# Supplementary material for: STIM1 and ORAI1 form a novel cold transduction mechanism in sensory and sympathetic neurons
Source: EMBO J. 2022 Dec 16;42(3):e111348. doi: 10.15252/embj.2022111348 (PMC9890232; doi:10.15252/embj.2022111348)
Supplement: Supplementary file 3 — Movie EV1 [file EMBJ-42-e111348-s005.zip]

Archive with 3 entries (2 files):
- Movie EV1/
- Movie EV1/EMBOJ-2022-111348R1_Movie EV1.mp4
- Movie EV1/Legend Movie EV1.docx
