# Supplementary material for: STIM1 and ORAI1 form a novel cold transduction mechanism in sensory and sympathetic neurons
Source: EMBO J. 2022 Dec 16;42(3):e111348. doi: 10.15252/embj.2022111348 (PMC9890232; doi:10.15252/embj.2022111348)
Supplement: Supplementary file 4 — Source Data for Expanded View and Appendix [file EMBJ-42-e111348-s004.zip]

Archive with 55 entries (41 files):
- Source_Data_for_EV_and_Appendix/
- Source_Data_for_EV_and_Appendix/.DS_Store
- Source_Data_for_EV_and_Appendix/Figure_EV1/
- Source_Data_for_EV_and_Appendix/Figure_EV1/EMBOJ-2022-111348R1_SourceDataForFigEV1A.xlsx
- Source_Data_for_EV_and_Appendix/Figure_EV1/EMBOJ-2022-111348R1_SourceDataForFigEV1B.xlsx
- Source_Data_for_EV_and_Appendix/Figure_EV1/EMBOJ-2022-111348R1_SourceDataForFigEV1C.xlsx
- Source_Data_for_EV_and_Appendix/Appendix_Figure_S5/
- Source_Data_for_EV_and_Appendix/Appendix_Figure_S5/EMBOJ-2022-111348R1_SourceDataForFigS5B.xlsx
- Source_Data_for_EV_and_Appendix/Appendix_Figure_S5/EMBOJ-2022-111348R1_SourceDataForFigS5A.xlsx
- Source_Data_for_EV_and_Appendix/Appendix_Figure_S2/
- Source_Data_for_EV_and_Appendix/Appendix_Figure_S2/EMBOJ-2022-111348R1_SourceDataForFigS2B.xlsx
- Source_Data_for_EV_and_Appendix/Appendix_Figure_S2/EMBOJ-2022-111348R1_SourceDataForFigS2A.xlsx
- Source_Data_for_EV_and_Appendix/Appendix_Figure_S3/
- Source_Data_for_EV_and_Appendix/Appendix_Figure_S3/EMBOJ-2022-111348R1_SourceDataForFigS3B.xlsx
- Source_Data_for_EV_and_Appendix/Appendix_Figure_S3/EMBOJ-2022-111348R1_SourceDataForFigS3C.xlsx
- Source_Data_for_EV_and_Appendix/Appendix_Figure_S3/EMBOJ-2022-111348R1_SourceDataForFigS3A.xlsx
- Source_Data_for_EV_and_Appendix/Appendix_Figure_S4/
- Source_Data_for_EV_and_Appendix/Appendix_Figure_S4/EMBOJ-2022-111348R1_SourceDataForFigS4C.xlsx
- Source_Data_for_EV_and_Appendix/Appendix_Figure_S4/EMBOJ-2022-111348R1_SourceDataForFigS4B.xlsx
- Source_Data_for_EV_and_Appendix/Appendix_Figure_S4/EMBOJ-2022-111348R1_SourceDataForFigS4A.xlsx
- Source_Data_for_EV_and_Appendix/Appendix_Figure_s10/
- Source_Data_for_EV_and_Appendix/Appendix_Figure_s10/EMBOJ-2022-111348R1_SourceDataForFigS10B.xlsx
- Source_Data_for_EV_and_Appendix/Appendix_Figure_s10/EMBOJ-2022-111348R1_SourceDataForFigS10C.xlsx
- Source_Data_for_EV_and_Appendix/Appendix_Figure_s10/EMBOJ-2022-111348R1_SourceDataForFigS10A.xlsx
- Source_Data_for_EV_and_Appendix/Figure_EV3/
- Source_Data_for_EV_and_Appendix/Figure_EV3/EMBOJ-2022-111348R1_SourceDataForFigEV3.pdf
- Source_Data_for_EV_and_Appendix/Figure_EV2/
- Source_Data_for_EV_and_Appendix/Figure_EV2/EMBOJ-2022-111348R1_SourceDataForFigEV2J.xlsx
- Source_Data_for_EV_and_Appendix/Figure_EV2/EMBOJ-2022-111348R1_SourceDataForFigEV2F.xlsx
- Source_Data_for_EV_and_Appendix/Figure_EV2/.DS_Store
- Source_Data_for_EV_and_Appendix/Figure_EV2/EMBOJ-2022-111348R1_SourceDataForFigEV2G.xlsx
- Source_Data_for_EV_and_Appendix/Figure_EV2/EMBOJ-2022-111348R1_SourceDataForFigEV2K.xlsx
- Source_Data_for_EV_and_Appendix/Figure_EV2/EMBOJ-2022-111348R1_SourceDataForFigEV2L.xlsx
- Source_Data_for_EV_and_Appendix/Figure_EV2/EMBOJ-2022-111348R1_SourceDataForFigEV2A.xlsx
- Source_Data_for_EV_and_Appendix/Figure_EV2/EMBOJ-2022-111348R1_SourceDataForFigEV2B.xlsx
- Source_Data_for_EV_and_Appendix/Figure_EV2/EMBOJ-2022-111348R1_SourceDataForFigEV2C.xlsx
- Source_Data_for_EV_and_Appendix/Figure_EV2/EMBOJ-2022-111348R1_SourceDataForFigEV2H.xlsx
- Source_Data_for_EV_and_Appendix/Figure_EV2/EMBOJ-2022-111348R1_SourceDataForFigEV2D.xlsx
- Source_Data_for_EV_and_Appendix/Figure_EV2/EMBOJ-2022-111348R1_SourceDataForFigEV2E.xlsx
- Source_Data_for_EV_and_Appendix/Figure_EV2/EMBOJ-2022-111348R1_SourceDataForFigEV2I.xlsx
- Source_Data_for_EV_and_Appendix/Figure_EV5/
- Source_Data_for_EV_and_Appendix/Figure_EV5/EMBOJ-2022-111348R1_SourceDataForFigEV5A.xlsx
- Source_Data_for_EV_and_Appendix/Figure_EV5/EMBOJ-2022-111348R1_SourceDataForFigEV5C.xlsx
- Source_Data_for_EV_and_Appendix/Figure_EV5/EMBOJ-2022-111348R1_SourceDataForFigEV5B.xlsx
- Source_Data_for_EV_and_Appendix/Appendix_Figure_S6/
- Source_Data_for_EV_and_Appendix/Appendix_Figure_S6/EMBOJ-2022-111348R1_SourceDataForFigS6B.xlsx
- Source_Data_for_EV_and_Appendix/Appendix_Figure_S6/EMBOJ-2022-111348R1_SourceDataForFigS6A.xlsx
- Source_Data_for_EV_and_Appendix/Appendix_Figure_S8/
- Source_Data_for_EV_and_Appendix/Appendix_Figure_S8/EMBOJ-2022-111348R1_SourceDataForFigS8A.xlsx
- Source_Data_for_EV_and_Appendix/Appendix_Figure_S8/EMBOJ-2022-111348R1_SourceDataForFigS8B.xlsx
- Source_Data_for_EV_and_Appendix/Appendix_Figure_S9/
- Source_Data_for_EV_and_Appendix/Appendix_Figure_S9/EMBOJ-2022-111348R1_SourceDataForFigS9.xlsx
- Source_Data_for_EV_and_Appendix/Appendix_Figure_S7/
- Source_Data_for_EV_and_Appendix/Appendix_Figure_S7/EMBOJ-2022-111348R1_SourceDataForFigS7C.xlsx
- Source_Data_for_EV_and_Appendix/Appendix_Figure_S7/EMBOJ-2022-111348R1_SourceDataForFigS7B.xlsx
