# Supplementary material for: STIM1 and ORAI1 form a novel cold transduction mechanism in sensory and sympathetic neurons
Source: EMBO J. 2022 Dec 16;42(3):e111348. doi: 10.15252/embj.2022111348 (PMC9890232; doi:10.15252/embj.2022111348)
Supplement: Supplementary file 4 — Source Data for Expanded View and Appendix [file EMBJ-42-e111348-s004.zip › Source_Data_for_EV_and_Appendix/Figure_EV1/EMBOJ-2022-111348R1_SourceDataForFigEV1A.xlsx]

## Sheet: Tabelle1
Time (sec)	Temperature	F340/380		K
5	37.1569	0.718572
7	37.1687	0.71538
9	37.1847	0.722938
11	37.1924	0.716391
13	37.143	0.724737
15	37.0688	0.714485
17	36.9989	0.723646
19	36.949	0.716882
21	36.9199	0.723703
23	36.8947	0.727567
25	36.873	0.737826
27	36.8343	0.745488
29	36.7935	0.736638
31	36.7625	0.759966
33	36.4502	0.767106
35	35.7466	0.784302
37	36.6114	0.794016
39	36.9998	0.802553
41	37.1642	0.806095
43	37.2337	0.817612
45	37.2768	0.82517
47	37.3235	0.832794
49	37.2853	0.851838
51	37.1991	0.853179
53	37.3967	0.848295
55	37.474	0.840475
57	37.5217	0.841387
59	37.5484	0.844699
61	37.5444	0.851598
63	37.5082	0.836053
65	37.4552	0.84139
67	37.0157	0.840359
69	36.8231	0.82839
71	36.7769	0.820686
73	36.0883	0.812858
75	34.9372	0.794683
77	33.4382	0.77633
79	31.7501	0.759994
81	29.9719	0.762829
83	28.1354	0.754751
85	26.2479	0.743669
87	24.9844	0.75262
89	23.1864	0.768557
91	20.8123	0.787806
93	18.9568	0.81772
95	17.3492	0.838195
97	15.8956	0.852182
99	14.5641	0.880362
101	13.3354	0.88948
103	12.2022	0.912908
105	11.134	0.927297
107	10.1958	0.933869
109	9.4616	0.965779
111	8.89966	0.991231
113	8.45019	1.00803
115	8.06934	1.0242
117	7.73218	1.03228
119	7.42946	1.05087
121	7.14637	1.05563
123	6.89367	1.06678
125	6.6678	1.07581
127	6.46871	1.09417
129	6.30644	1.10159
131	6.15341	1.10121
133	6.01982	1.1203
135	5.91152	1.11646
137	5.81151	1.1424
139	5.72045	1.13058
141	5.64073	1.16468
143	5.56719	1.16814
145	5.49134	1.16993
147	5.41228	1.15784
149	5.33394	1.16949
151	5.26036	1.17196
153	5.19206	1.19374
155	5.13503	1.19146
157	5.08453	1.19787
159	5.04727	1.20107
161	5.01585	1.22616
163	4.99647	1.22592
165	4.97983	1.22608
167	4.96317	1.22743
169	4.94157	1.23245
171	4.93747	1.22928
173	4.94254	1.24408
175	4.95579	1.25138
177	4.95959	1.24298
179	4.95741	1.24548
181	4.9505	1.25224
183	4.92186	1.25649
185	4.86915	1.26085
187	4.85825	1.26581
189	4.98626	1.28741
191	5.67827	1.32438
193	7.10147	1.36809
195	8.97273	1.38486
197	11.1236	1.4183
199	13.5067	1.4439
201	16.0962	1.43461
203	18.8744	1.42535
205	21.9146	1.33883
207	24.7176	1.25194
209	26.7929	1.20606
211	28.076	1.15666
213	28.9256	1.10969
215	29.6218	1.06088
217	30.221	1.02597
219	30.7586	0.9934
221	31.2814	0.950838
223	31.7539	0.934628
225	32.2123	0.899163
227	32.6077	0.887897
229	32.9271	0.86431
231	33.2195	0.854529
233	33.4879	0.838289
235	33.7243	0.831881
237	33.9317	0.811567
239	34.1135	0.811617
241	34.2793	0.797222
243	34.4391	0.799782
245	34.632	0.784143
247	34.8774	0.777114
249	35.0476	0.778341
251	35.1982	0.767843
253	35.3302	0.77252
255	35.4393	0.765012
257	35.5304	0.758745
259	35.6097	0.758117
261	35.6734	0.77078
263	35.7336	0.759431
265	35.7959	0.759798
267	35.8534	0.759939
269	35.9163	0.764132
271	36.0033	0.769172
273	36.0869	0.765912
275	36.158	0.766684
277	36.209	0.764579
279	36.254	0.768525
281	36.3102	0.770845
283	36.3768	0.766763
285	36.4414	0.762466
287	36.4824	0.757572
289	36.5077	0.769135
291	36.5234	0.764752
293	36.5462	0.772955
295	36.5744	0.755662
297	36.5987	0.771609
299	36.6175	0.762792
301	36.6632	0.773936
303	36.7	0.766115
305	36.7157	0.777706
307	36.7324	0.786308
309	36.7516	0.782582
311	36.7604	0.782637
313	36.7525	0.7689
315	36.7622	0.766593
317	36.793	0.779777
319	36.7929	0.779583
321	36.772	0.788221
323	36.7493	0.779871
325	36.7392	0.785903
327	36.7332	0.782457
329	36.7132	0.773383
331	36.7087	0.78895
333	36.7097	0.794665
335	36.7028	0.781275
337	36.6995	0.793563
339	36.7125	0.788807
341	36.7349	0.788914
343	36.7507	0.79046
345	36.7618	0.78958
347	36.7789	0.795416
349	36.7675	0.789033
351	36.7316	0.789318
353	36.7309	0.789984
355	36.7351	0.792543
357	36.741	0.792317
359	36.7304	0.788871
361	36.6409	0.793709
363	36.5891	0.77602
365	36.5324	0.799857
367	36.6513	0.782656
369	36.511	0.777883
371	35.9459	0.770334
373	35.3106	0.766595
375	34.739	0.765833
377	34.2877	0.763335
379	33.9314	0.761686
381	33.6382	0.765266
383	33.3955	0.76547
385	33.1966	0.764394
387	33.0424	0.760729
389	32.9145	0.773099
391	32.8033	0.775041
393	32.7048	0.764815
395	32.6219	0.772855
397	32.5563	0.778337
399	32.5029	0.77154
401	32.4677	0.776323
403	32.44	0.774531
405	32.4095	0.788396
407	32.3877	0.783387
409	32.3695	0.785807
411	32.3602	0.781569
413	32.3458	0.784581
415	32.312	0.786839
417	32.2759	0.777515
419	32.224	0.792052
421	32.1904	0.785457
423	32.1587	0.785967
425	32.0593	0.784306
427	31.997	0.788549
429	31.9709	0.786461
431	31.9417	0.794283
433	31.9052	0.80114
435	31.8637	0.794991
437	31.8242	0.795048
439	31.799	0.794652
441	31.7867	0.789307
443	31.7854	0.790851
445	31.7963	0.779729
447	31.8129	0.782115
449	31.81	0.784333
451	31.7929	0.787206
453	31.761	0.77952
455	31.7226	0.79557
457	31.6888	0.784269
459	31.6674	0.787216
461	31.6784	0.790086
463	31.7462	0.785676
465	31.7584	0.788142
467	31.4598	0.783917
469	31.4121	0.789897
471	31.5162	0.795074
473	31.5695	0.799594
475	31.5904	0.795043
477	31.6186	0.809295
479	31.6419	0.806406
481	31.6393	0.815817
483	31.6247	0.802985
485	31.6242	0.809907
487	31.6252	0.813664
489	31.632	0.817632
491	31.642	0.829501
493	31.6452	0.825556
495	31.6281	0.829226
497	31.6033	0.834958
499	31.5752	0.860834
501	31.5497	0.853728
503	31.5313	0.844052
505	31.524	0.869344
507	31.5544	0.87632
509	31.4458	0.867304
511	31.5462	0.868889
513	31.5991	0.879938
515	31.583	0.882662
517	31.6144	0.881945
519	31.6297	0.890714
521	31.6409	0.884405
523	31.6625	0.882855
525	31.6804	0.89012
527	31.6878	0.887738
529	31.6838	0.888527
531	31.6788	0.892937
533	31.6942	0.87667
535	31.6768	0.874212
537	31.6708	0.850893
539	31.6589	0.860214
541	31.6385	0.839907
543	31.6338	0.838029
545	31.6026	0.834703
547	31.5774	0.811453
549	31.4984	0.811438
551	31.6072	0.782216
553	30.7284	0.771263
555	29.4495	0.75252
557	27.9066	0.752988
559	26.2074	0.732779
561	24.4485	0.729336
563	22.7183	0.737729
565	21.097	0.743956
567	19.5646	0.741597
569	18.1166	0.771924
571	16.7277	0.809984
573	15.3777	0.825111
575	14.0877	0.846793
577	12.874	0.87996
579	11.724	0.906814
581	10.6491	0.933839
583	9.60015	0.959438
585	8.66718	0.981843
587	7.83653	1.00239
589	7.22386	1.00936
591	6.81039	1.01534
593	6.52176	1.04569
595	6.27936	1.05537
597	6.05407	1.06868
599	5.84168	1.08752
601	5.65425	1.11087
603	5.48551	1.12664
605	5.31952	1.12531
607	5.16601	1.14669
609	5.03716	1.18626
611	4.9206	1.17211
613	4.8091	1.1978
615	4.71289	1.21207
617	4.63238	1.226
619	4.56065	1.21451
621	4.48934	1.23107
623	4.42718	1.24516
625	4.38645	1.26211
627	4.35203	1.25185
629	4.32113	1.2282
631	4.30538	1.24331
633	4.28131	1.26103
635	4.25411	1.26976
637	4.22133	1.2749
639	4.18563	1.274
641	4.15986	1.27292
643	4.14898	1.29731
645	4.11375	1.26606
647	4.08564	1.30617
649	4.05157	1.28584
651	4.03382	1.28439
653	4.01037	1.28699
655	4.0109	1.29156
657	3.99222	1.29655
659	3.98956	1.29524
661	3.98788	1.26894
663	4.00128	1.31273
665	4.02192	1.29908
667	4.02875	1.29263
669	4.13949	1.3399
671	4.84732	1.33751
673	6.37061	1.39265
675	8.40085	1.42494
677	10.6977	1.46233
679	13.2031	1.49453
681	15.7921	1.50222
683	18.2858	1.42363
685	20.5934	1.39222
687	22.6905	1.30231
689	24.3911	1.26887
691	25.6231	1.19456
693	26.4651	1.14731
695	27.0804	1.08878
697	27.5881	1.04872
699	27.8126	1.01383
701	28.3089	0.999749
703	28.7817	0.953259
705	29.1564	0.927826
707	29.4801	0.904682
709	29.7704	0.886378
711	30.0304	0.864076
713	30.2686	0.857571
715	30.4828	0.826509
717	30.6784	0.828522
719	30.8518	0.816985
721	31.0076	0.795719
723	31.1499	0.785063
725	31.2706	0.784026
727	31.443	0.777643
729	31.5794	0.764741
731	31.6703	0.760348
733	31.8101	0.751567
735	31.8283	0.74327
737	31.8754	0.74212
739	31.6153	0.741316
741	31.466	0.73526
743	31.765	0.725096
745	31.8756	0.731049
747	31.7275	0.728706
749	31.8725	0.724374
751	31.9772	0.729124
753	32.0007	0.723102
755	32.0048	0.724437
757	31.9969	0.715082
759	31.988	0.716021
761	31.9856	0.713923
763	31.9863	0.717003
765	31.9882	0.713386
767	31.9864	0.717798
769	31.9828	0.717437
771	31.9926	0.713785
773	31.9908	0.71785
775	31.9874	0.716001
777	31.9801	0.71472
779	31.9709	0.713097
781	31.9499	0.716036
783	31.9291	0.712851
785	31.9164	0.717642
787	31.8942	0.71044
789	31.8867	0.706325
791	31.8563	0.716698
793	31.8317	0.715971
795	31.8538	0.708236
797	31.858	0.717063
799	31.8508	0.711121
801	31.8461	0.712504
803	31.8303	0.713097
805	31.8158	0.714848
807	31.805	0.711803
809	31.7957	0.705449
811	31.7827	0.718984
813	31.7659	0.718552
815	31.7508	0.72306
817	31.7575	0.716358
819	31.7648	0.715869
821	31.7642	0.711982
823	31.7651	0.716305
825	31.7605	0.724373
827	31.7508	0.713285
829	31.7506	0.721296		3.25
831	31.7489	0.719512		3.25
833	31.756	0.721665		3.25
835	31.7634	0.720759		3.25
837	31.751	0.721041		3.25
839	31.7194	0.73158		3.25
841	31.6512	0.728367		3.25
843	31.647	0.717421		3.25
845	31.6557	0.724353		3.25
847	31.6551	0.724953		3.25
849	31.6601	0.720081		3.25
851	31.6661	0.721486		3.25
853	31.6635	0.787644		3.25
855	31.6415	1.00442		3.25
857	31.6168	1.1994		3.25
859	31.6025	1.49697		3.25
861	31.5854	1.88318		3.25
863	31.5776	2.24168		3.25
865	31.5788	2.49387		3.25
867	31.5781	2.61529		3.25
869	31.5772	2.63834		3.25
871	31.5686	2.66735		3.25
873	31.563	2.66242		3.25
875	31.5381	2.59102		3.25
877	31.5226	2.47106		3.25
879	31.5042	2.49455		3.25
881	31.47	2.50172		3.25
883	31.4396	2.46091		3.25
885	31.4114	2.40666		3.25
887	31.3885	2.35097		3.25
889	31.3711	2.21037
891	31.3702	2.07339
893	31.3874	1.96314
895	31.4083	1.94573
897	31.417	1.90914
899	31.3666	1.86212
901	31.3432	1.86799
903	31.337	1.83635
905	31.3434	1.82052
907	31.3568	1.8573
909	31.3789	1.87489
911	31.3907	1.82045
913	31.4052	1.78705
915	31.4124	1.70097
917	31.4088	1.59434
919	31.4049	1.46896
921	31.4005	1.36021
923	31.4032	1.28463
925	31.402	1.20302
927	31.4187	1.16456
929	31.4375	1.10639
931	31.4066	1.06525
933	31.4191	1.04425
935	31.4273	1.01326
937	31.4354	0.972183
939	31.4406	0.945076
941	31.4519	0.952835
943	31.4606	0.954455
945	31.4423	0.92287
947	31.4403	0.914146
949	31.4441	0.898097
951	31.4411	0.89003
953	31.437	0.867711
955	31.4282	0.854392
957	31.4162	0.842196
959	31.4268	0.833069
961	31.4315	0.825314
963	31.4202	0.814573
965	31.4154	0.807792
967	31.4134	0.794216
969	31.4189	0.797453
971	31.4346	0.785388
973	31.4436	0.780432
975	31.4523	0.778842
977	31.4573	0.772482
979	31.4569	0.770141
981	31.4492	0.749991
983	31.4408	0.745145
985	31.4374	0.749659
987	31.4366	0.752537
989	31.4351	0.739582
991	31.4309	0.749427
993	31.4274	0.74085
995	31.427	0.735858
997	31.4099	0.73164
999	31.3902	0.739222
1001	31.3755	0.724964
1003	31.3669	0.72794
1005	31.3726	0.728785
1007	31.3828	0.72812
1009	31.3853	0.718614
1011	31.3911	0.722454
1013	31.4078	0.728741
1015	31.4361	0.72157
1017	31.4601	0.718006
1019	31.4873	0.714439
1021	31.4991	0.715088
1023	31.4989	0.706484
