# Supplementary material for: STIM1 and ORAI1 form a novel cold transduction mechanism in sensory and sympathetic neurons
Source: EMBO J. 2022 Dec 16;42(3):e111348. doi: 10.15252/embj.2022111348 (PMC9890232; doi:10.15252/embj.2022111348)
Supplement: Supplementary file 4 — Source Data for Expanded View and Appendix [file EMBJ-42-e111348-s004.zip › Source_Data_for_EV_and_Appendix/Figure_EV1/EMBOJ-2022-111348R1_SourceDataForFigEV1C.xlsx]

## Sheet: Tabelle1
DRG	TRPM8+	TRPA1+	TRPC5+
29.31	100	29.73	32.94
6.37	18.37	5.71	5.68
15	100	73.33	57.69
