# Supplementary material for: STIM1 and ORAI1 form a novel cold transduction mechanism in sensory and sympathetic neurons
Source: EMBO J. 2022 Dec 16;42(3):e111348. doi: 10.15252/embj.2022111348 (PMC9890232; doi:10.15252/embj.2022111348)
Supplement: Supplementary file 4 — Source Data for Expanded View and Appendix [file EMBJ-42-e111348-s004.zip › Source_Data_for_EV_and_Appendix/Appendix_Figure_S5/EMBOJ-2022-111348R1_SourceDataForFigS5B.xlsx]

## Sheet: Tabelle1
Verapamil+cold	MRS1845+Verapamil+cold	Verapamil+cold
0.318566	0.2443	0.132045
0.215681	0.206248	0.0665303
0.354642	0.0210234	0.244768
0.527357	0.0681086	0.342484
1.15764	0.183966	0.0437758
1.00296	0.0188601	0.0425028
0.768804	0.0210821	0.148591
0.227264	0.193243	0.770404
0.393464	0.016421	0.0265881
0.810055	0.0287581	1.60121
0.582864	0.155955	0.140363
0.35991	0.0102092	0.710657
0.309903	0.10958	0.3012
0.298655	0.0802483	0.0859495
0.402879	0.0251672	0.233718
0.217035	0.00513126	0.171174
0.210391	0.114887	0.121343
0.315997	0.0732729	-0.00806609
0.496891	0.0292006	0.256389
0.279442	0.0403917	0.00700391
0.431385	0.10769	0.266859
0.349725	0.106784	0.37597
0.201154	0.0274048	0.225347
0.272017	0.214606	0.0498407
0.208817	0.105073	0.111953
0.236536	0.109653	0.340036
0.29185	0.148759	0.230743
0.776693	0.0300791	0.0322626
0.319642	0.118609	2.34741
0.352154	0.0983401	0.37562
0.625299	0.021259	0.702052
0.305438	0.0724521	0.033244
1.3494	0.103169	0.16919
1.25181	0.663385	1.03353
0.235076	0.0214513	0.418928
0.46988	0.0734794	0.041192
1.51504	0.0553186	0.114517
0.649902	0.00904942	0.0285164
1.58165	0.0031897	0.36603
3.25979	0.0329827	0.0417292
0.539529	0.0122838	0.0264137
1.71782	0.0307246	0.138949
0.700696	-0.000848464	0.0620103
0.708124	0.107918	1.20527
3.61182	-0.0116148	1.92433
0.513913	0.00327231	0.0845125
0.317758	0.127222	0.107608
0.200733	0.0134021	0.0448695
1.85827	-0.00116577	0.356954
0.233136	0.0554429	0.0650806
1.71888	-0.00221308	0.730193
0.3602	0.0466709	0.944603
0.435938	0.331031	0.412778
0.399335	0.0272576	0.338699
0.2343	0.108081	0.565284
0.264642	0.324742	0.473418
0.245386	0.703785	0.260813
0.372157	0.103738	0.460443
0.307357	0.0361889	0.0952451
0.441024	0.0513871	0.0708116
0.202317	0.0276535	0.231485
0.201912	0.00582069	0.144455
0.244576	0.00329035	0.0590184
0.237254	0.0121697	0.0151865
0.586098	0.025948	0.0870501
0.246042	0.0206629	0.0273382
1.31843	0.579758	0.238018
0.316612	0.0947508	0.0969581
0.286087	0.0584096	0.0675321
0.539751	0.000325242	0.0602649
0.974723	0.161812	2.19681
0.235759	0.620359	1.73261
0.546752	0.0142127	-0.00188771
0.521747	0.00842563	0.218494
0.460132	0.00480394	0.0557655
0.225962	0.0312253	0.0312891
0.33338	0.0426114	0.0694435
0.32003	0.0164714	0.0773837
0.306375	-0.0016149	0.0873225
0.371582	0.11279	0.238194
0.261639	0.0167112	0.0917731
0.351913	0.0206713	0.215891
0.306952	0.00681861	0.382842
0.307868	-0.000866792	0.435171
0.963097	0.00128387	0.0929089
0.261661	0.0194014	0.119854
0.23209	0.0118627	0.224462
0.239743	0.06056	0.0900477
0.271589	0.00763979	0.066329
0.377399	0.00685699	0.0152043
0.678379	0.174806	0.011065
3.7422	0.571885	0.09873
1.56523	0.062565	-0.00889
2.62021	0.031984	0.010061
0.648222	1.16445	0.030044
1.68484	0.132177	0.678376
0.220957	0.052393	0.022809
0.230196	0.039668	0.022223
0.563491	0.344676	0.050455
0.258678	0.097035	0.005898
0.50313	0.080931	0.097606
0.27765	0.107014	0.045072
0.201737	0.011118	-0.00323
4.59355	1.87599	1.75096
2.06564	0.064636	0.217256
5.98538	0.019674	0.019129
1.42051	-0.00387	-0.01419
2.27882	0.167791	0.16958
4.6432	1.93577	0.239602
0.665684	0.172043	0.074976
0.677663	0.166839	0.068457
0.740838	0.053371	0.046077
0.895317	0.133766	0.081179
0.726955	0.096499	0.059408
0.732287	0.137564	0.086308
0.226851	0.018838	0.033371
0.846397	0.121616	0.086372
0.29129	0.029901	0.041877
0.733996	0.146039	0.14517
1.0271	0.278782	0.165839
1.0578	0.180673	0.09946
0.276376	0.007025	0.040146
0.288524	0.146206	0.104124
0.234773	0.002865	0.024213
0.649685	0.047312	0.013238
0.284522	0.03279	0.052817
0.579731	0.008233	0.027566
0.221929	0.018852	0.023919
0.262873	0.039518	0.029856
1.12776	0.19392	0.117716
1.29269	0.20547	0.139843
0.824234	0.166213	0.105751
2.01472	-0.01267	-0.01031
2.32083	-0.0171	0.002215
0.309755	0.08218	0.050498
0.618659	0.097122	0.081238
0.26003	0.092363	0.14964
1.51905	-0.00784	0.008128
3.75984	1.00331	0.626436
1.2644	0.01368	0.001281
0.758507	0.302476	0.22111
0.443458	0.218839	0.16677
1.27756	0.110249	-0.0098
2.65998	0.235909	0.086928
1.32442	0.778266	0.835845
1.22957	0.734957	0.778183
1.07429	0.587367	0.58424
1.66768	0.308838	0.195855
5.28832	2.15725	1.42639
1.46806	0.798588	0.854864
1.44672	0.66561	0.771523
0.928526	0.680947	0.815065
1.28466	0.000614	0.028979
0.23036	0.057647	0.101791
1.66933	-0.00849	0.001059
3.77551	0.788124	0.621753
1.12289	0.076974	0.091636
5.00043	1.25324	0.027299
2.44218	0.58263	1.38766
1.63016	1.08953	1.12983
4.13048	2.21688	2.24017
5.3023	1.55726	1.31598
1.93669	1.87931	1.55544
1.72561	-0.02226	0.003774
0.800745	0.359175	0.400114
1.06254	0.662901	0.683471
5.13152	1.56027	1.14976
1.05139	0.430057	0.548001
2.03102	0.201091	0.061994
0.865001	0.244654	0.359054
2.82465	0.98635	0.999969
0.97127	0.300885	0.323042
0.663528	0.017352	0.106147
0.448444	0.002539	0.008098
3.04487	1.04027	0.990368
0.668193	0.088101	0.180477
1.00717	0.14001	0.269617
5.30688	0.315376	0.246246
0.65903	0.033685	0.060899
0.734994	-0.00442	-0.00436
0.917543	0.069938	0.052587
3.43597	-0.00292	0.080762
0.78542	0.104534	0.03988
0.242484	0.002638	0.025592
1.31622	-0.00052	0.002922
1.23013	0.058126	0.025067
0.202057	0.001995	0.005753
2.81414	0.167049	0.144111
0.292525	0.000243	0.035536
0.403713	-0.00216	0.001434
0.466284	0.025078	0.133672
1.63416	-0.00555	0.00402
0.2927	0.048523	0.012243
0.971229	0.039422	0.051253
2.33432	0.541429	0.076669
0.315673	0.005532	0.0066
3.0347	2.32254	0.595776
0.953873	0.050642	0.058531
0.498294	0.139281	0.102414
0.406841	0.100384	0.083109
1.18474	0.019429	0.007845
