# Supplementary material for: STIM1 and ORAI1 form a novel cold transduction mechanism in sensory and sympathetic neurons
Source: EMBO J. 2022 Dec 16;42(3):e111348. doi: 10.15252/embj.2022111348 (PMC9890232; doi:10.15252/embj.2022111348)
Supplement: Supplementary file 4 — Source Data for Expanded View and Appendix [file EMBJ-42-e111348-s004.zip › Source_Data_for_EV_and_Appendix/Appendix_Figure_S5/EMBOJ-2022-111348R1_SourceDataForFigS5A.xlsx]

## Sheet: Tabelle1
Time (sec)	F340/380	K	Verapamil	MRS		time	temp
5	0.904691					0	32.28
7	0.899546					1	32.2985
9	0.899565					2	32.3097
11	0.895586					3	32.3286
13	0.895851					4	32.3364
15	0.898196					5	32.3548
17	0.896321					6	32.3719
19	0.891634					7	32.3897
21	0.892701					8	32.4091
23	0.896807					9	32.4207
25	0.891657					10	32.4355
27	0.894386					11	32.4404
29	0.891551					12	32.4389
31	0.89039					13	32.4282
33	0.892407					14	32.4248
35	0.891388					15	32.4029
37	0.88633					16	32.3958
39	0.886335					17	32.4012
41	0.882428					18	32.4028
43	0.887151					19	32.3995
45	0.883305					20	32.3981
47	0.881943					21	32.3926
49	0.882044					22	32.3852
51	0.884084					23	32.378
53	0.877931					24	32.371
55	0.885522					25	32.365
57	0.882342					26	32.3581
59	0.883073					27	32.3563
61	0.878084					28	32.3572
63	0.884342					29	32.3581
65	0.886206					30	32.3578
67	0.883135					31	32.3603
69	0.884053					32	32.3571
71	0.889149					33	32.3581
73	0.884945					34	32.3604
75	0.886418					35	32.3487
77	0.883699					36	32.3386
79	0.883569					37	32.329
81	0.886453					38	32.3244
83	0.886715					39	32.3106
85	0.886839					40	32.2991
87	0.887171					41	32.284
89	0.889946					42	32.279
91	0.885177	2.5				43	32.2901
93	0.884294	2.5				44	32.2899
95	0.883754	2.5				45	32.3032
97	0.884427	2.5				46	32.3062
99	0.88113	2.5				47	32.3114
101	0.909496	2.5				48	32.3136
103	0.929033	2.5				49	32.3166
105	0.963866	2.5				50	32.3175
107	1.02357	2.5				51	32.316
109	1.08973	2.5				52	32.3034
111	1.17315	2.5				53	32.2858
113	1.28497	2.5				54	32.2781
115	1.42138	2.5				55	32.2658
117	1.59563	2.5				56	32.2561
119	1.76324	2.5				57	32.2427
121	1.96258	2.5				58	32.233
123	2.1202		3.5			59	32.2275
125	2.13866		3.5			60	32.2156
127	2.03223		3.5			61	32.1962
129	1.90242		3.5			62	32.1774
131	1.7551		3.5			63	32.176
133	1.61047		3.5			64	32.1708
135	1.48779		3.5			65	32.1724
137	1.38923		3.5			66	32.17
139	1.30459		3.5			67	32.1683
141	1.24732		3.5			68	32.1684
143	1.20249		3.5			69	32.1639
145	1.16198		3.5			70	32.155
147	1.13024		3.5			71	32.1539
149	1.10111		3.5			72	32.1564
151	1.08176		3.5			73	32.1673
153	1.05511		3.5			74	32.1684
155	1.0393		3.5			75	32.1684
157	1.02262		3.5			76	32.1656
159	1.00723		3.5			77	32.1566
161	1.00089		3.5			78	32.153
163	0.985085		3.5			79	32.1508
165	0.974861		3.5			80	32.1455
167	0.967376		3.5			81	32.1499
169	0.961108		3.5			82	32.1548
171	0.956587		3.5			83	32.1551
173	0.957815		3.5			84	32.1603
175	0.9456		3.5			85	32.1603
177	0.944417		3.5			86	32.1607
179	0.941254		3.5			87	32.1577
181	0.937455		3.5			88	32.1632
183	0.934572		3.5			89	32.1641
185	0.932802		3.5			90	32.1672
187	0.9283		3.5			91	32.2077
189	0.931149		3.5			92	32.2345
191	0.932019		3.5			93	32.2378
193	0.928873		3.5			94	32.2346
195	0.926474		3.5			95	32.2291
197	0.928784		3.5			96	32.2259
199	0.92597		3.5			97	32.2216
201	0.923786		3.5			98	32.2251
203	0.928226		3.5			99	32.2253
205	0.925015		3.5			100	32.224
207	0.922623		3.5			101	32.2179
209	0.925807		3.5			102	32.2194
211	0.92727		3.5			103	32.2176
213	0.922898		3.5			104	32.2176
215	0.924469		3.5			105	32.2112
217	0.923666		3.5			106	32.2115
219	0.921392		3.5			107	32.2157
221	0.921583		3.5			108	32.2163
223	0.91916		3.5			109	32.2175
225	0.916257		3.5			110	32.2175
227	0.916069		3.5			111	32.2167
229	0.918793		3.5			112	32.2063
231	0.922473		3.5			113	32.2075
233	0.917889		3.5			114	32.2076
235	0.916169		3.5			115	32.2081
237	0.917378		3.5			116	32.2089
239	0.918728		3.5			117	32.2066
241	0.916217		3.5			118	32.2073
243	0.915294		3.5			119	32.2024
245	0.919216		3.5			120	32.1997
247	0.915438		3.5			121	32.1963
249	0.915097		3.5			122	32.1876
251	0.914616		3.5			123	32.1816
253	0.912483		3.5			124	32.1709
255	0.910434		3.5			125	32.1598
257	0.915321		3.5			126	32.1435
259	0.91076		3.5			127	32.1277
261	0.912279		3.5			128	32.1082
263	0.905256		3.5			129	32.0883
265	0.911705		3.5			130	32.0673
267	0.909574		3.5			131	32.044
269	0.909584		3.5			132	32.0271
271	0.910676		3.5			133	32.0062
273	0.913		3.5			134	31.9917
275	0.914278		3.5			135	31.9757
277	0.913883		3.5			136	31.9662
279	0.914804		3.5			137	31.9548
281	0.911605		3.5			138	31.9472
283	0.91401		3.5			139	31.9424
285	0.915046		3.5			140	31.9283
287	0.917847		3.5			141	31.9239
289	0.916217		3.5			142	31.9099
291	0.910113		3.5			143	31.9061
293	0.906574		3.5			144	31.8984
295	0.905935		3.5			145	31.8974
297	0.90592		3.5			146	31.8915
299	0.906595		3.5			147	31.8793
301	0.905993		3.5			148	31.8757
303	0.904082		3.5			149	31.8683
305	0.902346		3.5			150	31.8656
307	0.90059		3.5			151	31.8577
309	0.899619		3.5			152	31.8487
311	0.900807		3.5			153	31.8406
313	0.900557		3.5			154	31.8358
315	0.896737		3.5			155	31.8291
317	0.898087		3.5			156	31.8228
319	0.896075		3.5			157	31.8208
321	0.893557		3.5			158	31.8179
323	0.889435		3.5			159	31.8125
325	0.891693		3.5			160	31.8116
327	0.886048		3.5			161	31.8106
329	0.888409		3.5			162	31.805
331	0.892186		3.5			163	31.8009
333	0.884309		3.5			164	31.8082
335	0.889567		3.5			165	31.8082
337	0.88868		3.5			166	31.8133
339	0.886745		3.5			167	31.817
341	0.88391		3.5			168	31.8092
343	0.886594		3.5			169	31.8223
345	0.888214		3.5			170	31.8259
347	0.879864		3.5			171	31.8259
349	0.878566		3.5			172	31.8273
351	0.87241		3.5			173	31.8387
353	0.864472		3.5			174	31.8488
355	0.864347		3.5			175	31.8469
357	0.856018		3.5			176	31.8558
359	0.851138		3.5			177	31.861
361	0.845392		3.5			178	31.8679
363	0.846914		3.5			179	31.8756
365	0.841449		3.5			180	31.8772
367	0.846532		3.5			181	31.8835
369	0.845822		3.5			182	31.8901
371	0.846433		3.5			183	31.8884
373	0.848456		3.5			184	31.8864
375	0.851894		3.5			185	31.9
377	0.859245		3.5			186	31.9107
379	0.888007		3.5			187	31.9211
381	0.892964		3.5			188	31.9345
383	0.905061		3.5			189	31.9472
385	0.909008		3.5			190	31.9478
387	0.921423		3.5			191	31.9527
389	0.933025		3.5			192	31.9564
391	0.947433		3.5			193	31.9584
393	0.951296		3.5			194	31.9656
395	0.968435		3.5			195	31.9659
397	0.976569		3.5			196	31.974
399	0.990709		3.5			197	31.9847
401	1.001		3.5			198	31.9938
403	1.01279		3.5			199	32.0004
405	1.0259		3.5			200	32.0054
407	1.03723		3.5			201	32.0118
409	1.04686		3.5			202	32.0115
411	1.06254		3.5			203	32.0204
413	1.07527		3.5			204	32.0245
415	1.07916		3.5			205	32.0303
417	1.09204		3.5			206	32.0388
419	1.0998		3.5			207	32.0459
421	1.11228		3.5			208	32.0516
423	1.14725		3.5			209	32.0568
425	1.15095		3.5			210	32.0646
427	1.17828		3.5			211	32.0759
429	1.18283		3.5			212	32.0831
431	1.19537		3.5			213	32.0939
433	1.19928		3.5			214	32.0957
435	1.19974		3.5			215	32.1023
437	1.2036		3.5			216	32.1083
439	1.21616		3.5			217	32.1154
441	1.21679		3.5			218	32.1251
443	1.22227		3.5			219	32.1301
445	1.2274		3.5			220	32.136
447	1.23622		3.5			221	32.1432
449	1.24182		3.5			222	32.144
451	1.24008		3.5			223	32.1494
453	1.24445		3.5			224	32.1599
455	1.24555		3.5			225	32.1715
457	1.24522		3.5			226	32.1817
459	1.24934		3.5			227	32.1947
461	1.2508		3.5			228	32.2011
463	1.25634		3.5			229	32.2156
465	1.25389		3.5			230	32.2174
467	1.26466		3.5			231	32.2267
469	1.2575		3.5			232	32.2348
471	1.27773		3.5			233	32.2396
473	1.27049		3.5			234	32.2448
475	1.2502		3.5			235	32.2532
477	1.22432		3.5			236	32.2622
479	1.19007		3.5			237	32.2697
481	1.15244		3.5			238	32.2781
483	1.11129		3.5			239	32.2853
485	1.06698		3.5			240	32.2921
487	1.03191		3.5			241	32.295
489	1.00162		3.5			242	32.3081
491	0.971465		3.5			243	32.3166
493	0.949717		3.5			244	32.3281
495	0.924736		3.5			245	32.3403
497	0.906038		3.5			246	32.3476
499	0.892063		3.5			247	32.3562
501	0.872207		3.5			248	32.3622
503	0.866498		3.5			249	32.3683
505	0.853493		3.5			250	32.3718
507	0.842604		3.5			251	32.3754
509	0.833421		3.5			252	32.3755
511	0.82476		3.5			253	32.3787
513	0.819984		3.5			254	32.3814
515	0.81076		3.5			255	32.382
517	0.808911		3.5			256	32.3847
519	0.803985		3.5			257	32.386
521	0.79944		3.5			258	32.3927
523	0.799976		3.5			259	32.3978
525	0.798577		3.5			260	32.3979
527	0.798926		3.5			261	32.3977
529	0.798019		3.5			262	32.3987
531	0.79736		3.5			263	32.4007
533	0.794283		3.5			264	32.4003
535	0.796764		3.5			265	32.4075
537	0.793323		3.5			266	32.4084
539	0.794786		3.5			267	32.4091
541	0.796391		3.5			268	32.4166
543	0.79428		3.5			269	32.4153
545	0.792131		3.5			270	32.4384
547	0.789695		3.5			271	32.3522
549	0.793192		3.5			272	32.3152
551	0.791118		3.5			273	32.331
553	0.791427		3.5			274	32.2903
555	0.790581		3.5			275	32.2677
557	0.790852		3.5			276	32.2859
559	0.783974		3.5			277	32.2591
561	0.786521		3.5			278	32.1925
563	0.784702		3.5			279	32.1421
565	0.785247		3.5			280	32.1132
567	0.785242		3.5			281	32.1093
569	0.782859		3.5			282	32.1029
571	0.781634		3.5			283	32.0698
573	0.781456		3.5			284	32.0205
575	0.78324		3.5			285	31.9633
577	0.781433		3.5			286	31.9027
579	0.780917		3.5			287	31.8341
581	0.782061		3.5			288	31.8039
583	0.786488		3.5			289	31.7929
585	0.789347		3.5			290	31.7707
587	0.783602		3.5			291	31.7405
589	0.78711		3.5			292	31.7077
591	0.787109		3.5			293	31.6861
593	0.786953		3.5			294	31.6423
595	0.788425		3.5			295	31.6026
597	0.792301		3.5			296	31.5826
599	0.794437		3.5			297	31.5683
601	0.797416		3.5			298	31.5628
603	0.792047		3.5			299	31.5454
605	0.792361		3.5			300	31.5185
607	0.796011		3.5			301	31.4935
609	0.794777		3.5			302	31.4781
611	0.796459		3.5			303	31.4773
613	0.794116		3.5			304	31.487
615	0.800584		3.5			305	31.4774
617	0.801789		3.5			306	31.4579
619	0.802772		3.5			307	31.4328
621	0.80376		3.5			308	31.4052
623	0.804599		3.5			309	31.3891
625	0.801032		3.5			310	31.3844
627	0.799992		3.5			311	31.3831
629	0.794855		3.5			312	31.379
631	0.79825		3.5			313	31.381
633	0.793905		3.5			314	31.3844
635	0.80594		3.5			315	31.3874
637	0.804646		3.5			316	31.3868
639	0.803193		3.5			317	31.3794
641	0.801502		3.5	2.5		318	31.3721
643	0.799737		3.5	2.5		319	31.359
645	0.80232		3.5	2.5		320	31.3498
647	0.802775		3.5	2.5		321	31.3496
649	0.798783		3.5	2.5		322	31.3565
651	0.802421		3.5	2.5		323	31.3689
653	0.800279		3.5	2.5		324	31.3749
655	0.801973		3.5	2.5		325	31.3825
657	0.801451		3.5	2.5		326	31.3946
659	0.798614		3.5	2.5		327	31.3982
661	0.797908		3.5	2.5		328	31.4059
663	0.799575		3.5	2.5		329	31.4101
665	0.796665		3.5	2.5		330	31.4227
667	0.791205		3.5	2.5		331	31.4442
669	0.7951		3.5	2.5		332	31.459
671	0.79607		3.5	2.5		333	31.4684
673	0.796736		3.5	2.5		334	31.4651
675	0.798966		3.5	2.5		335	31.4661
677	0.799379		3.5	2.5		336	31.4515
679	0.794675		3.5	2.5		337	31.4512
681	0.797598		3.5	2.5		338	31.4645
683	0.797891		3.5	2.5		339	31.4794
685	0.793381		3.5	2.5		340	31.4745
687	0.795532		3.5	2.5		341	31.4624
689	0.793854		3.5	2.5		342	31.2993
691	0.793112		3.5	2.5		343	30.8804
693	0.790679		3.5	2.5		344	30.6055
695	0.791286		3.5	2.5		345	30.5019
697	0.787888		3.5	2.5		346	30.4858
699	0.790415		3.5	2.5		347	30.3849
701	0.787518		3.5	2.5		348	30.221
703	0.788891		3.5	2.5		349	29.97
705	0.788797		3.5	2.5		350	29.7039
707	0.794081		3.5	2.5		351	29.4916
709	0.788357		3.5	2.5		352	29.232
711	0.786636		3.5	2.5		353	28.9414
713	0.790933		3.5	2.5		354	28.5958
715	0.785834		3.5	2.5		355	28.2197
717	0.788761		3.5	2.5		356	27.8321
719	0.788817		3.5	2.5		357	27.4336
721	0.790401		3.5	2.5		358	27.0259
723	0.792946		3.5	2.5		359	26.608
725	0.788086		3.5	2.5		360	26.2126
727	0.78878		3.5	2.5		361	25.8124
729	0.788797		3.5	2.5		362	25.4332
731	0.786533		3.5	2.5		363	25.0665
733	0.788843		3.5	2.5		364	24.7044
735	0.790334		3.5	2.5		365	24.359
737	0.793273		3.5	2.5		366	24.0169
739	0.791604		3.5	2.5		367	23.6951
741	0.792544		3.5	2.5		368	23.3688
743	0.796264		3.5	2.5		369	23.0513
745	0.795824		3.5	2.5		370	22.7389
747	0.794964		3.5	2.5		371	22.4358
749	0.794379		3.5	2.5		372	22.1357
751	0.794155		3.5	2.5		373	21.8323
753	0.79597		3.5	2.5		374	21.5278
755	0.793652		3.5	2.5		375	21.2407
757	0.791286		3.5	2.5		376	20.9836
759	0.789267		3.5	2.5		377	20.7525
761	0.792834		3.5	2.5		378	20.5465
763	0.786808		3.5	2.5		379	20.3432
765	0.786761		3.5	2.5		380	20.1221
767	0.78402		3.5	2.5		381	19.8877
769	0.779071		3.5	2.5		382	19.6422
771	0.774725		3.5	2.5		383	19.4659
773	0.769402		3.5	2.5		384	19.3853
775	0.762225		3.5	2.5		385	19.2891
777	0.759099		3.5	2.5		386	19.0433
779	0.751775		3.5	2.5		387	18.6501
781	0.743159		3.5	2.5		388	18.3131
783	0.741284		3.5	2.5		389	18.0686
785	0.737696		3.5	2.5		390	17.8898
787	0.730777		3.5	2.5		391	17.7561
789	0.729243		3.5	2.5		392	17.602
791	0.728512		3.5	2.5		393	17.4484
793	0.721983		3.5	2.5		394	17.3321
795	0.718292		3.5	2.5		395	17.2208
797	0.720044		3.5	2.5		396	17.1147
799	0.718632		3.5	2.5		397	17.0222
801	0.715863		3.5	2.5		398	16.9052
803	0.716088		3.5	2.5		399	16.7659
805	0.714364		3.5	2.5		400	16.6302
807	0.714104		3.5	2.5		401	16.4991
809	0.714378		3.5	2.5		402	16.3871
811	0.714627		3.5	2.5		403	16.2666
813	0.718992		3.5	2.5		404	16.1674
815	0.71643		3.5	2.5		405	16.0813
817	0.721339		3.5	2.5		406	15.9701
819	0.719527		3.5	2.5		407	15.8649
821	0.719734		3.5	2.5		408	15.7658
823	0.723346		3.5	2.5		409	15.6232
825	0.721851		3.5	2.5		410	15.5038
827	0.724851		3.5	2.5		411	15.4239
829	0.728132		3.5	2.5		412	15.3533
831	0.72742		3.5	2.5		413	15.245
833	0.724126		3.5	2.5		414	15.1215
835	0.726277		3.5	2.5		415	15.0519
837	0.729509		3.5	2.5		416	15.0493
839	0.73147		3.5	2.5		417	15.0006
841	0.731682		3.5	2.5		418	14.8773
843	0.734971		3.5	2.5		419	14.7783
845	0.73564		3.5	2.5		420	14.7244
847	0.738184		3.5	2.5		421	14.6983
849	0.738933		3.5	2.5		422	14.6353
851	0.741094		3.5	2.5		423	14.5906
853	0.74088		3.5	2.5		424	14.5722
855	0.743729		3.5	2.5		425	14.4841
857	0.744225		3.5	2.5		426	14.4225
859	0.743991		3.5	2.5		427	14.3982
861	0.746595		3.5	2.5		428	14.3505
863	0.745836		3.5	2.5		429	14.2826
865	0.750013		3.5	2.5		430	14.204
867	0.748644		3.5	2.5		431	14.135
869	0.751204		3.5	2.5		432	14.0703
871	0.752553		3.5	2.5		433	13.9989
873	0.754598		3.5	2.5		434	13.9205
875	0.758451		3.5	2.5		435	13.8407
877	0.753649		3.5	2.5		436	13.7547
879	0.753872		3.5	2.5		437	13.6867
881	0.759164		3.5	2.5		438	13.6014
883	0.761413		3.5	2.5		439	13.5195
885	0.765407		3.5	2.5		440	13.4563
887	0.76997		3.5	2.5		441	13.3903
889	0.773223		3.5	2.5		442	13.3257
891	0.779854		3.5	2.5		443	13.2702
893	0.788784		3.5	2.5		444	13.2159
895	0.791693		3.5	2.5		445	13.1596
897	0.800035		3.5	2.5		446	13.119
899	0.800027		3.5	2.5		447	13.0791
901	0.807125		3.5			448	13.0475
903	0.807431		3.5			449	13.0197
905	0.807479		3.5			450	12.9534
907	0.806067		3.5			451	12.8984
909	0.801597		3.5			452	12.8708
911	0.802844		3.5			453	12.8499
913	0.799188		3.5			454	12.8202
915	0.793164		3.5			455	12.812
917	0.789195		3.5			456	12.7764
919	0.785933		3.5			457	12.725
921	0.78487		3.5			458	12.7094
923	0.778738		3.5			459	12.6954
925	0.778013		3.5			460	12.6886
927	0.774913		3.5			461	12.6676
929	0.771197		3.5			462	12.6923
931	0.767749		3.5			463	12.7807
933	0.771558		3.5			464	12.8955
935	0.769532		3.5			465	13.0823
937	0.766657		3.5			466	13.2935
939	0.765853		3.5			467	13.5655
941	0.760992		3.5			468	13.8748
943	0.759884		3.5			469	14.224
945	0.759973		3.5			470	14.6155
947	0.762634		3.5			471	15.0546
949	0.760211		3.5			472	15.5201
951	0.757635		3.5			473	16.0178
953	0.75802		3.5			474	16.5505
955	0.762219		3.5			475	17.0875
957	0.755377		3.5			476	17.6538
959	0.761791		3.5			477	18.2174
961	0.764344		3.5			478	18.805
963	0.75756		3.5			479	19.3751
965	0.75601		3.5			480	19.909
967	0.760586		3.5			481	20.4473
969	0.762155		3.5			482	20.9511
971	0.760235		3.5			483	21.4188
973	0.763737		3.5			484	21.7638
975	0.758785		3.5			485	22.0579
977	0.75979		3.5			486	22.3635
979	0.764927		3.5			487	22.7029
981	0.765849		3.5			488	22.9978
983	0.762989		3.5			489	23.2075
985	0.763474		3.5			490	23.474
987	0.769809		3.5			491	23.7054
989	0.765002		3.5			492	23.8841
991	0.766167		3.5			493	24.0528
993	0.762283		3.5			494	24.2207
995	0.765893		3.5			495	24.3769
997	0.76842		3.5			496	24.5285
999	0.768464		3.5			497	24.7417
1001	0.769389		3.5			498	24.8893
1003	0.768094		3.5			499	25.0708
1005	0.76623		3.5			500	25.2205
1007	0.77006		3.5			501	25.3272
1009	0.774194		3.5			502	25.4555
1011	0.770202		3.5			503	25.5859
1013	0.772328		3.5			504	25.706
1015	0.773241		3.5			505	25.7702
1017	0.774794		3.5			506	25.8789
1019	0.772549		3.5			507	25.9518
1021	0.776902		3.5			508	26.0169
1023	0.77095		3.5			509	26.0967
1025	0.777712		3.5			510	26.1625
1027	0.774285		3.5			511	26.2232
1029	0.775648		3.5			512	26.2994
1031	0.775296		3.5			513	26.4204
1033	0.774262		3.5			514	26.5611
1035	0.778941		3.5			515	26.6898
1037	0.782188		3.5			516	26.7622
1039	0.77896		3.5			517	26.7603
1041	0.783301		3.5			518	26.8288
1043	0.780483		3.5			519	26.9169
1045	0.781821		3.5			520	27.0144
1047	0.784111		3.5			521	27.0977
1049	0.780905		3.5			522	27.2042
1051	0.783561		3.5			523	27.306
1053	0.782339		3.5			524	27.412
1055	0.786246		3.5			525	27.5691
1057	0.783175		3.5			526	27.6915
1059	0.786527		3.5			527	27.7854
1061	0.787046		3.5			528	27.8549
1063	0.79372		3.5			529	27.8981
1065	0.79021		3.5			530	27.9556
1067	0.791042		3.5			531	28.0012
1069	0.791089		3.5			532	28.0489
1071	0.795396		3.5			533	28.07
1073	0.788957		3.5			534	28.1006
1075	0.790759		3.5			535	28.132
1077	0.788705		3.5			536	28.1952
1079	0.794852		3.5			537	28.2603
1081	0.794847		3.5			538	28.3144
1083	0.7962		3.5			539	28.3392
1085	0.800066		3.5			540	28.3872
1087	0.803078		3.5			541	28.4311
1089	0.805366		3.5			542	28.4651
1091	0.805756		3.5			543	28.4924
1093	0.805862		3.5			544	28.5426
1095	0.807951		3.5			545	28.6338
1097	0.811156		3.5			546	28.6891
1099	0.815208		3.5			547	28.691
1101	0.81573		3.5			548	28.6646
1103	0.817181		3.5			549	28.6649
1105	0.818415		3.5			550	28.6935
1107	0.818397		3.5			551	28.7242
1109	0.82331		3.5			552	28.743
1111	0.822297		3.5			553	28.7859
1113	0.820592		3.5			554	28.8182
1115	0.81824		3.5			555	28.8384
1117	0.823393		3.5			556	28.8425
1119	0.820236		3.5			557	28.8555
1121	0.820034		3.5			558	28.9108
1123	0.822746		3.5			559	28.9695
1125	0.820631		3.5			560	29.0169
1127	0.823683		3.5			561	29.0318
1129	0.822355		3.5			562	29.0156
1131	0.818077		3.5			563	29.0123
1133	0.820544		3.5			564	29.046
1135	0.82689		3.5			565	29.0183
1137	0.824896		3.5			566	29.0315
1139	0.825647		3.5			567	29.0841
1141	0.822684		3.5			568	29.1233
1143	0.825294		3.5			569	29.1531
1145	0.825959		3.5			570	29.1554
1147	0.832093		3.5			571	29.122
1149	0.82695		3.5			572	29.0951
1151	0.823215		3.5			573	29.0693
1153	0.830804		3.5			574	29.0638
1155	0.828486		3.5			575	29.122
1157	0.830315		3.5			576	29.1882
1159	0.829445		3.5			577	29.2272
1161	0.835983		3.5			578	29.2577
1163	0.831174		3.5			579	29.2936
1165	0.831017		3.5			580	29.3241
1167	0.831823		3.5			581	29.3501
1169	0.831674		3.5			582	29.3731
1171	0.834281		3.5			583	29.3889
1173	0.838491		3.5			584	29.4201
1175	0.833557		3.5			585	29.4658
1177	0.839553		3.5			586	29.5162
1179	0.837311		3.5			587	29.5812
1181	0.837975		3.5			588	29.614
1183	0.839783		3.5			589	29.6305
1185	0.830783		3.5			590	29.6657
1187	0.82869		3.5			591	29.6255
1189	0.829228		3.5			592	29.5119
1191	0.823235		3.5			593	29.026
1193	0.817547		3.5			594	29.0589
1195	0.813256		3.5			595	29.3743
1197	0.809153		3.5			596	29.5463
1199	0.803405		3.5			597	29.677
1201	0.801977		3.5			598	29.642
1203	0.80156		3.5			599	29.681
1205	0.795918		3.5			600	29.695
1207	0.798421		3.5			601	29.7016
1209	0.796248		3.5			602	29.7639
1211	0.798127		3.5			603	29.8357
1213	0.800158		3.5			604	29.878
1215	0.801994		3.5			605	29.9232
1217	0.798199		3.5			606	29.9586
1219	0.800727		3.5			607	30.0052
1221	0.805733		3.5			608	29.9821
1223	0.813834		3.5			609	29.9288
1225	0.8133		3.5			610	29.9653
1227	0.815295		3.5			611	29.9826
1229	0.820966		3.5			612	30.0092
1231	0.823896		3.5			613	30.0277
1233	0.829406		3.5			614	30.0825
1235	0.837464		3.5			615	30.1227
1237	0.838387		3.5			616	30.1544
1239	0.840066		3.5			617	30.1633
1241	0.84429		3.5			618	30.1429
1243	0.852834		3.5			619	30.1478
1245	0.855763		3.5			620	30.1877
1247	0.862568		3.5			621	30.2178
1249	0.869938		3.5			622	30.2278
1251	0.873841		3.5			623	30.2529
1253	0.881177		3.5			624	30.2893
1255	0.887735		3.5			625	30.3163
1257	0.890668		3.5			626	30.3173
1259	0.898795		3.5			627	30.3333
1261	0.904446		3.5			628	30.3619
1263	0.909319		3.5			629	30.3766
1265	0.908661		3.5			630	30.3876
1267	0.913216		3.5			631	30.4301
1269	0.917464		3.5			632	30.4788
1271	0.923893		3.5			633	30.5132
1273	0.93196		3.5			634	30.556
1275	0.935871		3.5			635	30.6172
1277	0.944517		3.5			636	30.6411
1279	0.940593		3.5			637	30.4646
1281	0.951864		3.5			638	30.4459
1283	0.957862		3.5			639	30.4936
1285	0.954953		3.5			640	30.5108
1287	0.95875		3.5			641	30.5149
1289	0.965074		3.5			642	30.5323
1291	0.968513		3.5			643	30.5809
1293	0.9696		3.5			644	30.6074
1295	0.97678		3.5			645	30.6399
1297	0.975316		3.5			646	30.6742
1299	0.987459		3.5			647	30.7035
1301	0.985836		3.5			648	30.7356
1303	0.984596		3.5			649	30.7682
1305	0.998479		3.5			650	30.7987
1307	1.00598		3.5			651	30.8198
1309	1.01293		3.5			652	30.6775
1311	1.02024		3.5			653	30.492
1313	1.02658		3.5			654	30.3932
1315	1.0391		3.5			655	30.3182
1317	1.03874		3.5			656	30.2669
1319	1.03786		3.5			657	30.2441
1321	1.02959		3.5			658	30.2324
1323	1.02074		3.5			659	30.2437
1325	1.00492		3.5			660	30.2811
1327	0.98896		3.5			661	30.3167
1329	0.970817		3.5			662	30.3379
1331	0.958217		3.5			663	30.3741
1333	0.940111		3.5			664	30.4038
1335	0.924259		3.5			665	30.4275
1337	0.91157		3.5			666	30.4568
1339	0.896725		3.5			667	30.4651
1341	0.884087		3.5			668	30.4637
1343	0.876755		3.5			669	30.483
1345	0.863806		3.5			670	30.506
1347	0.857063		3.5			671	30.5147
1349	0.848096		3.5			672	30.5224
1351	0.839077		3.5			673	30.5264
1353	0.838832		3.5			674	30.5346
1355	0.831449		3.5			675	30.5487
1357	0.826742		3.5			676	30.5889
1359	0.823103		3.5			677	30.6253
1361	0.819159		3.5			678	30.6478
1363	0.817682		3.5			679	30.6484
1365	0.81108		3.5			680	30.6582
1367	0.805469		3.5			681	30.6726
1369	0.808087		3.5			682	30.6805
1371	0.803496		3.5			683	30.6858
1373	0.799966		3.5			684	30.6857
1375	0.79759		3.5			685	30.6881
1377	0.798405		3.5			686	30.7016
1379	0.79825		3.5			687	30.7215
1381	0.795844		3.5			688	30.7299
1383	0.795893		3.5			689	30.7428
1385	0.788969		3.5			690	30.7664
1387	0.792304		3.5			691	30.7894
1389	0.790638		3.5			692	30.8112
1391	0.788124		3.5			693	30.8333
1393	0.789313		3.5			694	30.8502
1395	0.792788		3.5			695	30.87
1397	0.78822		3.5			696	30.8683
1399	0.792326		3.5			697	30.8558
1401	0.794326		3.5			698	30.8401
1403	0.7911		3.5			699	30.8394
1405	0.789734		3.5			700	30.8399
1407	0.794607		3.5			701	30.8403
1409	0.787001		3.5			702	30.8496
1411	0.791161		3.5			703	30.8608
1413	0.788692		3.5			704	30.8628
1415	0.788124		3.5			705	30.8793
1417	0.792276		3.5			706	30.9007
1419	0.791876		3.5			707	30.9173
1421	0.78943		3.5			708	30.9336
1423	0.787009		3.5			709	30.9574
1425	0.787491		3.5			710	30.9754
1427	0.787971		3.5			711	30.9888
1429	0.789555		3.5			712	30.9959
1431	0.785682		3.5			713	31.0072
1433	0.791329		3.5			714	31.0273
1435	0.791395		3.5			715	31.0524
1437	0.789177		3.5			716	31.0809
1439	0.791303		3.5			717	31.0965
1441	0.793214		3.5			718	31.0957
1443	0.791751		3.5			719	31.0751
1445	0.792015		3.5			720	31.0487
1447	0.791745		3.5			721	31.0165
1449	0.796438		3.5			722	30.9826
1451	0.793568		3.5			723	30.9747
1453	0.791591		3.5			724	31.0007
1455	0.79463		3.5			725	31.0378
1457	0.790221		3.5			726	31.0599
1459	0.795427		3.5			727	31.0882
1461	0.793464		3.5			728	31.1008
1463	0.796076		3.5			729	31.1125
1465	0.796234		3.5			730	31.1343
1467	0.794121		3.5			731	31.148
1469	0.790756		3.5			732	31.1547
1471	0.792182		3.5			733	31.1439
1473	0.789149		3.5			734	31.1378
1475	0.788689		3.5			735	31.1362
1477	0.7925		3.5			736	31.1382
1479	0.791388		3.5			737	31.1465
1481	0.791715		3.5			738	31.1543
1483	0.791699		3.5			739	31.1654
1485	0.789027		3.5			740	31.1745
1487	0.7915		3.5			741	31.1783
1489	0.790133		3.5			742	31.1868
1491	0.790829		3.5			743	31.1946
1493	0.791787		3.5			744	31.1943
1495	0.787928		3.5			745	31.1749
1497	0.793603		3.5			746	31.176
1499	0.796454		3.5			747	31.1866
1501	0.792267		3.5			748	31.2084
1503	0.792639		3.5			749	31.217
1505	0.790611		3.5			750	31.2359
1507	0.788198		3.5			751	31.2617
1509	0.78924		3.5			752	31.2673
1511	0.793996		3.5			753	31.2748
1513	0.797112		3.5			754	31.2752
1515	0.793326		3.5			755	31.2708
1517	0.791028		3.5			756	31.2539
1519	0.790201		3.5			757	31.2604
1521	0.78908		3.5			758	31.28
1523	0.785639		3.5			759	31.2837
1525	0.791432		3.5			760	31.2719
1527	0.790652		3.5			761	31.2386
1529	0.788696		3.5			762	31.1863
1531	0.786993		3.5			763	31.0971
1533	0.782973		3.5			764	30.9737
1535	0.788697		3.5			765	30.833
1537	0.787906		3.5			766	30.6507
1539	0.790362		3.5			767	30.4421
1541	0.787538		3.5			768	30.2002
1543	0.790092		3.5			769	29.9493
1545	0.789956		3.5			770	29.6662
1547	0.78533		3.5			771	29.3666
1549	0.787266		3.5			772	29.0479
						773	28.7147
						774	28.3759
						775	28.0132
						776	27.6528
						777	27.2781
						778	26.9114
						779	26.5412
						780	26.1721
						781	25.8117
						782	25.4518
						783	25.1109
						784	24.7753
						785	24.4586
						786	24.14
						787	23.8343
						788	23.5343
						789	23.2326
						790	22.9418
						791	22.6516
						792	22.3744
						793	22.0805
						794	21.7859
						795	21.501
						796	21.2371
						797	21.0013
						798	20.7799
						799	20.5734
						800	20.356
						801	20.137
						802	19.9247
						803	19.7048
						804	19.4901
						805	19.283
						806	19.0862
						807	18.8969
						808	18.7138
						809	18.5461
						810	18.3827
						811	18.225
						812	18.0665
						813	17.9179
						814	17.7715
						815	17.6279
						816	17.4903
						817	17.3592
						818	17.2289
						819	17.1032
						820	16.9801
						821	16.8622
						822	16.738
						823	16.6215
						824	16.5042
						825	16.3935
						826	16.2846
						827	16.174
						828	16.069
						829	15.979
						830	15.9071
						831	15.8377
						832	15.7514
						833	15.6599
						834	15.5619
						835	15.4681
						836	15.3731
						837	15.2842
						838	15.1793
						839	15.0908
						840	15.014
						841	14.9375
						842	14.8518
						843	14.7443
						844	14.6387
						845	14.5625
						846	14.504
						847	14.446
						848	14.3934
						849	14.3417
						850	14.2892
						851	14.2433
						852	14.1864
						853	14.1299
						854	14.0662
						855	13.994
						856	13.9233
						857	13.852
						858	13.7797
						859	13.707
						860	13.6383
						861	13.5737
						862	13.519
						863	13.47
						864	13.4146
						865	13.3623
						866	13.3044
						867	13.2518
						868	13.1973
						869	13.1507
						870	13.1183
						871	13.088
						872	13.0446
						873	12.991
						874	12.9388
						875	12.8831
						876	12.8235
						877	12.7628
						878	12.7084
						879	12.666
						880	12.627
						881	12.6147
						882	12.6269
						883	12.688
						884	12.7872
						885	12.9274
						886	13.0815
						887	13.2755
						888	13.5504
						889	13.8852
						890	14.2574
						891	14.6309
						892	15.0298
						893	15.4619
						894	15.9003
						895	16.3693
						896	16.8355
						897	17.3228
						898	17.8207
						899	18.3219
						900	18.8295
						901	19.3335
						902	19.8315
						903	20.3
						904	20.7438
						905	21.1476
						906	21.523
						907	21.8641
						908	22.1957
						909	22.5485
						910	22.859
						911	23.1413
						912	23.3812
						913	23.6064
						914	23.8008
						915	23.9731
						916	24.1359
						917	24.2856
						918	24.4259
						919	24.5292
						920	24.6056
						921	24.7085
						922	24.868
						923	25.0368
						924	25.1905
						925	25.3379
						926	25.4726
						927	25.5961
						928	25.7099
						929	25.8183
						930	25.9124
						931	26.0067
						932	26.0739
						933	26.1159
						934	26.2002
						935	26.2817
						936	26.3348
						937	26.4041
						938	26.5034
						939	26.6009
						940	26.6737
						941	26.7167
						942	26.7436
						943	26.8326
						944	26.9066
						945	26.9248
						946	26.9703
						947	27.0915
						948	27.205
						949	27.2804
						950	27.3408
						951	27.404
						952	27.4695
						953	27.5376
						954	27.6054
						955	27.6722
						956	27.735
						957	27.7914
						958	27.8554
						959	27.9159
						960	27.9795
						961	28.0437
						962	28.1065
						963	28.1728
						964	28.2367
						965	28.304
						966	28.3656
						967	28.4237
						968	28.4773
						969	28.5307
						970	28.5899
						971	28.6459
						972	28.7043
						973	28.7564
						974	28.804
						975	28.8479
						976	28.8927
						977	28.934
						978	28.9815
						979	29.0211
						980	29.0628
						981	29.0958
						982	29.1228
						983	29.165
						984	29.2003
						985	29.2351
						986	29.2738
						987	29.3096
						988	29.343
						989	29.3766
						990	29.4966
						991	29.6208
						992	29.6779
						993	29.6912
						994	29.6835
						995	29.6773
						996	29.6658
						997	29.6651
						998	29.6602
						999	29.6571
						1000	29.656
						1001	29.6532
						1002	29.654
						1003	29.6537
						1004	29.6485
						1005	29.6384
						1006	29.6139
						1007	29.5668
						1008	29.495
						1009	29.4987
						1010	29.5441
						1011	29.5937
						1012	29.6613
						1013	29.7071
						1014	29.7293
						1015	29.7436
						1016	29.7786
						1017	29.8101
						1018	29.8446
						1019	29.8749
						1020	29.8992
						1021	29.9173
						1022	29.9358
						1023	29.9569
						1024	29.9764
						1025	30.002
						1026	30.0169
						1027	30.0378
						1028	30.0582
						1029	30.0806
						1030	30.1069
						1031	30.1273
						1032	30.1511
						1033	30.1747
						1034	30.1885
						1035	30.1979
						1036	30.2097
						1037	30.226
						1038	30.2362
						1039	30.2519
						1040	30.2587
						1041	30.2696
						1042	30.2782
						1043	30.2829
						1044	30.2875
						1045	30.2954
						1046	30.2989
						1047	30.3039
						1048	30.3054
						1049	30.3122
						1050	30.3171
						1051	30.3172
						1052	30.3189
						1053	30.332
						1054	30.3447
						1055	30.3594
						1056	30.3615
						1057	30.4181
						1058	30.5538
						1059	30.6332
						1060	30.6629
						1061	30.6768
						1062	30.677
						1063	30.6715
						1064	30.667
						1065	30.6592
						1066	30.6553
						1067	30.6552
						1068	30.6552
						1069	30.6561
						1070	30.6551
						1071	30.6501
						1072	30.6417
						1073	30.6371
						1074	30.6261
						1075	30.6035
						1076	30.5713
						1077	30.4686
						1078	30.4083
						1079	30.3931
						1080	30.4189
						1081	30.4622
						1082	30.4907
						1083	30.5038
						1084	30.5058
						1085	30.5036
						1086	30.5075
						1087	30.52
						1088	30.5318
						1089	30.5395
						1090	30.5329
						1091	30.5263
						1092	30.5336
						1093	30.5405
						1094	30.5473
						1095	30.5464
						1096	30.5624
						1097	30.5504
						1098	30.5379
						1099	30.5496
						1100	30.562
						1101	30.5852
						1102	30.5957
						1103	30.5967
						1104	30.6016
						1105	30.6038
						1106	30.601
						1107	30.6032
						1108	30.5974
						1109	30.5958
						1110	30.6
						1111	30.5972
						1112	30.5988
						1113	30.6038
						1114	30.6163
						1115	30.6426
						1116	30.675
						1117	30.815
						1118	30.9365
						1119	30.9921
						1120	30.9974
						1121	30.9874
						1122	30.9686
						1123	30.9465
						1124	30.9309
						1125	30.924
						1126	30.9167
						1127	30.9168
						1128	30.9165
						1129	30.9033
						1130	30.8817
						1131	30.8564
						1132	30.752
						1133	30.6502
						1134	30.629
						1135	30.6456
						1136	30.6702
						1137	30.6929
						1138	30.6954
						1139	30.7019
						1140	30.7207
						1141	30.7329
						1142	30.7446
						1143	30.7461
						1144	30.7532
						1145	30.7545
						1146	30.7545
						1147	30.76
						1148	30.7669
						1149	30.775
						1150	30.776
						1151	30.7746
						1152	30.7715
						1153	30.776
						1154	30.7759
						1155	30.7759
						1156	30.7751
						1157	30.7686
						1158	30.7691
						1159	30.7688
						1160	30.773
						1161	30.7736
						1162	30.7759
						1163	30.7795
						1164	30.787
						1165	30.7969
						1166	30.8068
						1167	30.8106
						1168	30.8164
						1169	30.8204
						1170	30.8242
						1171	30.8304
						1172	30.8354
						1173	30.8453
						1174	30.8453
						1175	30.8477
						1176	30.8513
						1177	30.846
						1178	30.8453
						1179	30.8395
						1180	30.8203
						1181	30.7846
						1182	30.7249
						1183	30.6412
						1184	30.5378
						1185	30.407
						1186	30.251
						1187	30.0622
						1188	29.8622
						1189	29.6346
						1190	29.3931
						1191	29.1468
						1192	28.9166
						1193	28.6611
						1194	28.3717
						1195	28.0646
						1196	27.7283
						1197	27.3971
						1198	27.0495
						1199	26.7075
						1200	26.3686
						1201	26.0309
						1202	25.7091
						1203	25.3814
						1204	25.0709
						1205	24.7641
						1206	24.4706
						1207	24.1726
						1208	23.8783
						1209	23.5887
						1210	23.2906
						1211	23.0074
						1212	22.714
						1213	22.4308
						1214	22.15
						1215	21.8903
						1216	21.6241
						1217	21.364
						1218	21.1242
						1219	20.8916
						1220	20.6733
						1221	20.4599
						1222	20.2542
						1223	20.0477
						1224	19.8528
						1225	19.6555
						1226	19.4504
						1227	19.2511
						1228	19.0587
						1229	18.8773
						1230	18.7146
						1231	18.5557
						1232	18.4189
						1233	18.2843
						1234	18.1481
						1235	18.0142
						1236	17.881
						1237	17.7606
						1238	17.639
						1239	17.519
						1240	17.4087
						1241	17.2973
						1242	17.1915
						1243	17.0888
						1244	16.9876
						1245	16.878
						1246	16.7539
						1247	16.6392
						1248	16.5368
						1249	16.4574
						1250	16.3459
						1251	16.2259
						1252	16.1137
						1253	16.0123
						1254	15.9131
						1255	15.8226
						1256	15.7273
						1257	15.6372
						1258	15.5454
						1259	15.455
						1260	15.3733
						1261	15.2926
						1262	15.2138
						1263	15.1374
						1264	15.0585
						1265	14.9785
						1266	14.8993
						1267	14.8269
						1268	14.748
						1269	14.6756
						1270	14.599
						1271	14.5221
						1272	14.4507
						1273	14.3778
						1274	14.3105
						1275	14.2379
						1276	14.1708
						1277	14.0995
						1278	14.0357
						1279	13.9691
						1280	13.9048
						1281	13.844
						1282	13.7764
						1283	13.7188
						1284	13.6562
						1285	13.5906
						1286	13.5305
						1287	13.4711
						1288	13.4163
						1289	13.3569
						1290	13.3057
						1291	13.2416
						1292	13.1862
						1293	13.1339
						1294	13.086
						1295	13.0395
						1296	12.976
						1297	12.9182
						1298	12.862
						1299	12.8215
						1300	12.785
						1301	12.7702
						1302	12.7878
						1303	12.8437
						1304	12.9482
						1305	13.0909
						1306	13.2785
						1307	13.5041
						1308	13.7607
						1309	14.0507
						1310	14.3669
						1311	14.7273
						1312	15.1109
						1313	15.5288
						1314	15.968
						1315	16.4302
						1316	16.9148
						1317	17.4033
						1318	17.9057
						1319	18.3881
						1320	18.8819
						1321	19.3423
						1322	19.7873
						1323	20.198
						1324	20.5789
						1325	20.9252
						1326	21.2415
						1327	21.5398
						1328	21.7987
						1329	22.0394
						1330	22.2723
						1331	22.4968
						1332	22.8123
						1333	23.1215
						1334	23.3592
						1335	23.5257
						1336	23.6748
						1337	23.8015
						1338	23.8809
						1339	23.9159
						1340	24.0174
						1341	24.1596
						1342	24.3092
						1343	24.4437
						1344	24.5649
						1345	24.6798
						1346	24.7869
						1347	24.8864
						1348	24.9836
						1349	25.0836
						1350	25.182
						1351	25.2488
						1352	25.3077
						1353	25.3904
						1354	25.4818
						1355	25.5697
						1356	25.6555
						1357	25.7337
						1358	25.8147
						1359	25.8894
						1360	25.9624
						1361	26.0481
						1362	26.2541
						1363	26.4936
						1364	26.6508
						1365	26.7286
						1366	26.7714
						1367	26.819
						1368	26.8788
						1369	26.9385
						1370	26.9887
						1371	27.0389
						1372	27.0892
						1373	27.1186
						1374	27.1165
						1375	27.0209
						1376	26.9779
						1377	27.0515
						1378	27.1554
						1379	27.2324
						1380	27.2892
						1381	27.32
						1382	27.356
						1383	27.3951
						1384	27.4632
						1385	27.5577
						1386	27.5738
						1387	27.5244
						1388	27.517
						1389	27.5591
						1390	27.6122
						1391	27.6605
						1392	27.6988
						1393	27.7188
						1394	27.7264
						1395	27.7497
						1396	27.7789
						1397	27.8111
						1398	27.8464
						1399	27.8802
						1400	27.9161
						1401	27.9575
						1402	27.9969
						1403	28.0364
						1404	28.0723
						1405	28.1002
						1406	28.13
						1407	28.1732
						1408	28.214
						1409	28.2477
						1410	28.2738
						1411	28.2901
						1412	28.3039
						1413	28.3206
						1414	28.3401
						1415	28.3623
						1416	28.4093
						1417	28.585
						1418	28.7167
						1419	28.7992
						1420	28.8313
						1421	28.8483
						1422	28.8872
						1423	28.9203
						1424	28.9423
						1425	28.9688
						1426	29.0095
						1427	29.0467
						1428	29.0724
						1429	29.087
						1430	29.0845
						1431	29.0607
						1432	28.967
						1433	28.8782
						1434	28.857
						1435	28.8849
						1436	28.9636
						1437	29.0261
						1438	29.0357
						1439	29.0356
						1440	29.0418
						1441	29.0503
						1442	29.0563
						1443	29.0704
						1444	29.0755
						1445	29.0902
						1446	29.107
						1447	29.1291
						1448	29.1414
						1449	29.1558
						1450	29.1733
						1451	29.1947
						1452	29.2109
						1453	29.2241
						1454	29.2404
						1455	29.2629
						1456	29.285
						1457	29.3013
						1458	29.3227
						1459	29.3444
						1460	29.3597
						1461	29.3798
						1462	29.4025
						1463	29.4239
						1464	29.4382
						1465	29.457
						1466	29.4793
						1467	29.5005
						1468	29.5202
						1469	29.539
						1470	29.5816
						1471	29.7397
						1472	29.9064
						1473	30.0179
						1474	30.0916
						1475	30.1347
						1476	30.1579
						1477	30.185
						1478	30.2113
						1479	30.2461
						1480	30.2856
						1481	30.3278
						1482	30.3611
						1483	30.3813
						1484	30.3989
						1485	30.4101
						1486	30.4288
						1487	30.4438
						1488	30.4352
						1489	30.3633
						1490	30.2618
						1491	30.2366
						1492	30.2414
						1493	30.287
						1494	30.329
						1495	30.3353
						1496	30.3335
						1497	30.3377
						1498	30.3507
						1499	30.3618
						1500	30.3734
						1501	30.3851
						1502	30.3903
						1503	30.4043
						1504	30.4134
						1505	30.4252
						1506	30.5021
						1507	30.6561
						1508	30.8155
						1509	30.9479
						1510	31.0562
						1511	31.1663
						1512	31.0326
						1513	30.9142
						1514	30.8787
						1515	30.8648
						1516	30.7939
						1517	30.7371
						1518	30.7416
						1519	30.7628
						1520	30.791
						1521	30.8154
						1522	30.8187
						1523	30.8244
						1524	30.8276
						1525	30.8356
						1526	30.8424
						1527	30.8498
						1528	30.8613
						1529	30.8792
						1530	30.9048
						1531	30.9215
						1532	30.9187
						1533	30.9126
						1534	30.9186
						1535	30.9312
						1536	30.9531
						1537	31.0077
						1538	31.0605
						1539	31.0858
						1540	31.1012
						1541	31.1058
						1542	31.1242
						1543	31.1459
						1544	31.1595
						1545	31.1804
						1546	31.2007
						1547	31.2134
						1548	31.2196
						1549	31.2327
						1550	31.2488
						1551	31.2745
						1552	31.2978
						1553	31.3212
						1554	31.3385
						1555	31.3596
						1556	31.3743
						1557	31.3884
						1558	31.4106
						1559	31.4305
						1560	31.454
						1561	31.4775
						1562	31.4948
						1563	31.5173
						1564	31.5394
						1565	31.5537
						1566	31.5714
						1567	31.5926
						1568	31.6154
						1569	31.6341
						1570	31.6609
						1571	31.6814
						1572	31.6965
						1573	31.7157
						1574	31.7274
						1575	31.7517
						1576	31.7681
						1577	31.7896
						1578	31.819
						1579	31.844
						1580	31.8504
						1581	31.8652
						1582	31.8741
						1583	31.8899
						1584	31.9038
						1585	31.916
						1586	31.9312
						1587	32.0016
						1588	32.0636
						1589	32.0973
						1590	32.1146
						1591	32.1163
						1592	32.1219
						1593	32.1245
						1594	32.1276
						1595	32.1276
						1596	32.1275
						1597	32.1274
						1598	32.1159
						1599	32.1027
						1600	32.0729
						1601	32.0264
						1602	31.9482
						1603	31.7976
						1604	31.6269
						1605	31.426
						1606	31.1894
						1607	30.9227
						1608	30.6197
						1609	30.2908
						1610	29.9324
						1611	29.5634
						1612	29.1796
						1613	28.7869
						1614	28.3774
						1615	27.9592
						1616	27.5411
						1617	27.116
						1618	26.7157
						1619	26.3182
						1620	25.9261
						1621	25.5287
						1622	25.1405
						1623	24.7716
						1624	24.422
						1625	24.075
						1626	23.7189
						1627	23.3944
						1628	23.0565
						1629	22.6968
						1630	22.3346
						1631	21.9749
						1632	21.6229
						1633	21.3164
						1634	21.0175
						1635	20.7168
						1636	20.431
						1637	20.1573
						1638	19.8893
						1639	19.6542
						1640	19.3919
						1641	19.1157
						1642	18.8511
						1643	18.5997
						1644	18.3566
						1645	18.138
						1646	17.9306
						1647	17.7381
						1648	17.5326
						1649	17.3276
						1650	17.1884
						1651	17.0691
						1652	16.9393
						1653	16.8103
						1654	16.6729
						1655	16.5448
						1656	16.48
						1657	16.3624
						1658	16.2192
						1659	16.0838
						1660	15.9506
						1661	15.8189
						1662	15.6878
						1663	15.5631
						1664	15.4293
						1665	15.2896
						1666	15.2088
						1667	15.1377
						1668	15.0562
						1669	14.981
						1670	14.9423
						1671	14.843
						1672	14.7273
						1673	14.622
						1674	14.5325
						1675	14.4271
						1676	14.3245
						1677	14.2733
						1678	14.2165
						1679	14.155
						1680	14.0873
						1681	14.0247
						1682	13.9553
						1683	13.9296
						1684	13.8809
						1685	13.7799
						1686	13.6847
						1687	13.5974
						1688	13.5175
						1689	13.4387
						1690	13.3573
						1691	13.2779
						1692	13.1597
						1693	13.0945
						1694	13.0649
						1695	13.0337
						1696	12.9865
						1697	12.9443
						1698	12.8992
						1699	12.8576
						1700	12.8172
						1701	12.7756
						1702	12.734
						1703	12.6947
						1704	12.6514
						1705	12.6045
						1706	12.5589
						1707	12.5201
						1708	12.4695
						1709	12.4156
						1710	12.3599
						1711	12.2643
						1712	12.1603
						1713	12.065
						1714	11.9661
						1715	11.8734
						1716	11.781
						1717	11.7312
						1718	11.6626
						1719	11.5463
						1720	11.4701
						1721	11.4459
						1722	11.5
						1723	11.6198
						1724	11.8176
						1725	12.0873
						1726	12.4079
						1727	12.7856
						1728	13.2014
						1729	13.6762
						1730	14.1872
						1731	14.7557
						1732	15.3628
						1733	15.9889
						1734	16.6474
						1735	17.2929
						1736	17.9367
						1737	18.5608
						1738	19.1532
						1739	19.71
						1740	20.177
						1741	20.6322
						1742	21.0887
						1743	21.5316
						1744	21.9147
						1745	22.2777
						1746	22.6231
						1747	22.94
						1748	23.2296
						1749	23.4925
						1750	23.75
						1751	24.0142
						1752	24.2976
						1753	24.5563
						1754	24.7745
						1755	24.9632
						1756	25.1344
						1757	25.3203
						1758	25.5368
						1759	25.8846
						1760	26.1601
						1761	26.3331
						1762	26.4773
						1763	26.6104
						1764	26.7361
						1765	26.8524
						1766	26.9434
						1767	26.9461
						1768	26.9425
						1769	27.0337
						1770	27.1598
						1771	27.4873
						1772	27.3526
						1773	26.533
						1774	25.7493
						1775	25.0435
						1776	24.4047
						1777	23.8778
						1778	23.4506
						1779	23.1226
						1780	22.8398
						1781	22.626
						1782	22.4521
						1783	22.3015
						1784	22.1689
						1785	22.0373
						1786	21.9224
						1787	21.8146
						1788	21.7191
						1789	21.6409
						1790	21.5678
						1791	21.5002
						1792	21.4408
						1793	21.3862
						1794	21.3318
						1795	21.2832
						1796	21.2422
						1797	21.1972
						1798	21.1614
						1799	21.1213
						1800	21.0876
						1801	21.0529
						1802	21.0242
						1803	20.9984
						1804	20.9655
						1805	20.9429
						1806	20.9213
						1807	20.9012
						1808	20.8813
						1809	20.8613
						1810	20.8441
						1811	20.8274
						1812	20.8153
						1813	20.8025
						1814	20.7868
						1815	20.7768
						1816	20.763
						1817	20.7518
						1818	20.7399
						1819	20.7308
						1820	20.7184
						1821	20.7109
						1822	20.7009
						1823	20.6914
						1824	20.6916
						1825	20.6892
						1826	20.6892
						1827	20.6821
						1828	20.6741
						1829	20.6678
						1830	20.6567
						1831	20.6461
						1832	20.6386
						1833	20.632
						1834	20.6249
						1835	20.6167
						1836	20.6064
						1837	20.5981
						1838	20.5911
						1839	20.585
						1840	20.5763
						1841	20.5683
						1842	20.5607
						1843	20.5529
						1844	20.5487
						1845	20.5446
						1846	20.5394
						1847	20.5347
						1848	20.5314
						1849	20.525
						1850	20.5176
						1851	20.5115
						1852	20.5046
						1853	20.4991
						1854	20.4901
						1855	20.482
						1856	20.475
						1857	20.4677
						1858	20.4619
						1859	20.4559
						1860	20.4491
						1861	20.4406
						1862	20.4316
						1863	20.4273
						1864	20.4258
						1865	20.4197
						1866	20.4179
						1867	20.4114
						1868	20.4087
						1869	20.4012
						1870	20.3961
						1871	20.3837
						1872	20.3772
						1873	20.3672
