# Supplementary material for: STIM1 and ORAI1 form a novel cold transduction mechanism in sensory and sympathetic neurons
Source: EMBO J. 2022 Dec 16;42(3):e111348. doi: 10.15252/embj.2022111348 (PMC9890232; doi:10.15252/embj.2022111348)
Supplement: Supplementary file 4 — Source Data for Expanded View and Appendix [file EMBJ-42-e111348-s004.zip › Source_Data_for_EV_and_Appendix/Appendix_Figure_S2/EMBOJ-2022-111348R1_SourceDataForFigS2B.xlsx]

## Sheet: Tabelle1
Time (sec)	Temperature	F340	zero ca	K	F380
5	32.6967	3254.3	3		5525.75
7	32.6495	3248.45	3		5538.05
9	32.6338	3266.05	3		5531.25
11	32.6367	3276.1	3		5575.45
13	32.5929	3274.1	3		5532.3
15	32.5805	3253.65	3		5547.65
17	32.5748	3243.5	3		5507.7
19	32.5543	3229.05	3		5500.7
21	32.5398	3241.5	3		5500.1
23	32.5115	3247.55	3		5499.55
25	32.5089	3226.2	3		5502.6
27	32.5218	3260.45	3		5519.2
29	32.5194	3261.8	3		5543.3
31	32.5268	3262.8	3		5530.7
33	32.5218	3253.2	3		5517.45
35	32.516	3255.6	3		5516.65
37	32.4978	3256.2	3		5538.3
39	32.4262	3260.8	3		5578.25
41	31.9729	3292.45	3		5717.75
43	30.8822	3345.15	3		5879.45
45	29.2899	3395.7	3		6034.2
47	27.4153	3462.7	3		6216.75
49	25.3769	3505.25	3		6366.75
51	23.4302	3555.75	3		6502.45
53	21.4918	3571.7	3		6611.15
55	19.6354	3622.4	3		6733.8
57	17.8507	3659.35	3		6825
59	16.1407	3687.1	3		6893.8
61	14.5961	3718.15	3		6972.8
63	13.3125	3737.75	3		7004.4
65	12.3413	3779.3	3		7064.25
67	11.5749	3798.15	3		7130.75
69	10.9328	3823.55	3		7158.25
71	10.4204	3879	3		7234.3
73	10.0106	3886.9	3		7275
75	9.70527	3925.25	3		7326.3
77	9.44365	3977.55	3		7387.4
79	9.24085	4005.3	3		7435.15
81	9.05235	4044.8	3		7522.55
83	8.91414	4056.2	3		7577
85	8.8044	4109.65	3		7592.15
87	8.69464	4134.2	3		7654.25
89	8.63577	4176.3	3		7730.3
91	8.54253	4166.95	3		7733.25
93	8.45628	4218.8	3		7760.75
95	8.35386	4238.15	3		7788.6
97	8.29821	4243.75	3		7794.55
99	8.22455	4267.55	3		7806.9
101	8.17982	4289.5	3		7835.25
103	8.10367	4318.5	3		7879.7
105	8.0533	4323.9	3		7887.1
107	7.97389	4326.2	3		7893.1
109	7.89595	4336.9	3		7897.5
111	7.81174	4356.35	3		7899.8
113	7.77955	4360.55	3		7911.35
115	7.71014	4364.1	3		7884
117	7.6477	4362	3		7904.85
119	7.57312	4387.75	3		7880.15
121	7.51972	4403.55	3		7858.6
123	7.47094	4396.35	3		7871.3
125	7.41982	4399.8	3		7857.45
127	7.38626	4424.55	3		7885.5
129	7.3204	4412.8	3		7889.65
131	7.28795	4401.85	3		7828.55
133	7.23495	4400.65	3		7842.7
135	7.21302	4411.3	3		7842.85
137	7.20132	4417.3	3		7819.95
139	7.13495	4395.5	3		7782.6
141	7.08672	4386.95	3		7783.5
143	7.04818	4404.75	3		7771.35
145	6.99037	4397.6	3		7755.15
147	6.94601	4409.65	3		7745.85
149	6.91442	4396.35	3		7734.25
151	6.90243	4389.6	3		7715.55
153	6.86697	4396.55	3		7699.85
155	6.84822	4406.9	3		7687.9
157	6.79875	4394.25	3		7711.1
159	6.79187	4377.3	3		7632.95
161	7.28581	4346.45	3		7495.45
163	8.65772	4288.5	3		7327.9
165	10.7332	4221.55	3		7156.6
167	13.204	4172.6	3		6960.6
169	15.974	4084.95	3		6798.5
171	18.5935	4012.95	3		6641.5
173	20.7055	3968.05	3		6518.25
175	22.3466	3891.1	3		6439.15
177	23.635	3831.8	3		6393.1
179	24.6092	3822.6	3		6340.7
181	25.3203	3780.6	3		6317.5
183	25.8995	3751.45	3		6321.85
185	26.3638	3716.4	3		6323.5
187	26.7659	3705.35	3		6304.2
189	27.1117	3697.8	3		6293.6
191	27.4555	3670.4	3		6294.8
193	27.7677	3653.15	3		6314.35
195	28.0505	3669.55	3		6317.4
197	28.349	3668.2	3		6306.25
199	28.6585	3643.1	3		6302.75
201	28.9349	3636.05	3		6307.3
203	29.1875	3639	3		6315.5
205	29.3847	3631.3	3		6303.4
207	29.5613	3601.05	3		6275.7
209	29.7289	3616.85	3		6265
211	29.87	3592	3		6276.35
213	29.9782	3597.5	3		6275.15
215	30.1002	3596.85	3		6260.45
217	30.1989	3599.35	3		6244.75
219	30.3219	3588.3	3		6258.25
221	30.4211	3582.1	3		6233.5
223	30.5073	3598.4	3		6221.7
225	30.556	3577.4	3		6202.35
227	30.6322	3588.25	3		6176.65
229	30.6955	3598.5	3		6121.4
231	30.7637	3622.75	3		6054.75
233	30.8227	3627.05	3		5979.4
235	30.8695	3673.9	3		5897.3
237	30.9207	3690.1	3		5861.7
239	30.9659	3690.9	3		5760
241	30.9704	3734	3		5729.25
243	31.0098	3736.6	3		5697.4
245	31.0487	3761.75	3		5664.1
247	31.083	3789.9	3		5635.5
249	31.1123	3796.05	3		5580.1
251	31.1306	3803.3	3		5527.65
253	31.16	3809.15	3		5492.4
255	31.1959	3836.55	3		5493.1
257	31.2392	3806.1	3		5455.55
259	31.232	3807.4	3		5424.35
261	31.2789	3840.75	3		5428.35
263	31.2905	3831.55	3		5417.55
265	31.3189	3854.15	3		5373.15
267	31.3441	3860.85	3		5365.85
269	31.3852	3852.05	3		5398.4
271	31.3872	3873.15	3		5366.85
273	31.4082	3860.5	3		5351.9
275	31.4212	3857	3		5359.55
277	31.4293	3836.9	3		5286
279	31.4511	3828.3	3		5293.55
281	31.4726	3826.25	3		5285.65
283	31.4943	3821.25	3		5239
285	31.5001	3828.25	3		5217.25
287	31.5577	3839.4	3		5215.35
289	31.5949	3824.6	3		5221.7
291	31.605	3829.3	3		5210.35
293	31.6196	3843.95	3		5221.4
295	31.6565	3868.65	3		5204.7
297	31.6849	3866.95	3		5190.7
299	31.6987	3856.55	3		5194.25
301	31.7022	3850.25	3		5190.25
303	31.7093	3832.85	3		5194.95
305	31.7229	3829	3		5194
307	31.7385	3826.5	3		5183.95
309	31.7519	3843.85	3		5181.15
311	31.7605	3822.5	3		5174.6
313	31.7788	3840.8	3		5168.1
315	31.7776	3843	3		5138.45
317	31.7793	3835.5	3		5133.7
319	31.8035	3833.4	3		5124
321	31.8225	3848.2	3		5114.75
323	31.8443	3819.3	3		5103
325	31.8606	3818.6	3		5087.3
327	31.8577	3780.75	3		5047.45
329	31.8742	3793.45	3		5036.6
331	31.8775	3771.55	3		4994.35
333	31.8688	3753.3	3		5024.8
335	31.8468	3745.8	3		4984.4
337	31.8421	3752.5	3		4996.65
339	31.849	3741.85	3		4992.8
341	31.8494	3726.6	3		4991.4
343	31.8559	3726.65	3		4987.75
345	31.8731	3739.55	3		4979.3
347	31.8879	3736.9	3		5016.5
349	31.8865	3742.25	3		5007.65
351	31.9077	3732.8	3		5021.2
353	31.9118	3744.25	3		4993.75
355	31.919	3730.3	3		4995.45
357	31.9196	3717.75	3		5019.8
359	31.9538	3736.8	3		5008.55
361	31.9647	3737.45			5003.75
363	31.9843	3729.1			5001.9
365	32.0087	3721.1			5004.6
367	32.0286	3729			4995.5
369	32.0402	3723.2			4978.4
371	32.0427	3711.9			4956.1
373	32.0649	3709.15			4975.1
375	32.0426	3707.45			4947.65
377	32.0127	3714.8			4952.45
379	32.0096	3709.55			4937.9
381	32.0119	3703.25			4955.5
383	32.0067	3708.9			4960.15
385	31.9923	3720.75			4958.05
387	32.0096	3704.55			4926.35
389	32.0332	3678.1			4958.15
391	32.0411	3704.45			4945.35
393	32.0695	3681.4			4927.6
395	32.0733	3670.1			4911.2
397	32.0998	3658.95			4884.45
399	32.1086	3627.25			4885.45
401	32.1042	3610.2			4884.65
403	32.1206	3638.4			4875.85
405	32.0973	3629.05			4857.05
407	32.104	3618.4			4865.1
409	32.0908	3611.65			4834.15
411	32.1264	3605.05			4823.15
413	32.1273	3592.3			4805.8
415	32.1123	3585.75			4803.8
417	32.0964	3588.3			4781.85
419	32.1016	3585.05			4762.55
421	32.1108	3580.35			4758.25
423	32.0998	3574.05			4765.4
425	32.1033	3557.9			4723.7
427	32.099	3571.8			4704.55
429	32.1164	3557.6			4713.25
431	32.1247	3542.3			4708.1
433	32.1148	3535.5			4702.5
435	32.138	3546.1			4690.85
437	32.1612	3561.15			4696.6
439	32.1837	3576.25			4712.35
441	32.196	3546.7			4720.15
443	32.2016	3559.85			4706.2
445	32.2133	3534.85			4697.5
447	32.221	3547.75			4713.8
449	32.2041	3550.1			4673.5
451	32.1748	3527.35			4646.7
453	32.1636	3523.95			4663.15
455	32.1684	3514.75			4675.35
457	32.1851	3520.1			4651.95
459	32.1302	3518.4			4655.05
461	31.7871	3534.7			4721.05
463	30.9117	3566.75			4794.05
465	29.5402	3584.6			4931.15
467	27.8419	3644.35			5061.2
469	25.9935	3695.2			5183.15
471	24.0875	3739.9			5323.8
473	22.2372	3780.3			5430.25
475	20.4782	3801.3			5525.15
477	18.7725	3854.05			5611.75
479	17.124	3869.5			5695.6
481	15.5083	3951.05			5775.15
483	14.2201	3974.8			5850.3
485	13.1235	4000.7			5861.05
487	12.2786	4210.75			5389.65
489	11.5667	4414.8			4791.75
491	10.9948	4557.1			4380.5
493	10.5688	4711.85			3966.25
495	10.1939	4757.35			3886.2
497	9.89374	4872			3544.65
499	9.65241	5015			3164.05
501	9.46462	5048.1			3145.1
503	9.33575	5073.4			3154.95
505	9.19099	5066.95			3180.45
507	9.068	5078.05			3195.4
509	8.95014	5134.05			3075.4
511	8.86983	5284.25			2656.65
513	8.79408	5380.95			2373.15
515	8.69598	5433.95			2249.9
517	8.6188	5440.4			2298.4
519	8.53912	5529.55			2111
521	8.48074	5581.1			1972.6
523	8.40149	5578.8			1946.65
525	8.34353	5576.4			2003.25
527	8.25606	5574.2			2063.25
529	8.17497	5578.05			2106.25
531	8.10904	5556.25			2172.15
533	8.0304	5641.15			2056
535	7.98265	5666.55			1856
537	7.92139	5711.9			1736.5
539	7.85638	5725			1737.3
541	7.83492	5682.8			1814.1
543	7.78931	5688.2			1916.45
545	7.72395	5683.25			1883.5
547	7.73032	5729.1			1754.7
549	7.72297	5757.45			1658.75
551	7.72639	5757.85			1704.4
553	7.66223	5735.3			1811.15
555	7.62588	5679.15			1916.7
557	7.57469	5674.95			2030.9
559	7.5243	5626.7			2118.7
561	7.49453	5635.95			2067.65
563	7.46126	5699.5			1911.35
565	7.43728	5725.9			1792.1
567	7.4113	5715			1739.15
569	7.38886	5740.25			1750.85
571	7.33732	5716.7			1772.45
573	7.28746	5709.35			1798.35
575	7.21546	5682			1903
577	7.15265	5682.45			1965.65
579	7.10935	5685			1874.75
581	7.45986	5679.3			1793.55
583	8.64801	5649.3			1820.2
585	10.5423	5598.8			1894.95
587	12.8664	5537.5			1976.9
589	15.5202	5462.5			2018.45
591	18.158	5393.65			2057.7
593	20.334	5314.7			2065.5
595	22.0832	5254.05			2084.4
597	23.3323	5230.85			2084.65
599	24.2417	5189.75			2076.35
601	24.9709	5171.8			2103.4
603	25.5307	5143.55			2143.7
605	25.9751	5121.75			2219.6
607	26.3922	5047.7			2321.55
609	26.7966	4991.05			2427.75
611	27.1592	4922.55			2540.3
613	27.5121	4873.65			2654.05
615	27.8305	4818.25			2801.3
617	28.0831	4767.2			2955
619	28.3543	4699.1			3067.25
621	28.5743	4645.2			3224.6
623	28.7656	4555.3			3362
625	28.9486	4504.85			3468.95
627	29.1112	4446.8			3617.1
629	29.2641	4373.9			3724.05
631	29.3982	4342.2			3823.25
633	29.5092	4279.5			3896.75
635	29.6403	4230.4			3982.2
637	29.7821	4163.85			4044.15
639	29.8899	4120.9			4130
641	29.9366	4092.25			4199.8
643	29.9986	4056.9			4239.4
645	30.0545	4025.85			4280.9
647	30.0946	4004.9			4333.3
649	30.157	3970.2			4357.85
651	30.2066	3950.25			4403.4
653	30.2798	3906.05			4418.85
655	30.3487	3881.05			4431.65
657	30.4074	3857.6			4466.1
659	30.4635	3847.55			4480.1
661	30.5158	3835.2			4485.9
663	30.5606	3818			4512.9
665	30.4955	3792.9			4538.4
667	30.5572	3782.85			4552.65
669	30.715	3775.4			4574.65
671	30.7652	3781.8			4572.9
673	30.7862	3776.75			4614.2
675	30.8122	3752.25			4631
677	30.8453	3758.45			4629.7
679	30.8794	3746.7			4664.05
681	30.9188	3728.7			4685.25
683	30.9585	3753.9			4700.9
685	30.995	3747.7			4709.95
687	30.9904	3740.45			4729.9
689	30.925	3728.35			4728.2
691	31.0125	3722.2			4736.4
693	31.0648	3716.65			4730.3
695	31.1064	3709.8			4727.25
697	31.1335	3685.9			4717.25
699	31.1406	3686			4742.85
701	31.1338	3669.8			4755.25
703	31.1403	3718.65			4758.65
705	31.1577	3674.4			4724.6
707	31.1811	3671.35			4718.4
709	31.1807	3662.8			4727.15
711	31.1778	3625.8			4748.8
713	31.1838	3641.65			4731.85
715	31.1915	3651.25			4722.6
717	31.2053	3600.1			4666.65
719	31.2189	3590.35			4665.65
721	31.2276	3585.85			4656.25
723	31.2394	3582.4			4663.1
725	31.2527	3590.7			4656.95
727	31.2405	3572.9			4622
729	31.2294	3563.55			4641.45
731	31.2405	3564.7			4630.7
733	31.2645	3579.4			4617.8
735	31.289	3579.9			4582.85
737	31.3036	3572.65			4601.2
739	31.3161	3561.3			4565.45
741	31.3347	3546			4561.8
743	31.3555	3522.8			4543.1
745	31.3714	3513.15			4556.05
747	31.3922	3531.5			4574.75
749	31.4041	3521.7			4545.95
		517.289			473.578
		514.689			477.756
		513.577			478.933
		511.822			484.8
		515.045			483.511
		506.578			488.4
		502.2			483.467
		504.4			487.199
		504.889			487.044
		501.489			486.644
		499.111			487.355
		495.333			484.911
		496.089			491.867
		496			487.223
