# Supplementary material for: STIM1 and ORAI1 form a novel cold transduction mechanism in sensory and sympathetic neurons
Source: EMBO J. 2022 Dec 16;42(3):e111348. doi: 10.15252/embj.2022111348 (PMC9890232; doi:10.15252/embj.2022111348)
Supplement: Supplementary file 4 — Source Data for Expanded View and Appendix [file EMBJ-42-e111348-s004.zip › Source_Data_for_EV_and_Appendix/Appendix_Figure_S2/EMBOJ-2022-111348R1_SourceDataForFigS2A.xlsx]

## Sheet: Tabelle1
Time (sec)	Temperature	340	zero ca	K	380
5	32.6967	2021.05	3		3171
7	32.6495	2009.95	3		3166.55
9	32.6338	2008.3	3		3163.75
11	32.6367	2003.6	3		3153.95
13	32.5929	2011.6	3		3156.3
15	32.5805	2002.65	3		3165.15
17	32.5748	1995.5	3		3168.95
19	32.5543	2002.05	3		3170.7
21	32.5398	1997.25	3		3156.35
23	32.5115	1998.05	3		3158.8
25	32.5089	2002.95	3		3173.1
27	32.5218	1997.95	3		3157.95
29	32.5194	1990.55	3		3143.3
31	32.5268	2008.3	3		3153.7
33	32.5218	1995.95	3		3143.2
35	32.516	2004.1	3		3141.65
37	32.4978	1998.7	3		3139.55
39	32.4262	1996.55	3		3181
41	31.9729	2027.2	3		3230.25
43	30.8822	2056.9	3		3341.7
45	29.2899	2077.2	3		3444.7
47	27.4153	2102.7	3		3538
49	25.3769	2154.25	3		3621.5
51	23.4302	2176.5	3		3715.7
53	21.4918	2208.45	3		3782.15
55	19.6354	2227.65	3		3883.8
57	17.8507	2248.85	3		3931
59	16.1407	2265.85	3		3997.05
61	14.5961	2283.15	3		4049.05
63	13.3125	2303.5	3		4048.65
65	12.3413	2328.8	3		4114.75
67	11.5749	2338.9	3		4113
69	10.9328	2358.55	3		4143.25
71	10.4204	2369	3		4162.55
73	10.0106	2380.4	3		4157.5
75	9.70527	2400.25	3		4198.3
77	9.44365	2401.05	3		4217.15
79	9.24085	2411.8	3		4224.65
81	9.05235	2438.55	3		4230.8
83	8.91414	2462.45	3		4263
85	8.8044	2462.15	3		4291.4
87	8.69464	2467.95	3		4286.5
89	8.63577	2487.8	3		4312.8
91	8.54253	2500.2	3		4317.75
93	8.45628	2500.05	3		4330.5
95	8.35386	2506.9	3		4332.35
97	8.29821	2531.5	3		4342.8
99	8.22455	2524.55	3		4344.9
101	8.17982	2534.25	3		4351.5
103	8.10367	2560	3		4368.7
105	8.0533	2549.15	3		4356.85
107	7.97389	2573.45	3		4387.85
109	7.89595	2585.4	3		4389.75
111	7.81174	2569.85	3		4384.3
113	7.77955	2583.55	3		4418.85
115	7.71014	2587.85	3		4392.75
117	7.6477	2602.75	3		4396.85
119	7.57312	2598.25	3		4398.15
121	7.51972	2592.05	3		4405.1
123	7.47094	2603.85	3		4405.05
125	7.41982	2618.3	3		4408.2
127	7.38626	2603.05	3		4409.25
129	7.3204	2594.05	3		4422.4
131	7.28795	2608.6	3		4420.05
133	7.23495	2627.4	3		4416.45
135	7.21302	2596.55	3		4424.85
137	7.20132	2634.3	3		4410.45
139	7.13495	2612.5	3		4431.85
141	7.08672	2610.45	3		4431.75
143	7.04818	2627.25	3		4418.85
145	6.99037	2605.6	3		4433.15
147	6.94601	2604.65	3		4414.85
149	6.91442	2612.85	3		4412.75
151	6.90243	2617.1	3		4401.55
153	6.86697	2613.55	3		4413.6
155	6.84822	2601.65	3		4391.65
157	6.79875	2612	3		4372.35
159	6.79187	2601.55	3		4341.95
161	7.28581	2563.2	3		4277.95
163	8.65772	2525	3		4182.4
165	10.7332	2481.55	3		4049.35
167	13.204	2414.85	3		3924.35
169	15.974	2365.95	3		3839.75
171	18.5935	2307.2	3		3754.75
173	20.7055	2274.55	3		3706
175	22.3466	2238.35	3		3656.4
177	23.635	2206.3	3		3620.35
179	24.6092	2198.6	3		3600.7
181	25.3203	2173.1	3		3591.25
183	25.8995	2159.2	3		3574.35
185	26.3638	2148.4	3		3555.5
187	26.7659	2147.6	3		3525.2
189	27.1117	2123.55	3		3505.35
191	27.4555	2123.15	3		3504.05
193	27.7677	2121.9	3		3486.35
195	28.0505	2112.8	3		3464.65
197	28.349	2106.7	3		3478.25
199	28.6585	2107.1	3		3464
201	28.9349	2110.8	3		3439.8
203	29.1875	2096.75	3		3455.5
205	29.3847	2100.55	3		3397.15
207	29.5613	2090.8	3		3392.2
209	29.7289	2091.85	3		3391.5
211	29.87	2078	3		3376.35
213	29.9782	2082	3		3376.15
215	30.1002	2072.1	3		3365.2
217	30.1989	2066.6	3		3349.75
219	30.3219	2075.3	3		3338.5
221	30.4211	2076.35	3		3329.5
223	30.5073	2068.65	3		3335.7
225	30.556	2060.65	3		3355.85
227	30.6322	2075.75	3		3341.15
229	30.6955	2089.5	3		3290.4
231	30.7637	2100.25	3		3262.75
233	30.8227	2107.3	3		3228.9
235	30.8695	2119.15	3		3203.55
237	30.9207	2126.1	3		3198.7
239	30.9659	2122.15	3		3190.5
241	30.9704	2145.25	3		3158.5
243	31.0098	2118.85	3		3149.4
245	31.0487	2123	3		3143.85
247	31.083	2125.4	3		3142.25
249	31.1123	2148.3	3		3130.1
251	31.1306	2121.05	3		3113.65
253	31.16	2139.9	3		3113.4
255	31.1959	2126.05	3		3121.1
257	31.2392	2151.85	3		3113.05
259	31.232	2125.9	3		3115.1
261	31.2789	2123.75	3		3099.35
263	31.2905	2137.05	3		3087.8
265	31.3189	2117.4	3		3062.9
267	31.3441	2103.35	3		3048.85
269	31.3852	2111.8	3		3028.4
271	31.3872	2118.9	3		3032.85
273	31.4082	2109.5	3		3038.4
275	31.4212	2109.5	3		3028.3
277	31.4293	2096.9	3		3011
279	31.4511	2103.3	3		2981.3
281	31.4726	2102	3		2997.4
283	31.4943	2085	3		2964.25
285	31.5001	2085.25	3		2979.75
287	31.5577	2079.65	3		2973.1
289	31.5949	2090.6	3		2959.95
291	31.605	2087.8	3		2949.35
293	31.6196	2096.2	3		2954.4
295	31.6565	2078.15	3		2930.95
297	31.6849	2090.95	3		2934.7
299	31.6987	2089.55	3		2912.25
301	31.7022	2073	3		2897.25
303	31.7093	2072.85	3		2916.7
305	31.7229	2068.75	3		2886.5
307	31.7385	2073.5	3		2887.95
309	31.7519	2068.35	3		2899.9
311	31.7605	2087	3		2893.1
313	31.7788	2061.05	3		2880.1
315	31.7776	2084.5	3		2874.45
317	31.7793	2071.75	3		2857.2
319	31.8035	2077.4	3		2844.75
321	31.8225	2059.2	3		2851.5
323	31.8443	2057.3	3		2846
325	31.8606	2060.1	3		2855.55
327	31.8577	2065	3		2828.2
329	31.8742	2061.95	3		2835.85
331	31.8775	2050.3	3		2808.85
333	31.8688	2050.05	3		2817.55
335	31.8468	2045.55	3		2802.65
337	31.8421	2057	3		2799.4
339	31.849	2062.6	3		2786.55
341	31.8494	2042.85	3		2767.4
343	31.8559	2040.4	3		2767
345	31.8731	2048.05	3		2750.3
347	31.8879	2046.15	3		2770.5
349	31.8865	2038.75	3		2814.15
351	31.9077	2054.05	3		2768.45
353	31.9118	2033	3		2789.75
355	31.919	2037.3	3		2784.95
357	31.9196	2031.25	3		2775.55
359	31.9538	2023.05	3		2767.8
361	31.9647	2024.95			2774.5
363	31.9843	2033.35			2781.9
365	32.0087	2028.85			2774.1
367	32.0286	2022.25			2768
369	32.0402	2026.7			2760.4
371	32.0427	2010.15			2753.1
373	32.0649	2024.65			2741.1
375	32.0426	2021.45			2757.15
377	32.0127	2007.8			2749.7
379	32.0096	2020.3			2727.4
381	32.0119	2007			2757.75
383	32.0067	2019.4			2743.65
385	31.9923	2008.25			2728.05
387	32.0096	2018.55			2724.35
389	32.0332	2025.1			2728.9
391	32.0411	2003.95			2715.35
393	32.0695	2022.9			2720.6
395	32.0733	2000.1			2717.95
397	32.0998	2009.2			2710.2
399	32.1086	2004.5			2706.95
401	32.1042	1999.95			2695.9
403	32.1206	2004.65			2694.85
405	32.0973	1997.3			2673.8
407	32.104	2007.4			2675.6
409	32.0908	2011.15			2688.9
411	32.1264	1995.05			2696.15
413	32.1273	2004.05			2670.8
415	32.1123	1992.5			2674.3
417	32.0964	1995.05			2670.35
419	32.1016	2005.8			2672.8
421	32.1108	1981.35			2676
423	32.0998	1985.05			2653.15
425	32.1033	1982.65			2656.45
427	32.099	1990.05			2644.8
429	32.1164	1992.1			2651.75
431	32.1247	1983.05			2643.85
433	32.1148	1986.75			2641.5
435	32.138	1990.1			2648.6
437	32.1612	1992.15			2655.85
439	32.1837	1978.75			2638.1
441	32.196	1965.45			2646.15
443	32.2016	1972.85			2626.95
445	32.2133	1976.35			2628.5
447	32.221	1974.25			2607.3
449	32.2041	1977.6			2623.75
451	32.1748	1973.1			2608.2
453	32.1636	1978.45			2610.65
455	32.1684	1965.75			2588.1
457	32.1851	1991.6			2582.45
459	32.1302	1970.4			2594.55
461	31.7871	1979.7			2626.3
463	30.9117	2001.75			2670.3
465	29.5402	2032.6			2733.65
467	27.8419	2058.35			2815.95
469	25.9935	2061.45			2877.9
471	24.0875	2110.65			2959.05
473	22.2372	2120.05			2993.75
475	20.4782	2146.3			3075.9
477	18.7725	2176.8			3116
479	17.124	2190.5			3166.85
481	15.5083	2233.05			3185.4
483	14.2201	2237.55			3217.8
485	13.1235	2270.45			3205.55
487	12.2786	2275.25			3196.4
489	11.5667	2300.05			3198.5
491	10.9948	2333.85			3195
493	10.5688	2351.1			3173
495	10.1939	2357.35			3166.95
497	9.89374	2376			3145.65
499	9.65241	2401.75			3145.8
501	9.46462	2404.35			3136.35
503	9.33575	2417.15			3115.2
505	9.19099	2444.95			3115.7
507	9.068	2460.55			3097.9
509	8.95014	2486.55			3092.9
511	8.86983	2479			3064.4
513	8.79408	2512.45			3044.15
515	8.69598	2516.95			3027.9
517	8.6188	2533.9			3024.9
519	8.53912	2553.55			3006
521	8.48074	2552.35			2987.6
523	8.40149	2570.3			2976.65
525	8.34353	2565.9			2976.5
527	8.25606	2599.2			2964.75
529	8.17497	2607.3			2936.5
531	8.10904	2617.25			2939.65
533	8.0304	2619.65			2932.25
535	7.98265	2642.05			2907
537	7.92139	2667.65			2885.5
539	7.85638	2673.5			2891.05
541	7.83492	2676.55			2873.85
543	7.78931	2675.7			2868.45
545	7.72395	2698.75			2847.5
547	7.73032	2711.6			2844.45
549	7.72297	2693.95			2815
551	7.72639	2708.1			2800.65
553	7.66223	2735.05			2811.65
555	7.62588	2728.65			2785.95
557	7.57469	2734.7			2769.9
559	7.5243	2743.95			2773.2
561	7.49453	2756.95			2719.65
563	7.46126	2760			2682.6
565	7.43728	2795.65			2666.35
567	7.4113	2787.75			2662.15
569	7.38886	2784			2654.1
571	7.33732	2804.2			2642.2
573	7.28746	2809.6			2629.85
575	7.21546	2787.75			2635.75
577	7.15265	2809.45			2617.9
579	7.10935	2824.5			2591.25
581	7.45986	2808.3			2558.05
583	8.64801	2786.55			2533.2
585	10.5423	2759.55			2492.2
587	12.8664	2702.5			2479.4
589	15.5202	2642			2489.45
591	18.158	2560.9			2540.95
593	20.334	2470.2			2602.25
595	22.0832	2410.8			2673.9
597	23.3323	2327.85			2741.15
599	24.2417	2286			2785.6
601	24.9709	2229.05			2823.9
603	25.5307	2206.8			2858.95
605	25.9751	2174.5			2888.35
607	26.3922	2159.7			2899.8
609	26.7966	2140.05			2907.75
611	27.1592	2140.05			2889.3
613	27.5121	2136.65			2906.3
615	27.8305	2111.25			2923.05
617	28.0831	2091.95			2900.5
619	28.3543	2082.85			2897.25
621	28.5743	2083.95			2907.85
623	28.7656	2068.3			2908.25
625	28.9486	2073.35			2882.45
627	29.1112	2060.55			2888.85
629	29.2641	2060.65			2891.3
631	29.3982	2047.95			2848
633	29.5092	2053.5			2848
635	29.6403	2043.9			2843.45
637	29.7821	2036.85			2845.4
639	29.8899	2042.9			2819.5
641	29.9366	2036.5			2818.8
643	29.9986	2034.4			2805.4
645	30.0545	2036.35			2815.15
647	30.0946	2023.15			2804.3
649	30.157	2028.95			2796.6
651	30.2066	2034			2810.9
653	30.2798	2012.8			2807.1
655	30.3487	2017.55			2774.9
657	30.4074	2003.6			2775.85
659	30.4635	2004.3			2800.85
661	30.5158	1994.2			2786.4
663	30.5606	1988			2781.9
665	30.4955	1994.4			2778.4
667	30.5572	1965.85			2759.65
669	30.715	1987.9			2759.9
671	30.7652	1982.05			2732.9
673	30.7862	1965.75			2730.95
675	30.8122	1971.75			2745
677	30.8453	1970.2			2739.7
679	30.8794	1960.45			2737.05
681	30.9188	1973.45			2734.5
683	30.9585	1963.4			2717.15
685	30.995	1952.45			2706.95
687	30.9904	1963.45			2716.15
689	30.925	1949.6			2715.2
691	31.0125	1949.2			2707.65
693	31.0648	1956.9			2700.3
695	31.1064	1948.05			2686.25
697	31.1335	1955.15			2703.75
699	31.1406	1952.5			2697.1
701	31.1338	1961.05			2675.75
703	31.1403	1935.65			2681.15
705	31.1577	1963.4			2688.85
707	31.1811	1940.6			2657.4
709	31.1807	1936.55			2661.4
711	31.1778	1931.55			2662.55
713	31.1838	1949.15			2653.6
715	31.1915	1923			2651.6
717	31.2053	1918.6			2649.4
719	31.2189	1931.35			2623.9
721	31.2276	1927.1			2613
723	31.2394	1938.9			2624.1
725	31.2527	1940.45			2602.7
727	31.2405	1941.65			2603
729	31.2294	1934.55			2620.2
731	31.2405	1917.7			2612.2
733	31.2645	1926.15			2584.05
735	31.289	1936.15			2595.35
737	31.3036	1929.4			2587.45
739	31.3161	1939.55			2583.2
741	31.3347	1918.25			2561.3
743	31.3555	1930.05			2575.1
745	31.3714	1917.65			2572.55
747	31.3922	1930			2574
749	31.4041	1922.2			2555.45
		517.289			473.578
		514.689			477.756
		513.577			478.933
		511.822			484.8
		515.045			483.511
		506.578			488.4
		502.2			483.467
		504.4			487.199
		504.889			487.044
		501.489			486.644
		499.111			487.355
		495.333			484.911
		496.089			491.867
		496			487.223
