# Supplementary material for: STIM1 and ORAI1 form a novel cold transduction mechanism in sensory and sympathetic neurons
Source: EMBO J. 2022 Dec 16;42(3):e111348. doi: 10.15252/embj.2022111348 (PMC9890232; doi:10.15252/embj.2022111348)
Supplement: Supplementary file 4 — Source Data for Expanded View and Appendix [file EMBJ-42-e111348-s004.zip › Source_Data_for_EV_and_Appendix/Appendix_Figure_S3/EMBOJ-2022-111348R1_SourceDataForFigS3B.xlsx]

## Sheet: Tabelle1
Time (sec)	Temperature	F340/380		K	pH
5	31.9863	0.787923			3.1
7	31.9882	0.791798			3.1
9	31.9864	0.791635			3.1
11	31.9828	0.790391			3.1
13	31.9926	0.790095			3.1
15	31.9908	0.789497			3.1
17	31.9874	0.794796			3.1
19	31.9801	0.79175			3.1
21	31.9709	0.793037			3.1
23	31.9499	0.795344			3.1
25	31.9291	0.793875			3.1
27	31.9164	0.797696			3.1
29	31.8942	0.793874			3.1
31	31.8867	0.795778			3.1
33	31.8563	0.796852			3.1
35	31.8317	0.794251			3.1
37	31.8538	0.796211			3.1
39	31.858	0.798224			3.1
41	31.8508	0.797674			3.1
43	31.8461	0.801378			3.1
45	31.8303	0.800573			3.1
47	31.8158	0.798304			3.1
49	31.805	0.80159			3.1
51	31.7957	0.803666			3.1
53	31.7827	0.801381			3.1
55	31.7659	0.804789			3.1
57	31.7508	0.802731			3.1
59	31.7575	0.801242			3.1
61	31.7648	0.80177			3.1
63	31.7642	0.801202			3.1
65	31.7651	0.801466			3.1
67	31.7605	0.800494			3.1
69	31.7508	0.801194		3.75	3.1
71	31.7506	0.804303		3.75	3.1
73	31.7489	0.802135		3.75	3.1
75	31.756	0.802323		3.75	3.1
77	31.7634	0.799679		3.75	3.1
79	31.751	0.799779		3.75	3.1
81	31.7194	0.800525		3.75	3.1
83	31.6512	0.80021		3.75	3.1
85	31.647	0.802343		3.75	3.1
87	31.6557	0.803696		3.75	3.1
89	31.6551	0.896288		3.75	3.1
91	31.6601	1.1616		3.75	3.1
93	31.6661	1.59233		3.75	3.1
95	31.6635	2.10513		3.75	3.1
97	31.6415	2.51779		3.75	3.1
99	31.6168	2.76917		3.75	3.1
101	31.6025	2.90816		3.75	3.1
103	31.5854	2.90983		3.75	3.1
105	31.5776	2.8751		3.75	3.1
107	31.5788	2.78277		3.75	3.1
109	31.5781	2.67194		3.75	3.1
111	31.5772	2.55967		3.75	3.1
113	31.5686	2.46004		3.75	3.1
115	31.563	2.35276		3.75	3.1
117	31.5381	2.2677		3.75	3.1
119	31.5226	2.18072		3.75	3.1
121	31.5042	2.10705		3.75	3.1
123	31.47	2.03328		3.75	3.1
125	31.4396	1.97172		3.75	3.1
127	31.4114	1.90845		3.75	3.1
129	31.3885	1.86887			3.1
131	31.3711	1.8146			3.1
133	31.3702	1.76762			3.1
135	31.3874	1.73273			3.1
137	31.4083	1.70845			3.1
139	31.417	1.67401			3.1
141	31.3666	1.64727			3.1
143	31.3432	1.62122			3.1
145	31.337	1.59674			3.1
147	31.3434	1.54817			3.1
149	31.3568	1.46422			3.1
151	31.3789	1.39317			3.1
153	31.3907	1.3312			3.1
155	31.4052	1.28907			3.1
157	31.4124	1.24414			3.1
159	31.4088	1.20233			3.1
161	31.4049	1.17258			3.1
163	31.4005	1.14722			3.1
165	31.4032	1.11953			3.1
167	31.402	1.0952			3.1
169	31.4187	1.07502			3.1
171	31.4375	1.05529			3.1
173	31.4066	1.04108			3.1
175	31.4191	1.02267			3.1
177	31.4273	1.00495			3.1
179	31.4354	0.995345			3.1
181	31.4406	0.983174			3.1
183	31.4519	0.970222			3.1
185	31.4606	0.957925			3.1
187	31.4423	0.950019			3.1
189	31.4403	0.940073			3.1
191	31.4441	0.932884			3.1
193	31.4411	0.919246			3.1
195	31.437	0.914735			3.1
197	31.4282	0.905625			3.1
199	31.4162	0.899878			3.1
201	31.4268	0.892659			3.1
203	31.4315	0.885995			3.1
205	31.4202	0.879762			3.1
207	31.4154	0.876216			3.1
209	31.4134	0.872938			3.1
211	31.4189	0.865516			3.1
213	31.4346	0.861036			3.1
215	31.4436	0.854534			3.1
217	31.4523	0.853321			3.1
219	31.4573	0.84792			3.1
221	31.4569	0.840328			3.1
223	31.4492	0.839773			3.1
225	31.4408	0.83685			3.1
227	31.4374	0.836643			3.1
229	31.4366	0.827528			3.1
231	31.4351	0.826738			3.1
233	31.4309	0.824052			3.1
235	31.4274	0.82516			3.1
237	31.427	0.818678			3.1
239	31.4099	0.818008			3.1
241	31.3902	0.815217			3.1
243	31.3755	0.814825			3.1
245	31.3669	0.814101			3.1
247	31.3726	0.811407			3.1
249	31.3828	0.805283			3.1
251	31.3853	0.807376			3.1
253	31.3911	0.80307			3.1
255	31.4078	0.80266			3.1
257	31.4361	0.802516			3.1
259	31.4601	0.800004			3.1
261	31.4873	0.799806			3.1
263	31.4991	0.804191			3.1
265	31.4989	0.801652			3.1
267	31.4947	0.801981			3.1
269	31.4931	0.79888			3.1
271	31.5031	0.801507			3.1
273	31.524	0.797282			3.1
275	31.5146	0.796064			3.1
277	31.4942	0.797223			3.1
279	31.479	0.797387			3.1
281	31.4651	0.799777			3.1
283	31.462	0.796499			3.1
285	31.4683	0.796651			3.1
287	31.482	0.797576			3.1
289	31.491	0.799721			3.1
291	31.4684	0.798664			3.1
293	31.4394	0.795958			3.1
295	31.389	0.798141			3.1
297	31.2743	0.795057			3.1
299	31.2969	0.798257			3.1
301	31.3162	0.797226			3.1
303	31.3288	0.797254			3.1
305	31.3414	0.795718			3.1
307	31.35	0.799613			3.1
309	31.3554	0.795694			3.1
311	31.3489	0.796215			3.1
313	31.3527	0.792833			3.1
315	31.3649	0.792631			3.1
317	31.3761	0.797127			3.1
319	31.3739	0.793967			3.1
321	31.3064	0.793841			3.1
323	31.3359	0.795882			3.1
325	31.3572	0.796889			3.1
327	31.3595	0.794674			3.1
329	31.3585	0.794057			3.1
331	31.3656	0.7946			3.1
333	31.3718	0.794928			3.1
335	31.3822	0.793586			3.1
337	31.3877	0.794074			3.1
339	31.3958	0.791839			3.1
341	31.4003	0.794549			3.1
343	31.397	0.793579			3.1
345	31.378	0.795186			3.1
347	31.3686	0.798541			3.1
349	31.3616	0.793469			3.1
351	31.3557	0.7969			3.1
353	31.3502	0.795658			3.1
355	31.3416	0.796019			3.1
357	31.3488	0.793715			3.1
359	31.3602	0.796112			3.1
361	31.3586	0.800223			3.1
363	31.3545	0.79901			3.1
365	31.3382	0.799243			3.1
367	31.3299	0.799706			3.1
369	31.3407	0.797401			3.1
371	31.3778	0.798054			3.1
373	31.3144	0.794527			3.1
375	31.2123	0.799116			3.1
377	31.0303	0.796482			3.1
379	30.9871	0.801592			3.1
381	31.0032	0.798926			3.1
383	31.0334	0.798035			3.1
385	31.0618	0.801947			3.1
387	31.0682	0.798618			3.1
389	30.8898	0.800017			3.1
391	31.5032	0.803875			3.1
393	31.9148	0.800764			3.1
395	31.9979	0.802128			3.1
397	32.0006	0.799629			3.1
399	32.0124	0.802919			3.1
401	31.9913	0.801645			3.1
403	31.9848	0.802704			3.1
405	31.973	0.801909			3.1
407	31.9655	0.802493			3.1
409	31.9706	0.806495			3.1
411	31.7544	0.803703			3.1
413	31.5527	0.805493			3.1
415	30.9306	0.807424			3.1
417	30.494	0.806422			3.1
419	30.7162	0.804439			3.1
421	30.8588	0.805738			3.1
423	30.8634	0.804951			3.1
425	30.8428	0.805071			3.1
427	30.8091	0.808673			3.1
429	30.8085	0.810059			3.1
431	30.8122	0.80814			3.1
433	30.8009	0.812765			3.1
435	30.7697	0.81266			3.1
437	30.7078	0.812084			3.1
439	30.6662	0.813347			3.1
441	30.6496	0.814526			3.1
443	30.6409	0.813678			3.1
445	30.641	0.813134			3.1
447	30.6417	0.816611			3.25
449	30.6598	0.815948			3.25
451	30.661	0.814749			3.25
453	30.6594	0.817072			3.25
455	30.6685	0.817723			3.25
457	30.6855	0.823237			3.25
459	30.7007	0.820984			3.25
461	30.7192	0.824004			3.25
463	30.7222	0.827845			3.25
465	30.714	0.824714			3.25
467	30.7025	0.828593			3.25
469	30.686	0.828728			3.25
471	30.682	0.830754			3.25
473	30.6839	0.831221			3.25
475	30.6871	0.836829			3.25
477	30.6963	0.836508			3.25
479	30.6959	0.836709			3.25
481	30.7041	0.838355			3.25
483	30.6961	0.84288			3.25
485	30.6934	0.843659			3.25
487	30.6931	0.840739			3.25
489	30.6851	0.838655			3.25
491	30.6709	0.841977			3.25
493	30.6655	0.841087			3.25
495	30.6872	0.8423			3.25
497	30.6328	0.839924			3.25
499	30.5223	0.843048			3.25
501	30.4758	0.841558			3.25
503	30.4391	0.843535			3.25
505	30.407	0.843326			3.25
507	30.3889	0.844032			3.25
509	30.386	0.844238			3.25
511	30.3701	0.842433			3.25
513	30.3522	0.840024			3.25
515	30.3418	0.839432			3.25
517	30.3362	0.841674			3.25
519	30.3307	0.839377			3.25
521	30.3175	0.838563			3.25
523	30.303	0.842718			3.25
525	30.2798	0.839795			3.25
527	30.2555	0.836652			3.25
529	30.2394	0.838646			3.25
531	30.2471	0.838927			3.25
533	30.2483	0.83736			3.25
535	30.2462	0.83831			3.25
537	30.2544	0.840889			3.25
539	30.2753	0.830258			3.25
541	30.2237	0.832349			3.25
543	30.1769	0.835278			3.25
545	30.238	0.835119			3.25
547	30.261	0.832862			3.25
549	30.2612	0.836117			3.25
551	30.2528	0.828174			3.25
553	30.2401	0.831803			3.25
555	30.2255	0.832744			3.25
557	30.2156	0.830911			3.25
559	30.2097	0.834019			3.25
561	30.2156	0.830494			3.25
563	30.2289	0.828107			3.25
565	30.2582	0.827937			3.25
567	30.2702	0.831195			3.25
569	30.2786	0.831489			3.25
571	30.3006	0.830178			3.25
573	30.3291	0.830613			3.25
575	30.3493	0.831854			3.25
577	30.3463	0.831925			3.25
579	30.3368	0.833175			3.25
581	30.3313	0.831979			3.25
583	30.3301	0.830002			3.25
585	30.3352	0.829561			3.25
587	30.3447	0.829011			3.25
589	30.337	0.829573			3.25
591	30.334	0.828659			3.25
593	30.3539	0.830337			3.25
595	30.3622	0.831876			3.25
597	30.3629	0.831353			3.25
599	30.3457	0.828303			3.25
601	30.3486	0.82919			3.25
603	30.3436	0.825995			3.25
605	30.3263	0.824939			3.25
607	30.3053	0.829165			3.25
609	30.2789	0.828267			3.25
611	30.268	0.828128			3.25
613	30.2797	0.826708			3.25
615	30.2912	0.825054			3.25
617	30.293	0.825072			3.25
619	30.2767	0.823626			3.25
621	30.2626	0.824592			3.25
623	30.2439	0.827828			3.25
625	30.2276	0.825514			3.25
627	30.2113	0.82749			3.25
629	30.1966	0.823125			3.25
631	30.1937	0.823384			3.1
633	30.2036	0.818561			3.1
635	30.2137	0.820379			3.1
637	30.2145	0.820662			3.1
639	30.2206	0.820451			3.1
641	30.2209	0.813044			3.1
643	30.2299	0.815313			3.1
645	30.2342	0.814742			3.1
647	30.2331	0.81177			3.1
649	30.2262	0.812185			3.1
651	30.2169	0.811243			3.1
653	30.212	0.809399			3.1
655	30.2152	0.811538			3.1
657	30.2163	0.808929			3.1
659	30.2205	0.804987			3.1
661	30.2225	0.810082			3.1
663	30.2254	0.805892			3.1
665	30.2321	0.804998			3.1
667	30.2311	0.803877			3.1
669	30.2347	0.803092			3.1
671	30.2351	0.805391			3.1
673	30.2417	0.801991			3.1
675	30.2639	0.800462			3.1
677	30.2792	0.803002			3.1
679	30.2821	0.805155			3.1
681	30.3014	0.800656			3.1
683	30.3033	0.800954			3.1
685	30.3116	0.800819			3.1
687	30.3215	0.802002			3.1
689	30.3441	0.800255			3.1
691	30.3607	0.803445			3.1
693	30.3605	0.801144			3.1
695	30.3606	0.802531			3.1
697	30.355	0.79891			3.1
699	30.3588	0.801246			3.1
701	30.2556	0.797469			3.1
703	30.107	0.800568			3.1
705	30.2084	0.802828			3.1
707	30.31	0.800099			3.1
709	30.3744	0.798127			3.1
711	30.4128	0.793515			3.1
713	30.4464	0.805165			3.1
715	30.423	0.79838			3.1
717	30.4146	0.802834			3.1
719	30.4128	0.800481			3.1
721	30.3924	0.800817			3.1
723	30.379	0.798291			3.1
725	30.3676	0.802817			3.1
727	30.3753	0.802574			3.1
729	30.3898	0.799819			3.1
731	30.3401	0.79946			3.1
733	30.3506	0.804465			3.1
735	30.3465	0.798376			3.1
737	30.3504	0.804353			3.1
739	30.3603	0.800242			3.1
741	30.3685	0.80148			3.1
743	30.3963	0.801337			3.1
745	30.4199	0.800648			3.1
747	30.438	0.80311			3.1
749	30.4529	0.800642			3.1
751	30.4618	0.800079			3.1
753	30.4645	0.803114			3.1
755	30.4629	0.801575			3.1
757	30.4377	0.802877			3.1
759	30.4777	0.799943			3.1
761	30.4973	0.798501			3.1
763	30.5152	0.797949			3.1
765	30.5341	0.802194			3.1
767	30.5285	0.801826			3.1
769	30.5099	0.801785			3.1
771	30.5126	0.803102			3.1
773	30.5178	0.804335			3.1
775	30.5247	0.803037			3.1
777	30.5056	0.804044			3.1
779	30.5092	0.804277			3.1
781	30.5215	0.807864			3.1
783	30.5265	0.803551			3.1
785	30.5273	0.806325			3.1
787	30.5338	0.805749			3.1
789	30.5476	0.806156			3.1
791	30.5314	0.804567			3.1
793	30.5054	0.806026			3.1
795	30.5421	0.801725			3.1
797	30.5806	0.802353			3.1
799	30.583	0.804131			3.1
801	30.5958	0.807132			3.1
803	30.5877	0.802929			3.1
805	30.5796	0.80099			3.1
807	30.6123	0.802246			3.1
809	30.6481	0.801228			3.1
811	30.6858	0.805115			3.1
813	30.697	0.801174			3.1
815	30.7066	0.799625			3.1
817	30.6963	0.804836			3.1
819	30.6804	0.802865			3.1
821	30.6372	0.802008			3.1
823	30.6399	0.803992			3.1
825	30.646	0.80171			3.1
827	30.5353	0.802228			3.1
829	30.5717	0.803191			3.1
831	30.5793	0.802934			3.1
833	30.5926	0.80375			3.1
835	30.5991	0.804601			3.1
837	30.6305	0.802261			3.1
839	30.6773	0.802235			3.1
841	30.6907	0.804559			3.1
843	30.7016	0.802442			3.1
845	30.6926	0.805768			3.1
847	30.6825	0.802341			3.1
849	30.6793	0.80359			3.1
851	30.6855	0.80077			3.1
853	30.7027	0.805766			3.1
855	30.7339	0.800785			3.1
857	30.7669	0.799716			3.1
859	30.7893	0.803361			3.1
