# Supplementary material for: STIM1 and ORAI1 form a novel cold transduction mechanism in sensory and sympathetic neurons
Source: EMBO J. 2022 Dec 16;42(3):e111348. doi: 10.15252/embj.2022111348 (PMC9890232; doi:10.15252/embj.2022111348)
Supplement: Supplementary file 4 — Source Data for Expanded View and Appendix [file EMBJ-42-e111348-s004.zip › Source_Data_for_EV_and_Appendix/Appendix_Figure_S3/EMBOJ-2022-111348R1_SourceDataForFigS3C.xlsx]

## Sheet: Tabelle1
pH=7.2	pH=7.6	pH=7.2
0.81082	0.877188	0.822363
1.00144	1.04537	1.08149
0.752204	0.791417	0.769433
0.803299	0.797117	0.796869
0.765146	0.813231	0.761448
0.855425	0.935855	0.866247
0.730914	0.764727	0.740727
0.772786	0.808625	0.775487
0.791825	0.816815	0.798839
0.642073	0.682462	0.661308
0.692583	0.710057	0.692727
0.615217	0.62873	0.609106
0.758626	0.768488	0.756222
0.692325	0.707712	0.690185
0.875154	0.90939	0.866121
0.659088	0.685893	0.680316
0.775516	0.815494	0.774083
0.854977	0.898889	0.807984
0.805335	0.823351	0.802763
1.13702	1.17116	1.16125
0.881976	0.93991	0.918767
0.933117	0.955794	0.951943
0.783027	0.84492	0.804594
0.707345	0.710084	0.695219
0.80948	0.843203	0.811663
0.778017	0.819185	0.779947
0.799329	0.890536	0.808748
0.61336	0.650671	0.678836
0.751272	0.809965	0.748297
0.763851	0.831537	0.750373
0.809331	0.837847	0.816455
0.811886	0.84501	0.802792
0.855798	0.877591	0.832712
0.738708	0.748891	0.727808
0.963552	0.972228	0.95631
1.43742	1.45062	1.43163
0.875211	0.886979	0.847869
0.731695	0.751698	0.710084
0.75738	0.736187	0.736277
0.776885	0.785052	0.782174
0.891747	0.918963	0.884126
0.831049	0.846537	0.820561
0.902063	0.930327	0.883867
0.8885	0.931973	0.901739
0.898804	0.928008	0.903819
0.579293	0.603948	0.611804
0.801218	0.838789	0.7879
0.746829	0.761964	0.747648
0.861117	0.882161	0.870653
0.741495	0.726358	0.719593
0.887116	0.876359	0.828414
0.756703	0.778604	0.743633
1.12883	1.14889	1.13952
0.804303	0.812848	0.778742
2.04355	2.10442	2.06954
0.814769	0.854146	0.838207
0.631026	0.635055	0.619655
0.783482	0.854294	0.797499
0.758917	0.785272	0.747155
0.887877	0.93936	0.87604
0.850035	0.900295	0.848275
0.871811	0.895174	0.857852
0.775324	0.845654	0.796151
0.794895	0.812288	0.76601
0.680341	0.682733	0.670217
