# Supplementary material for: STIM1 and ORAI1 form a novel cold transduction mechanism in sensory and sympathetic neurons
Source: EMBO J. 2022 Dec 16;42(3):e111348. doi: 10.15252/embj.2022111348 (PMC9890232; doi:10.15252/embj.2022111348)
Supplement: Supplementary file 4 — Source Data for Expanded View and Appendix [file EMBJ-42-e111348-s004.zip › Source_Data_for_EV_and_Appendix/Appendix_Figure_S3/EMBOJ-2022-111348R1_SourceDataForFigS3A.xlsx]

## Sheet: Tabelle1
Temperature (°C)	pH
4	7.47	7.49	7.52
5	7.46	7.48	7.52
6	7.44	7.48	7.51
7	7.43	7.47	7.5
8	7.42	7.46	7.49
9	7.41	7.45	7.48
10	7.4	7.45	7.48
11	7.39	7.44	7.47
12	7.38	7.43	7.46
13	7.37	7.42	7.45
14	7.37	7.41	7.44
15	7.36	7.4	7.43
16	7.35	7.39	7.42
17	7.34	7.39	7.41
18	7.33	7.38	7.4
19	7.32	7.37	7.39
20	7.31	7.36	7.38
21	7.3	7.35	7.37
22	7.3	7.35	7.36
23	7.29	7.34	7.35
24	7.27	7.34	7.33
25	7.26	7.32	7.33
26	7.25	7.31	7.32
27	7.25	7.3	7.31
28	7.24	7.29	7.3
29	7.23	7.28	7.29
30	7.22	7.28	7.28
31	7.21	7.27	7.27
32	7.2	7.26	7.26
33	7.19	7.25	7.25
