# Supplementary material for: STIM1 and ORAI1 form a novel cold transduction mechanism in sensory and sympathetic neurons
Source: EMBO J. 2022 Dec 16;42(3):e111348. doi: 10.15252/embj.2022111348 (PMC9890232; doi:10.15252/embj.2022111348)
Supplement: Supplementary file 4 — Source Data for Expanded View and Appendix [file EMBJ-42-e111348-s004.zip › Source_Data_for_EV_and_Appendix/Appendix_Figure_S4/EMBOJ-2022-111348R1_SourceDataForFigS4C.xlsx]

## Sheet: Tabelle1
	YM58483			no YM58483
	mean	sd	n	mean	sd	n
cold+Verapamil	1	0	28	1	0	59
cold+Verapamil or YM58483	0.07763	0.1203	28	0.3227	0.3422	59
cold+Verapamil	0.08194	0.1086	28	0.3341	0.3615	59
