# Supplementary material for: STIM1 and ORAI1 form a novel cold transduction mechanism in sensory and sympathetic neurons
Source: EMBO J. 2022 Dec 16;42(3):e111348. doi: 10.15252/embj.2022111348 (PMC9890232; doi:10.15252/embj.2022111348)
Supplement: Supplementary file 4 — Source Data for Expanded View and Appendix [file EMBJ-42-e111348-s004.zip › Source_Data_for_EV_and_Appendix/Appendix_Figure_S4/EMBOJ-2022-111348R1_SourceDataForFigS4B.xlsx]

## Sheet: Tabelle1
cold+Verapamil	cold+Verapamil	cold+Verapamil
0.751736	0.5249	0.397493
0.234997	0.219775	0.335469
0.545822	0.630249	0.564957
0.556812	0.53519	0.840634
0.561315	1.26885	1.91156
0.247079	0.180485	0.377842
0.430274	0.0256381	0.117209
0.238911	0.199144	0.599077
0.321382	0.014723	0.0520907
0.209189	0.0124143	0.0392848
0.247995	0.170416	0.369892
0.211042	0.0202166	0.0148179
0.393569	0.487358	0.498176
0.221797	0.139149	0.451008
0.254674	0.107029	0.198677
0.259196	0.00727993	0.0492839
1.23088	0.274185	0.21012
0.256411	0.0559865	0.0482315
0.267437	0.0333945	0.0335074
0.574401	0.445189	0.364389
0.393452	0.0456116	0.0415461
0.457833	0.0212825	0.0750293
0.250507	0.0160327	0.0496225
0.393606	0.110443	0.112703
0.341679	0.209969	0.115494
1.12738	0.116753	0.292455
0.494472	0.0291012	0.124822
0.550568	0.0224346	0.477744
0.268493	0.0707763	0.0551208
0.964278	0.432401	0.33131
1.15339	0.0612531	0.10375
0.511897	0.0935111	0.0666049
0.724496	0.440825	0.298475
0.458464	0.122274	0.0707655
1.75435	1.44113	2.54767
0.345726	0.112015	0.119271
1.4126	0.711287	0.68639
0.243319	0.130087	0.0625796
0.460948	-0.000177387	0.0965706
0.339179	0.0854447	0.0677922
1.12484	0.028471	0.016107
0.674444	0.0449015	0.048975
0.21629	0.0343819	0.0449884
1.69078	0.217765	0.0363528
0.470763	0.0971787	0.11843
0.356365	0.0334999	0.0331397
0.22025	0.0206279	0.0438343
0.31649	0.0257877	0.0659133
1.27472	0.0878121	0.0476867
0.479091	0.00704611	0.01675
1.75141	0.716813	0.416496
0.486803	0.0783495	0.0903896
0.37505	0.13038	0.0907006
0.350004	0.0879019	0.0406328
0.559892	0.513308	0.32125
1.15166	0.0252715	0.0269418
2.15938	1.10984	0.147892
0.297517	0.0388535	0.0452428
0.46436	0.0329843	0.0755527
1.47356	0.702792	0.607517
0.9108	0.0365844	0.0477412
1.22098	0.0327104	0.0301058
1.41207	1.16638	0.989824
1.36725	1.05796	0.844441
0.816808	0.888483	0.507898
0.283945	0.313967	0.106367
0.466	0.503497	0.494128
1.1374	0.709095	0.315846
0.31365	0.357759	0.288203
0.660284	0.617491	0.429758
0.850945	0.862246	0.461056
0.30193	0.208389	0.157773
1.20961	0.789499	0.77135
1.9441	1.22394	0.993864
0.334165	0.0261846	0.0781858
0.751736	0.5249	0.397493
