# Supplementary material for: STIM1 and ORAI1 form a novel cold transduction mechanism in sensory and sympathetic neurons
Source: EMBO J. 2022 Dec 16;42(3):e111348. doi: 10.15252/embj.2022111348 (PMC9890232; doi:10.15252/embj.2022111348)
Supplement: Supplementary file 4 — Source Data for Expanded View and Appendix [file EMBJ-42-e111348-s004.zip › Source_Data_for_EV_and_Appendix/Appendix_Figure_S4/EMBOJ-2022-111348R1_SourceDataForFigS4A.xlsx]

## Sheet: Tabelle1
Time (sec)	F340/380	verapamil	Mentho	aitc	K		time	temp
5	0.894949	3					0	34.7819
7	0.892736	3					1	34.8132
9	0.900039	3					2	34.8412
11	0.900983	3					3	34.8885
13	0.896805	3					4	34.8993
15	0.904888	3					5	34.9117
17	0.902237	3					6	34.9398
19	0.899413	3					7	34.9386
21	0.904242	3					8	34.955
23	0.90255	3					9	34.9614
25	0.906768	3					10	34.9853
27	0.919149	3					11	34.9696
29	0.916394	3					12	35.017
31	0.917264	3					13	34.732
33	0.912611	3					14	34.312
35	0.924239	3					15	34.6753
37	0.916449	3					16	35.0169
39	0.928374	3					17	35.0994
41	0.923736	3					18	35.0535
43	0.923247	3					19	34.9894
45	0.918959	3					20	34.9214
47	0.916486	3					21	34.8744
49	0.922528	3					22	34.8468
51	0.932581	3					23	34.8252
53	0.935885	3					24	34.8057
55	0.930523	3					25	34.7993
57	0.923844	3					26	34.8036
59	0.922337	3					27	34.7992
61	0.918566	3					28	34.8017
63	0.919776	3					29	34.797
65	0.917667	3					30	34.8176
67	0.916109	3					31	34.8321
69	0.912961	3					32	34.8479
71	0.907768	3					33	34.855
73	0.894812	3					34	34.8575
75	0.900257	3					35	34.8701
77	0.902442	3					36	34.8837
79	0.917377	3					37	34.9011
81	0.912763	3					38	34.9188
83	0.914767	3					39	34.9495
85	0.920992	3					40	34.9598
87	0.912153	3					41	34.9601
89	0.90963	3					42	34.964
91	0.911532	3					43	34.9668
93	0.910355	3					44	34.9723
95	0.903045	3					45	34.9769
97	0.909827	3					46	34.9809
99	0.892284	3					47	34.9915
101	0.904948	3					48	35.0111
103	0.898489	3					49	35.0344
105	0.899826	3					50	35.0332
107	0.905601	3					51	35.0439
109	0.89966	3					52	35.0711
111	0.895193	3					53	35.0977
113	0.920029	3					54	35.1125
115	0.902537	3					55	35.1202
117	0.912967	3					56	35.1266
119	0.926459	3					57	35.1262
121	0.926938	3					58	35.1414
123	0.928371	3					59	35.154
125	0.926952	3					60	35.1614
127	0.922816	3					61	35.1605
129	0.929071	3					62	35.1581
131	0.913771	3					63	35.1606
133	0.901985	3					64	35.1783
135	0.894038	3					65	35.2001
137	0.878104	3					66	35.2247
139	0.890135	3					67	35.2695
141	0.900504	3					68	35.3183
143	0.963427	3					69	35.3832
145	1.10034	3					70	35.349
147	1.27512	3					71	35.3202
149	1.4342	3					72	35.2757
151	1.58686	3					73	35.2358
153	1.7458	3					74	35.1838
155	1.8737	3					75	35.1999
157	1.98231	3					76	35.1852
159	2.10798	3					77	35.1804
161	2.21313	3					78	35.1958
163	2.31915	3					79	35.1924
165	2.39411	3					80	35.1732
167	2.47682	3					81	35.1359
169	2.57018	3					82	35.1395
171	2.62712	3					83	35.1209
173	2.68981	3					84	35.1198
175	2.71039	3					85	35.1434
177	2.7316	3					86	35.1433
179	2.70239	3					87	35.1217
181	2.78276	3					88	35.0819
183	2.75107	3					89	35.0349
185	2.80796	3					90	34.8318
187	2.79447	3					91	34.5218
189	2.83639	3					92	34.6445
191	2.81411	3					93	34.7482
193	2.79394	3					94	34.7798
195	2.8284	3					95	34.7669
197	2.83231	3					96	34.6741
199	2.82239	3					97	34.8419
201	2.8091	3					98	34.9691
203	2.80278	3					99	34.9926
205	2.7808	3					100	34.9779
207	2.75729	3					101	34.8188
209	2.79504	3					102	34.7999
211	2.7768	3					103	34.8589
213	2.76898	3					104	34.8727
215	2.77659	3					105	34.8715
217	2.75096	3					106	34.8598
219	2.7656	3					107	34.8609
221	2.76237	3					108	34.8709
223	2.75249	3					109	34.876
225	2.78368	3					110	34.8814
227	2.72079	3					111	34.8864
229	2.75006	3					112	34.8965
231	2.70766	3					113	34.8928
233	2.71239	3					114	34.9037
235	2.70639	3					115	34.9052
237	2.69545	3					116	34.9007
239	2.69389	3					117	34.9062
241	2.66701	3					118	34.9228
243	2.61508	3					119	34.9203
245	2.66311	3					120	34.9051
247	2.68584	3					121	34.9264
249	2.66072	3					122	34.921
251	2.69165	3					123	34.868
253	2.65496	3					124	34.611
255	2.58845	3					125	34.0762
257	2.42029	3					126	33.28
259	2.13318	3					127	32.26
261	1.9508	3					128	31.1384
263	1.66891	3					129	29.9027
265	1.54353	3					130	28.6579
267	1.41583	3					131	27.386
269	1.31357	3					132	26.1356
271	1.24706	3					133	24.8986
273	1.19324	3					134	23.6756
275	1.15468	3					135	22.4984
277	1.10288	3					136	21.3442
279	1.08175	3					137	20.2626
281	1.06363	3					138	19.2161
283	1.04066	3					139	18.2372
285	1.0193	3					140	17.2916
287	1.00585	3					141	16.3758
289	0.979393	3					142	15.5067
291	0.962179	3					143	14.6802
293	0.948023	3					144	13.9112
295	0.950097	3					145	13.1456
297	0.933819	3					146	12.3933
299	0.909467	3					147	11.6926
301	0.921276	3					148	11.0127
303	0.906903	3					149	10.3495
305	0.892145	3					150	9.70331
307	0.889596	3					151	9.07324
309	0.877392	3					152	8.4704
311	0.867836	3					153	7.918
313	0.854229	3					154	7.38522
315	0.848055	3					155	6.88562
317	0.849125	3					156	6.41318
319	0.840954	3					157	5.97287
321	0.834942	3					158	5.56888
323	0.839057	3					159	5.19055
325	0.830916	3					160	4.88058
327	0.832194	3					161	4.65595
329	0.832408	3					162	4.50574
331	0.829628	3					163	4.41367
333	0.831542	3					164	4.3656
335	0.825537	3					165	4.34036
337	0.828018	3					166	4.32211
339	0.827941	3					167	4.30783
341	0.826784	3					168	4.29657
343	0.829956	3					169	4.29401
345	0.825561	3					170	4.2706
347	0.830145	3					171	4.30139
349	0.821641	3					172	4.44763
351	0.822546	3					173	4.48914
353	0.819716	3					174	4.51791
355	0.819971	3					175	4.53479
357	0.829036	3					176	4.55692
359	0.822467	3					177	4.56732
361	0.822673	3					178	4.57419
363	0.824487	3					179	4.58197
365	0.823525	3					180	4.56949
367	0.8156	3					181	4.56921
369	0.818721	3					182	4.56485
371	0.821354	3					183	4.54453
373	0.815911	3					184	4.49982
375	0.822603	3					185	4.46936
377	0.825569	3					186	4.43555
379	0.8234	3					187	4.39902
381	0.821008	3					188	4.36856
383	0.81787	3					189	4.33716
385	0.82523	3					190	4.30841
387	0.826518	3					191	4.26248
389	0.831616	3					192	4.22803
391	0.825227	3					193	4.18948
393	0.828996	3					194	4.14746
395	0.828911	3					195	4.11136
397	0.830239	3					196	4.07724
399	0.828784	3					197	4.04956
401	0.836377	3					198	4.01987
403	0.826343	3					199	3.99838
405	0.837569	3					200	3.97235
407	0.839224	3					201	3.95154
409	0.829985	3					202	3.93057
411	0.845443	3					203	3.91208
413	0.844342	3					204	3.89731
415	0.830964	3					205	3.86359
417	0.838379	3					206	3.83701
419	0.839555	3					207	3.80905
421	0.84353	3					208	3.80426
423	0.84111	3					209	3.7901
425	0.833702	3					210	3.78705
427	0.842081	3					211	3.77676
429	0.843222	3					212	3.75656
431	0.847794	3					213	3.75647
433	0.842189	3					214	3.73828
435	0.84374	3					215	3.72699
437	0.844202	3					216	3.70334
439	0.847545	3					217	3.68915
441	0.837771	3					218	3.67224
443	0.853734	3					219	3.65744
445	0.852806	3					220	3.6459
447	0.846177	3					221	3.63754
449	0.857874	3					222	3.62451
451	0.85044	3					223	3.60638
453	0.846918	3					224	3.58106
455	0.844323	3					225	3.56247
457	0.844594	3					226	3.54804
459	0.84105	3					227	3.52643
461	0.836676	3					228	3.5054
463	0.837815	3					229	3.48532
465	0.835323	3					230	3.46612
467	0.833185	3					231	3.4559
469	0.829992	3					232	3.44595
471	0.830631	3					233	3.43787
473	0.833605	3					234	3.42432
475	0.835202	3					235	3.41962
477	0.8373	3					236	3.40332
479	0.827062	3					237	3.39191
481	0.836133	3					238	3.37799
483	0.833297	3					239	3.35681
485	0.836984	3					240	3.34976
487	0.835812	3					241	3.33121
489	0.8392	3					242	3.34164
491	0.829719	3					243	3.39563
493	0.83079	3					244	3.65894
495	0.821315	3					245	4.27631
497	0.823065	3					246	5.2254
499	0.805827	3					247	6.48505
501	0.803938	3					248	7.87744
503	0.811065	3					249	9.41653
505	0.816049	3					250	10.9913
507	0.855038	3					251	12.6405
509	0.913512	3					252	14.2691
511	0.978861	3					253	15.9232
513	1.04193	3					254	17.5901
515	1.10955	3					255	19.2422
517	1.17568	3					256	20.8724
519	1.24179	3					257	22.3757
521	1.29148	3					258	23.7631
523	1.34232	3					259	24.9349
525	1.38641	3					260	25.9542
527	1.44329	3					261	26.8219
529	1.49914	3					262	27.5486
531	1.55712	3					263	28.1685
533	1.61136	3					264	28.6863
535	1.65262	3					265	29.1446
537	1.66991	3					266	29.5312
539	1.6951	3					267	29.8764
541	1.74654	3					268	30.1563
543	1.75117	3					269	30.3944
545	1.76769	3					270	30.6016
547	1.79945	3					271	30.7716
549	1.81648	3					272	30.9279
551	1.84074	3					273	31.0723
553	1.82843	3					274	31.1974
555	1.8646	3					275	31.3069
557	1.86935	3					276	31.4132
559	1.88657	3					277	31.5155
561	1.89321	3					278	31.5963
563	1.90169	3					279	31.6768
565	1.92739	3					280	31.7436
567	1.93466	3					281	31.7916
569	1.93796	3					282	31.8504
571	1.95811	3					283	31.8957
573	1.9699	3					284	31.9478
575	1.96496	3					285	31.9934
577	1.99039	3					286	32.0394
579	1.98165	3					287	32.0864
581	2.00248	3					288	32.13
583	1.98265	3					289	32.1778
585	2.00826	3					290	32.2203
587	2.00679	3					291	32.2597
589	1.9929	3					292	32.2866
591	2.02188	3					293	32.3189
593	2.01769	3					294	32.3488
595	2.01986	3					295	32.3779
597	2.0109	3					296	32.4019
599	2.00288	3					297	32.4188
601	2.01714	3					298	32.4524
603	2.02332	3					299	32.4762
605	2.00896	3					300	32.5033
607	2.01753	3					301	32.552
609	2.03954	3					302	32.6086
611	2.01444	3					303	32.6659
613	1.98725	3					304	32.7349
615	1.84764	3					305	32.8062
617	1.66877	3					306	32.8666
619	1.51067	3					307	32.9231
621	1.36709	3					308	32.9646
623	1.26429	3					309	33.0045
625	1.19056	3					310	33.0537
627	1.13014	3					311	33.1101
629	1.0878	3					312	33.1204
631	1.06118	3					313	33.1743
633	1.0294	3					314	33.7921
635	1.01776	3					315	34.2887
637	0.988765	3					316	34.4215
639	0.968567	3					317	34.3907
641	0.958726	3					318	34.3267
643	0.939837	3					319	34.2225
645	0.945591	3					320	34.1064
647	0.923455	3					321	33.9917
649	0.912138	3					322	33.7925
651	0.914638	3					323	33.4007
653	0.903396	3					324	33.1515
655	0.888743	3					325	33.5861
657	0.899162	3					326	34.4336
659	0.887329	3					327	35.2837
661	0.887065	3					328	35.1631
663	0.886942	3					329	35.4485
665	0.868781	3					330	35.4747
667	0.870987	3					331	35.2958
669	0.872455	3					332	35.068
671	0.868049	3					333	34.8483
673	0.86574	3					334	34.6603
675	0.870711	3					335	34.5044
677	0.864537	3					336	34.3774
679	0.861571	3					337	34.2494
681	0.862257	3					338	34.1311
683	0.862692	3					339	34
685	0.85808	3					340	33.8353
687	0.860184	3					341	33.5834
689	0.858076	3					342	33.4752
691	0.851988	3					343	33.6599
693	0.847079	3					344	33.9174
695	0.850109	3					345	34.1437
697	0.84818	3					346	34.0791
699	0.850772	3					347	33.8797
701	0.855583	3					348	34.6674
703	0.850718	3					349	35.1414
705	0.855842	3					350	35.198
707	0.850032	3					351	35.0927
709	0.843228	3					352	34.9653
711	0.844756	3					353	34.7623
713	0.844763	3					354	34.4994
715	0.845325	3					355	34.2399
717	0.83351	3					356	33.8484
719	0.834375	3					357	33.3826
721	0.833574	3					358	33.2623
723	0.832244	3					359	33.3986
725	0.828035	3					360	33.4188
727	0.824216	3					361	33.3446
729	0.82187	3					362	33.2329
731	0.819024	3					363	33.1345
733	0.816388	3					364	33.0376
735	0.817588	3					365	32.937
737	0.817203	3					366	32.8447
739	0.820426	3					367	32.7578
741	0.815497	3					368	32.6932
743	0.814569	3					369	32.6523
745	0.821552	3					370	32.6729
747	0.820385	3					371	32.717
749	0.817579	3					372	32.752
751	0.817485	3					373	32.6966
753	0.812918	3					374	32.261
755	0.820906	3					375	31.7836
757	0.82103	3					376	31.6798
759	0.820513	3					377	31.7944
761	0.820841	3					378	31.8938
763	0.81446	3					379	31.9736
765	0.823821	3					380	32.0243
767	0.823359	3					381	32.0483
769	0.816298	3					382	32.1016
771	0.826652	3					383	32.5519
773	0.822722	3					384	32.4914
775	0.825281	3					385	32.6675
777	0.824848	3					386	32.7536
779	0.826328	3					387	32.7472
781	0.823016	3					388	32.7064
783	0.817354	3					389	32.6585
785	0.829802	3					390	32.6191
787	0.822417	3					391	32.575
789	0.825874	3					392	32.5366
791	0.843248	3					393	32.507
793	0.850489	3					394	32.4778
795	0.861299	3					395	32.45
797	0.854443	3					396	32.4265
799	0.855681	3					397	32.4124
801	0.855477	3					398	32.4029
803	0.864071	3					399	32.3882
805	0.867264	3					400	32.3507
807	0.864165	3					401	32.2979
809	0.867189	3					402	32.3162
811	0.873786	3					403	32.3376
813	0.859778	3					404	32.362
815	0.868624	3					405	32.4016
817	0.866329	3					406	32.4062
819	0.861915	3					407	32.1036
821	0.862622	3					408	31.8293
823	0.861266	3					409	31.8188
825	0.853743	3					410	31.9158
827	0.857296	3					411	32.0335
829	0.850745	3					412	32.2333
831	0.847344	3					413	32.3632
833	0.858802	3					414	32.4224
835	0.861824	3					415	32.4547
837	0.855864	3					416	32.4717
839	0.856763	3					417	32.4886
841	0.858515	3					418	32.5067
843	0.866647	3					419	32.5928
845	0.852218	3					420	32.6582
847	0.844249	3					421	32.5441
849	0.851603	3					422	32.4184
851	0.846604	3					423	32.3756
853	0.840823	3					424	32.4078
855	0.837148	3					425	32.4348
857	0.834283	3					426	32.4419
859	0.82483	3					427	32.4495
861	0.813364	3					428	32.4572
863	0.8084	3					429	32.4646
865	0.803277	3					430	32.4673
867	0.803461	3					431	32.4749
869	0.835076	3					432	32.4793
871	0.882509	3					433	32.4868
873	0.933797	3					434	32.4954
875	0.982269	3					435	32.4982
877	1.04077	3					436	32.498
879	1.09329	3					437	32.4868
881	1.14091	3					438	32.4738
883	1.19315	3					439	32.4635
885	1.22516	3					440	32.4517
887	1.28414	3					441	32.4411
889	1.31925	3					442	32.4288
891	1.3582	3					443	32.4203
893	1.38123	3					444	32.4096
895	1.43241	3					445	32.4023
897	1.45494	3					446	32.3908
899	1.48946	3					447	32.3916
901	1.50798	3					448	32.3929
903	1.52567	3					449	32.3886
905	1.55487	3					450	32.383
907	1.5505	3					451	32.3713
909	1.57448	3					452	32.3699
911	1.59018	3					453	32.3603
913	1.61764	3					454	32.3665
915	1.62148	3					455	32.3567
917	1.64174	3					456	32.3546
919	1.64301	3					457	32.3563
921	1.65194	3					458	32.3502
923	1.66563	3					459	32.3518
925	1.69558	3					460	32.35
927	1.69784	3					461	32.3509
929	1.70704	3					462	32.357
931	1.72336	3					463	32.3497
933	1.71855	3					464	32.3501
935	1.75339	3					465	32.3401
937	1.75192	3					466	32.3448
939	1.75957	3					467	32.3461
941	1.74989	3					468	32.3492
943	1.75831	3					469	32.3547
945	1.76078	3					470	32.3538
947	1.77324	3					471	32.3571
949	1.77766	3					472	32.3481
951	1.79826	3					473	32.3461
953	1.781	3					474	32.3371
955	1.78144	3					475	32.3289
957	1.80156	3					476	32.2802
959	1.77794	3					477	32.3133
961	1.77438	3					478	32.3168
963	1.79764	3					479	32.2847
965	1.79473	3					480	32.2155
967	1.7904	3					481	32.1542
969	1.80678	3					482	32.0919
971	1.80116	3					483	32.0031
973	1.78626	3					484	31.8291
975	1.69855	3					485	31.5196
977	1.60041	3					486	31.0878
979	1.4849	3					487	30.5445
981	1.37811	3					488	29.9166
983	1.29254	3					489	29.2086
985	1.23227	3					490	28.4272
987	1.17337	3					491	27.5977
989	1.12685	3					492	26.7019
991	1.08428	3					493	25.7962
993	1.0601	3					494	24.8417
995	1.03735	3					495	23.8915
997	1.02194	3					496	22.9311
999	1.009	3					497	21.9795
1001	0.994918	3					498	21.0614
1003	0.975851	3					499	20.171
1005	0.965724	3					500	19.3198
1007	0.952976	3					501	18.439
1009	0.949213	3					502	17.6247
1011	0.936905	3					503	16.8227
1013	0.916101	3					504	15.9946
1015	0.908044	3					505	15.2295
1017	0.912278	3					506	14.5278
1019	0.898974	3					507	13.8126
1021	0.887482	3					508	13.1457
1023	0.882635	3					509	12.4626
1025	0.880613	3					510	11.7781
1027	0.873791	3					511	11.1606
1029	0.865645	3					512	10.566
1031	0.855676	3					513	10.0124
1033	0.848903	3					514	9.46622
1035	0.845792	3					515	8.95624
1037	0.84676	3					516	8.4838
1039	0.847092	3					517	8.02002
1041	0.838508	3					518	7.58154
1043	0.834656	3					519	7.16708
1045	0.826209	3					520	6.79901
1047	0.822415	3					521	6.50687
1049	0.818038	3					522	6.3013
1051	0.814451	3					523	6.17023
1053	0.813581	3					524	6.10013
1055	0.811559	3					525	6.04465
1057	0.811422	3					526	5.97153
1059	0.817499	3					527	5.85931
1061	0.812077	3					528	5.71573
1063	0.802748	3					529	5.56329
1065	0.824554	3					530	5.45017
1067	0.817413	3					531	5.38342
1069	0.817111	3					532	5.37836
1071	0.825189	3					533	5.42343
1073	0.828834	3					534	5.46954
1075	0.825671	3					535	5.49356
1077	0.824872	3					536	5.45865
1079	0.824134	3					537	5.38205
1081	0.829756	3					538	5.29401
1083	0.824753	3					539	5.23071
1085	0.828592	3					540	5.2164
1087	0.828599	3					541	5.25848
1089	0.828933	3					542	5.33774
1091	0.829699	3					543	5.41061
1093	0.829483	3					544	5.45233
1095	0.836768	3					545	5.42252
1097	0.843946	3					546	5.35419
1099	0.838867	3					547	5.2695
1101	0.844346	3					548	5.2074
1103	0.837866	3					549	5.20117
1105	0.846378	3					550	5.24548
1107	0.848602	3					551	5.32706
1109	0.848252	3					552	5.40228
1111	0.858465	3					553	5.44791
1113	0.849441	3					554	5.41495
1115	0.856678	3					555	5.34174
1117	0.850047	3					556	5.24976
1119	0.851354	3					557	5.19138
1121	0.854999	3					558	5.19415
1123	0.858341	3					559	5.24893
1125	0.857434	3					560	5.33197
1127	0.856989	3					561	5.38333
1129	0.864945	3					562	5.39563
1131	0.86455	3					563	5.33633
1133	0.860264	3					564	5.23901
1135	0.855614	3					565	5.15259
1137	0.857228	3					566	5.10898
1139	0.854558	3					567	5.13083
1141	0.856068	3					568	5.18839
1143	0.862077	3					569	5.27777
1145	0.860185	3					570	5.3385
1147	0.857643	3					571	5.35053
1149	0.854325	3					572	5.29813
1151	0.84558	3					573	5.21353
1153	0.845168	3					574	5.14145
1155	0.839078	3					575	5.1199
1157	0.84202	3					576	5.15677
1159	0.837755	3					577	5.23883
1161	0.843005	3					578	5.33072
1163	0.838127	3					579	5.38153
1165	0.838184	3					580	5.37476
1167	0.842198	3					581	5.30692
1169	0.847918	3					582	5.22302
1171	0.837912	3					583	5.16483
1173	0.844181	3					584	5.15643
1175	0.841257	3					585	5.216
1177	0.844381	3					586	5.30005
1179	0.849867	3					587	5.37231
1181	0.843307	3					588	5.40039
1183	0.839791	3					589	5.36066
1185	0.854092	3					590	5.28476
1187	0.844166	3					591	5.20093
1189	0.849326	3					592	5.14178
1191	0.853215	3					593	5.15323
1193	0.845601	3					594	5.22009
1195	0.848626	3					595	5.29648
1197	0.851565	3					596	5.34701
1199	0.839105	3					597	5.3305
1201	0.848301	3					598	5.26657
1203	0.855351	3					599	5.16968
1205	0.84785	3					600	5.08115
1207	0.848024	3					601	5.04916
1209	0.849361	3					602	5.08432
1211	0.852767	3					603	5.21738
1213	0.844785	3					604	5.55325
1215	0.83364	3					605	6.26807
1217	0.814769	3					606	7.31198
1219	0.796933	3					607	8.53708
1221	0.782416	3					608	9.8559
1223	0.780213	3					609	11.1877
1225	0.797496	3					610	12.5756
1227	0.831187	3					611	13.8748
1229	0.879265	3					612	15.1372
1231	0.953472	3					613	16.3391
1233	1.00195	3					614	17.5255
1235	1.05351	3					615	18.6726
1237	1.12106	3					616	19.7319
1239	1.15656	3					617	20.6961
1241	1.20924	3					618	21.5467
1243	1.25016	3					619	22.384
1245	1.27463	3					620	23.1717
1247	1.31717	3					621	23.9498
1249	1.34687	3					622	24.6877
1251	1.39402	3					623	25.3752
1253	1.42174	3					624	26.0064
1255	1.45126	3					625	26.5727
1257	1.47834	3					626	27.0878
1259	1.49251	3					627	27.5425
1261	1.5165	3					628	27.9491
1263	1.51975	3					629	28.3131
1265	1.55045	3					630	28.6229
1267	1.56767	3					631	28.8945
1269	1.57157	3					632	29.1248
1271	1.59287	3					633	29.3392
1273	1.61785	3					634	29.5324
1275	1.61562	3					635	29.6992
1277	1.636	3					636	29.8581
1279	1.63224	3					637	29.9933
1281	1.66948	3					638	30.1208
1283	1.67183	3					639	30.2416
1285	1.67731	3					640	30.3496
1287	1.68997	3					641	30.4404
1289	1.69705	3					642	30.5155
1291	1.73249	3					643	30.5876
1293	1.72633	3					644	30.6527
1295	1.73612	3					645	30.715
1297	1.75201	3					646	30.7657
1299	1.76276	3					647	30.831
1301	1.75451	3					648	30.9285
1303	1.7694	3					649	31.0064
1305	1.76145	3					650	31.0628
1307	1.7722	3					651	31.1582
1309	1.7625	3					652	31.2666
1311	1.77568	3					653	31.3752
1313	1.77555	3					654	31.4816
1315	1.77908	3					655	31.5627
1317	1.76262	3					656	31.6162
1319	1.78259	3					657	31.6427
1321	1.78082						658	31.634
1323	1.77686						659	31.6332
1325	1.76694						660	31.7082
1327	1.77316						661	31.6641
1329	1.78434						662	31.5454
1331	1.81433						663	31.4372
1333	1.78947						664	31.4206
1335	1.71428						665	31.4507
1337	1.57141						666	31.4658
1339	1.43336						667	31.4718
1341	1.34326						668	31.4602
1343	1.26555						669	31.4393
1345	1.20447						670	31.4155
1347	1.14737						671	31.4004
1349	1.08752						672	31.3846
1351	1.04963						673	31.3773
1353	1.02324						674	31.3681
1355	0.999727						675	31.3681
1357	0.977463						676	31.3655
1359	0.969865						677	31.3756
1361	0.964018						678	31.3835
1363	0.959036						679	31.3921
1365	0.944982						680	31.3905
1367	0.937856						681	31.402
1369	0.929299						682	31.4126
1371	0.917472						683	31.4195
1373	0.923342						684	31.4317
1375	0.916548						685	31.4474
1377	0.90311						686	31.4621
1379	0.890597						687	31.4745
1381	0.876782						688	31.4938
1383	0.874253						689	31.5129
1385	0.870387						690	31.5444
1387	0.86692						691	31.6101
1389	0.86543						692	31.684
1391	0.863732						693	31.7427
1393	0.862076						694	31.7613
1395	0.865255						695	31.764
1397	0.868063						696	31.7684
1399	0.867503						697	31.771
1401	0.844331						698	31.7862
1403	0.841073						699	31.7997
1405	0.838335						700	31.814
1407	0.83607						701	31.8248
1409	0.834403						702	31.8308
1411	0.827602						703	31.8392
1413	0.822664						704	31.8491
1415	0.813913						705	31.8506
1417	0.82043						706	31.8595
1419	0.815562						707	31.8668
1421	0.806331						708	31.8709
1423	0.797535						709	31.889
1425	0.805726						710	31.8905
1427	0.802796						711	31.8946
1429	0.811505						712	31.901
1431	0.799462						713	31.9092
1433	0.799167						714	31.916
1435	0.798131						715	31.9345
1437	0.79878						716	31.9509
1439	0.797026						717	31.9557
1441	0.794586						718	31.9724
1443	0.798386						719	31.9849
1445	0.807903						720	32.0039
1447	0.799412						721	32.0127
1449	0.79831						722	32.0262
1451	0.793878						723	32.0341
1453	0.800948						724	32.0418
1455	0.796342						725	32.0515
1457	0.802446						726	32.0627
1459	0.801433						727	32.0763
1461	0.800992						728	32.0848
1463	0.798464						729	32.1016
1465	0.801458						730	32.1103
1467	0.80216						731	32.1243
1469	0.804697						732	32.1335
1471	0.808069						733	32.1476
1473	0.808371						734	32.1671
1475	0.812667						735	32.1775
1477	0.810268						736	32.1884
1479	0.805613						737	32.1971
1481	0.802944						738	32.2071
1483	0.800938						739	32.2182
1485	0.819904						740	32.2272
1487	0.819155						741	32.2382
1489	0.822238						742	32.252
1491	0.825661						743	32.2631
1493	0.820515						744	32.2669
1495	0.823473						745	32.2786
1497	0.82358						746	32.2885
1499	0.820111						747	32.2905
1501	0.811877						748	32.3038
1503	0.819915						749	32.3097
1505	0.813645						750	32.3101
1507	0.815717						751	32.309
1509	0.820791						752	32.3098
1511	0.811577						753	32.306
1513	0.814109						754	32.3124
1515	0.811381						755	32.3201
1517	0.804669						756	32.3278
1519	0.80148						757	32.336
1521	0.811467						758	32.3538
1523	0.815295						759	32.3843
1525	0.811898						760	32.3903
1527	0.812685						761	32.3981
1529	0.816285						762	32.407
1531	0.816312						763	32.4124
1533	0.813099						764	32.4128
1535	0.817238						765	32.4124
1537	0.809608						766	32.4172
1539	0.808062						767	32.4167
1541	0.811697						768	32.4282
1543	0.809212						769	32.4325
1545	0.812386						770	32.4404
1547	0.807249						771	32.4367
1549	0.811225						772	32.4485
1551	0.811878						773	32.4555
1553	0.804496						774	32.4637
1555	0.810521						775	32.4804
1557	0.812287						776	32.4847
1559	0.810433						777	32.5008
1561	0.822406						778	32.5062
1563	0.828455						779	32.5138
1565	0.834475						780	32.5252
1567	0.823019						781	32.5302
1569	0.828297						782	32.5409
1571	0.841998						783	32.5523
1573	0.849278						784	32.5605
1575	0.841098						785	32.5758
1577	0.848099						786	32.5879
1579	0.840187						787	32.5893
1581	0.833313						788	32.5988
1583	0.845213						789	32.5993
1585	0.836908						790	32.5974
1587	0.839406						791	32.594
1589	0.835941						792	32.5957
1591	0.840728						793	32.6012
1593	0.844929						794	32.6117
1595	0.851863						795	32.6193
1597	0.839241						796	32.62
1599	0.836451						797	32.6177
1601	0.846971						798	32.6254
1603	0.849324						799	32.6283
1605	0.853695						800	32.6369
1607	0.861466						801	32.6464
1609	0.852287						802	32.6466
1611	0.848503						803	32.6544
1613	0.851017						804	32.6559
1615	0.851861						805	32.6637
1617	0.85695						806	32.6683
1619	0.861492						807	32.6755
1621	0.851324		2				808	32.6799
1623	0.860843		2				809	32.6898
1625	0.847266		2				810	32.7031
1627	0.840988		2				811	32.7191
1629	0.83586		2				812	32.729
1631	0.837485		2				813	32.7445
1633	0.846318		2				814	32.7307
1635	0.843042		2				815	32.7145
1637	0.836788		2				816	32.7952
1639	0.840314		2				817	32.8237
1641	0.831411		2				818	32.8132
1643	0.838202		2				819	32.7794
1645	0.837823		2				820	32.754
1647	0.840054		2				821	32.7353
1649	0.828323		2				822	32.7261
1651	0.840149		2				823	32.7264
1653	0.833554		2				824	32.7311
1655	0.832806		2				825	32.7425
1657	0.834808		2				826	32.7366
1659	0.852913		2				827	32.7454
1661	0.840526		2				828	32.7543
1663	0.836991		2				829	32.7693
1665	0.843988		2				830	32.7703
1667	0.83824		2				831	32.7818
1669	0.839505		2				832	32.7977
1671	0.843374		2				833	32.8074
1673	0.843678		2				834	32.7816
1675	0.83861		2				835	32.7416
1677	0.840178		2				836	32.7066
1679	0.846728		2				837	32.6838
1681	0.841399		2				838	32.6706
1683	0.853981		2				839	32.6743
1685	0.851579		2				840	32.6764
1687	0.854143		2				841	32.6685
1689	0.854061		2				842	32.6812
1691	0.853229		2				843	32.6995
1693	0.863575		2				844	32.6787
1695	0.87145		2				845	32.591
1697	0.860435		2				846	32.3891
1699	0.8655		2				847	32.0175
1701	0.867426		2				848	31.4733
1703	0.876159		2				849	30.736
1705	0.874006		2				850	29.8736
1707	0.871082		2				851	28.8971
1709	0.875794		2				852	27.881
1711	0.893525		2				853	26.8307
1713	0.894431		2				854	25.7885
1715	0.890229		2				855	24.7498
1717	0.901651		2				856	23.7419
1719	0.891591		2				857	22.7711
1721	0.896335		2				858	21.8115
1723	0.896364		2				859	20.9107
1725	0.904505		2				860	20.0209
1727	0.899477		2				861	19.1774
1729	0.895783		2				862	18.3495
1731	0.891413		2				863	17.5479
1733	0.888635		2				864	16.7844
1735	0.885433		2				865	16.0342
1737	0.8891		2				866	15.3112
1739	0.888739		2				867	14.6078
1741	0.885664		2				868	13.9356
1743	0.895076		2				869	13.2771
1745	0.900716		2				870	12.6464
1747	0.896197		2				871	12.0246
1749	0.892113		2				872	11.4184
1751	0.89377		2				873	10.8469
1753	0.897493		2				874	10.2989
1755	0.889854		2				875	9.78015
1757	0.893647		2				876	9.28494
1759	0.88349		2				877	8.81348
1761	0.88383		2				878	8.36365
1763	0.888438		2				879	7.93475
1765	0.881468		2				880	7.54233
1767	0.880414		2				881	7.20489
1769	0.875072		2				882	6.93613
1771	0.876903		2				883	6.73331
1773	0.881002		2				884	6.5914
1775	0.874059		2				885	6.50717
1777	0.881473		2				886	6.44348
1779	0.886278		2				887	6.37991
1781	0.874538		2				888	6.27872
1783	0.880127		2				889	6.15091
1785	0.889742		2				890	6.00867
1787	0.872222		2				891	5.88342
1789	0.870421		2				892	5.80377
1791	0.873615		2				893	5.77445
1793	0.874064		2				894	5.79224
1795	0.876449		2				895	5.89349
1797	0.870263		2				896	6.07629
1799	0.874191		2				897	6.18909
1801	0.859982		2				898	6.23715
1803	0.86149		2				899	6.25021
1805	0.86058		2				900	6.2392
1807	0.861715		2				901	6.24237
1809	0.868367		2				902	6.24753
1811	0.863672		2				903	6.28848
1813	0.868077		2				904	6.33676
1815	0.86568		2				905	6.39603
1817	0.864506		2				906	6.43878
1819	0.867756		2				907	6.45657
1821	0.864327		2				908	6.45279
1823	0.870129		2				909	6.42932
1825	0.86916		2				910	6.41559
1827	0.873126		2				911	6.42169
1829	0.869907		2				912	6.45584
1831	0.867408		2				913	6.50073
1833	0.876694		2				914	6.53314
1835	0.879792		2				915	6.54819
1837	0.887801		2				916	6.52945
1839	0.872082		2				917	6.50143
1841	0.866994		2				918	6.45636
1843	0.876851		2				919	6.42548
1845	0.873441		2				920	6.42044
1847	0.875454		2				921	6.43924
1849	0.873945		2				922	6.46909
1851	0.868056		2				923	6.49844
1853	0.876598		2				924	6.50281
1855	0.87274		2				925	6.47955
1857	0.87126		2				926	6.44601
1859	0.873613		2				927	6.41019
1861	0.874428						928	6.40192
1863	0.871059						929	6.41168
1865	0.881085						930	6.44311
1867	0.881619						931	6.47455
1869	0.867739						932	6.48462
1871	0.866403						933	6.46527
1873	0.871307						934	6.42847
1875	0.864834						935	6.38492
1877	0.866746						936	6.35135
1879	0.876702						937	6.34085
1881	0.870344						938	6.35892
1883	0.868939						939	6.39114
1885	0.838692						940	6.41617
1887	0.849664						941	6.41669
1889	0.858035						942	6.39478
1891	0.859111						943	6.34277
1893	0.856242						944	6.29498
1895	0.863126						945	6.26059
1897	0.870495						946	6.25604
1899	0.868801						947	6.27081
1901	0.867947						948	6.29535
1903	0.864362						949	6.31839
1905	0.861008						950	6.30948
1907	0.867155						951	6.27551
1909	0.864064						952	6.21268
1911	0.86185						953	6.16284
1913	0.865068						954	6.08453
1915	0.866752						955	5.80429
1917	0.866124						956	5.59961
1919	0.874427						957	5.47287
1921	0.865559			2			958	5.36505
1923	0.866661			2			959	5.26141
1925	0.86596			2			960	5.18323
1927	0.872135			2			961	5.16428
1929	0.871999			2			962	5.21164
1931	0.864931			2			963	5.37207
1933	0.863087			2			964	5.77301
1935	0.866914			2			965	6.57458
1937	0.863561			2			966	7.65857
1939	0.865802			2			967	8.92657
1941	0.870391			2			968	10.2364
1943	0.866463			2			969	11.5881
1945	0.866555			2			970	12.9064
1947	0.876989			2			971	14.1306
1949	0.870988			2			972	15.3161
1951	0.861744			2			973	16.4606
1953	0.866857			2			974	17.6169
1955	0.872047			2			975	18.7206
1957	0.877369			2			976	19.7464
1959	0.880437			2			977	20.5622
1961	0.87169			2			978	20.8137
1963	0.87054			2			979	20.4488
1965	0.872246			2			980	20.9673
1967	0.875187			2			981	22.2761
1969	0.889629			2			982	23.575
1971	0.88332			2			983	24.9311
1973	0.88626			2			984	25.7686
1975	0.885758			2			985	26.3605
1977	0.886767			2			986	26.8541
1979	0.880905			2			987	27.2828
1981	0.894969			2			988	27.6712
1983	0.89153			2			989	28.0168
1985	0.887436			2			990	28.3394
1987	0.897393			2			991	28.622
1989	0.89334			2			992	28.8753
1991	0.889079			2			993	29.0954
1993	0.888788			2			994	29.291
1995	0.903494			2			995	29.4653
1997	0.892077			2			996	29.6215
1999	0.90257			2			997	29.768
2001	0.89983			2			998	29.8972
2003	0.899255			2			999	30.0083
2005	0.903205			2			1000	30.1142
2007	0.905666			2			1001	30.2031
2009	0.90984			2			1002	30.2908
2011	0.926472			2			1003	30.3683
2013	0.917192			2			1004	30.446
2015	0.912743			2			1005	30.522
2017	0.913744			2			1006	30.5938
2019	0.904489			2			1007	30.6632
2021	0.907472			2			1008	30.7268
2023	0.906245			2			1009	30.7862
2025	0.907895			2			1010	30.8378
2027	0.90664			2			1011	30.8907
2029	0.903785			2			1012	30.9338
2031	0.917379			2			1013	30.9694
2033	0.921105			2			1014	31.0127
2035	0.912578			2			1015	31.0435
2037	0.901757			2			1016	31.0792
2039	0.912248			2			1017	31.1104
2041	0.906901			2			1018	31.1405
2043	0.915095			2			1019	31.1706
2045	0.912581			2			1020	31.1629
2047	0.903468			2			1021	31.214
2049	0.906714			2			1022	31.2411
2051	0.915301			2			1023	31.2604
2053	0.909106			2			1024	31.2734
2055	0.910831			2			1025	31.2882
2057	0.912905			2			1026	31.3088
2059	0.917306			2			1027	31.3232
2061	0.92295			2			1028	31.3425
2063	0.924637			2			1029	31.3662
2065	0.93247			2			1030	31.3977
2067	0.934021			2			1031	31.4194
2069	0.919403			2			1032	31.4493
2071	0.924727			2			1033	31.4879
2073	0.917795			2			1034	31.5235
2075	0.916683			2			1035	31.557
2077	0.917033			2			1036	31.5809
2079	0.911277			2			1037	31.6167
2081	0.909825			2			1038	31.6432
2083	0.910423			2			1039	31.6733
2085	0.910368			2			1040	31.7097
2087	0.91507			2			1041	31.7449
2089	0.914071			2			1042	31.7782
2091	0.907677			2			1043	31.7949
2093	0.914098			2			1044	31.8157
2095	0.914414			2			1045	31.8375
2097	0.92488			2			1046	31.8633
2099	0.918189			2			1047	31.8794
2101	0.930447			2			1048	31.9075
2103	0.921703			2			1049	31.9187
2105	0.935812			2			1050	31.9443
2107	0.924609			2			1051	31.9627
2109	0.918741			2			1052	31.9837
2111	0.925823			2			1053	32.0079
2113	0.916046			2			1054	32.0322
2115	0.925484			2			1055	32.0523
2117	0.925782			2			1056	32.0734
2119	0.920212			2			1057	32.0897
2121	0.933751			2			1058	32.1091
2123	0.920312			2			1059	32.1418
2125	0.91841			2			1060	32.1652
2127	0.926214			2			1061	32.1832
2129	0.919967			2			1062	32.1942
2131	0.932736			2			1063	32.2223
2133	0.919729			2			1064	32.2381
2135	0.917491			2			1065	32.2673
2137	0.925953			2			1066	32.2945
2139	0.922249			2			1067	32.31
2141	0.916763			2			1068	32.3151
2143	0.927889			2			1069	32.2855
2145	0.922931			2			1070	32.1625
2147	0.925238			2			1071	32.0355
2149	0.924586			2			1072	31.809
2151	0.926111			2			1073	31.6329
2153	0.921705			2			1074	31.5531
2155	0.926183			2			1075	31.5898
2157	0.942966			2			1076	31.7152
2159	0.933328			2			1077	31.9047
2161	0.928359						1078	32.0763
2163	0.933046						1079	32.1941
2165	0.932568						1080	32.2434
2167	0.925359						1081	32.2548
2169	0.943271						1082	32.2584
2171	0.933993						1083	32.266
2173	0.925651						1084	32.2814
2175	0.93835						1085	32.3002
2177	0.924965						1086	32.2976
2179	0.928234						1087	32.2575
2181	0.93102						1088	32.2224
2183	0.929153						1089	32.2454
2185	0.934006						1090	32.2825
2187	0.919663						1091	32.3236
2189	0.923872						1092	32.3642
2191	0.933075						1093	32.3964
2193	0.930463						1094	32.4219
2195	0.919847						1095	32.4305
2197	0.934141						1096	32.4248
2199	0.918742						1097	32.4134
2201	0.92238						1098	32.4139
2203	0.930088						1099	32.4226
2205	0.938725						1100	32.4285
2207	0.933						1101	32.4265
2209	0.936537						1102	32.4246
2211	0.927285						1103	32.4316
2213	0.931755						1104	32.4138
2215	0.938836						1105	32.3489
2217	0.925935						1106	32.2709
2219	0.943724						1107	32.2024
2221	0.935087				4.5		1108	32.1586
2223	0.937941				4.5		1109	32.1175
2225	0.939789				4.5		1110	32.0878
2227	0.931682				4.5		1111	32.0563
2229	0.939312				4.5		1112	32.0437
2231	0.93732				4.5		1113	32.0485
2233	0.94117				4.5		1114	32.0608
2235	0.941613				4.5		1115	32.0962
2237	0.939614				4.5		1116	32.1402
2239	0.93865				4.5		1117	32.1943
2241	0.929858				4.5		1118	32.2568
2243	1.01703				4.5		1119	32.3212
2245	1.51954				4.5		1120	32.3877
2247	1.94555				4.5		1121	32.6373
2249	2.14412				4.5		1122	32.5808
2251	1.67143				4.5		1123	32.7845
2253	1.44405				4.5		1124	32.9906
2255	1.32071				4.5		1125	33.0221
2257	1.25502				4.5		1126	32.9302
2259	1.40324				4.5		1127	32.809
2261	2.15257				4.5		1128	32.7
2263	3.0726				4.5		1129	32.6364
2265	3.54745				4.5		1130	32.5937
2267	3.89834				4.5		1131	32.5777
2269	4.08445				4.5		1132	32.5745
2271	4.21465				4.5		1133	32.571
2273	4.28399				4.5		1134	32.5731
2275	4.17407				4.5		1135	32.5862
2277	4.23608				4.5		1136	32.611
2279	4.22735				4.5		1137	32.6317
2281	4.25447				4.5		1138	32.6556
2283	4.12221						1139	32.6937
2285	4.16658						1140	32.7231
2287	4.17628						1141	32.7479
2289	4.18926						1142	32.7925
2291	4.11784						1143	32.8293
2293	4.10009						1144	32.85
2295	4.04564						1145	32.8597
2297	3.9817						1146	32.8597
2299	4.00527						1147	32.8639
2301	4.02674						1148	32.8652
2303	3.93398						1149	32.8865
2305	3.91276						1150	32.8979
2307	3.9062						1151	32.9087
2309	3.92852						1152	32.9254
2311	3.87879						1153	32.9277
2313	3.82686						1154	32.9386
2315	3.72843						1155	32.9377
2317	3.56697						1156	32.9404
2319	3.59634						1157	32.94
2321	3.5726						1158	32.934
2323	3.61335						1159	32.9218
2325	3.56369						1160	32.9185
2327	3.36819						1161	32.9109
2329	3.0451						1162	32.7172
2331	2.78701						1163	32.2959
2333	2.57199						1164	31.8755
2335	2.41894						1165	31.5333
2337	2.32029						1166	31.2857
2339	2.22607						1167	31.1086
2341	2.13512						1168	31.0096
							1169	30.9643
							1170	30.9583
							1171	30.9739
							1172	30.9955
							1173	31.0109
							1174	31.0249
							1175	31.0407
							1176	31.0492
							1177	31.0683
							1178	31.0749
							1179	31.0899
							1180	31.0976
							1181	31.1019
							1182	31.1072
							1183	31.1054
							1184	31.1084
							1185	31.1085
							1186	31.1072
							1187	31.1001
							1188	31.0994
							1189	31.0977
							1190	31.0893
							1191	31.0845
							1192	31.0697
							1193	31.0571
							1194	31.0503
							1195	31.0537
							1196	31.0584
							1197	31.0553
							1198	31.048
							1199	31.0363
							1200	31.023
							1201	31.008
							1202	31.0053
							1203	31.0031
							1204	30.9975
							1205	30.9871
							1206	30.9623
							1207	30.9341
							1208	30.8786
							1209	30.7891
							1210	30.6468
							1211	30.4468
							1212	30.1798
							1213	29.8242
							1214	29.4089
							1215	28.9165
							1216	28.3748
							1217	27.7715
							1218	27.1359
							1219	26.4818
							1220	25.805
							1221	25.1301
							1222	24.4338
							1223	23.7525
							1224	23.0712
							1225	22.3942
							1226	21.7262
							1227	21.0611
							1228	20.4184
							1229	19.7719
							1230	19.1515
							1231	18.5283
							1232	17.9234
							1233	17.3279
							1234	16.7467
							1235	16.1927
							1236	15.6404
							1237	15.1187
							1238	14.5974
							1239	14.0941
							1240	13.6018
							1241	13.1166
							1242	12.6557
							1243	12.2163
							1244	11.817
							1245	11.4597
							1246	11.1446
							1247	10.8646
							1248	10.622
							1249	10.404
							1250	10.2115
							1251	10.0373
							1252	9.87314
							1253	9.71478
							1254	9.56671
							1255	9.42505
							1256	9.29224
							1257	9.15723
							1258	9.02954
							1259	8.90894
							1260	8.78522
							1261	8.6709
							1262	8.55466
							1263	8.43857
							1264	8.32993
							1265	8.22235
							1266	8.12411
							1267	8.02057
							1268	7.92676
							1269	7.83353
							1270	7.74081
							1271	7.65012
							1272	7.56665
							1273	7.4787
							1274	7.39307
							1275	7.31262
							1276	7.23379
							1277	7.1561
							1278	7.07263
							1279	7.00006
							1280	6.94177
							1281	6.88434
							1282	6.82892
							1283	6.76273
							1284	6.70767
							1285	6.6492
							1286	6.59232
							1287	6.53934
							1288	6.49518
							1289	6.45038
							1290	6.40518
							1291	6.36557
							1292	6.32108
							1293	6.29001
							1294	6.25305
							1295	6.2233
							1296	6.19226
							1297	6.16303
							1298	6.138
							1299	6.10706
							1300	6.08569
							1301	6.05731
							1302	6.04022
							1303	6.01346
							1304	5.99258
							1305	5.97284
							1306	5.94693
							1307	5.93161
							1308	5.90555
							1309	5.88657
							1310	5.86688
							1311	5.85779
							1312	5.84454
							1313	5.8273
							1314	5.81735
							1315	5.79117
							1316	5.77292
							1317	5.75101
							1318	5.72937
							1319	5.71051
							1320	5.69055
							1321	5.67416
							1322	5.65735
							1323	5.6481
							1324	5.65057
							1325	5.70502
							1326	5.84106
							1327	6.09238
							1328	6.4386
							1329	6.84842
							1330	7.3129
							1331	7.78928
							1332	8.30768
							1333	8.83267
							1334	9.40674
							1335	10.0129
							1336	10.6624
							1337	11.362
							1338	12.0884
							1339	12.846
							1340	13.5969
							1341	14.3629
							1342	15.118
							1343	15.8552
							1344	16.5891
							1345	17.3005
							1346	18.0075
							1347	18.6685
							1348	19.3154
							1349	19.9421
							1350	20.5506
							1351	21.1253
							1352	21.6753
							1353	22.1925
							1354	22.6747
							1355	23.1459
							1356	23.5756
							1357	23.9856
							1358	24.3611
							1359	24.7114
							1360	25.0384
							1361	25.3416
							1362	25.627
							1363	25.8966
							1364	26.1592
							1365	26.4002
							1366	26.6315
							1367	26.8517
							1368	27.0511
							1369	27.2436
							1370	27.4234
							1371	27.5856
							1372	27.7357
							1373	27.8839
							1374	28.0205
							1375	28.1478
							1376	28.2679
							1377	28.3759
							1378	28.4775
							1379	28.5797
							1380	28.6726
							1381	28.762
							1382	28.8499
							1383	28.9368
							1384	29.0202
							1385	29.0912
							1386	29.1701
							1387	29.2477
							1388	29.3116
							1389	29.377
							1390	29.4328
							1391	29.4972
							1392	29.5508
							1393	29.6071
							1394	29.6595
							1395	29.7006
							1396	29.7304
							1397	29.7593
							1398	29.799
							1399	29.8468
							1400	29.8991
							1401	29.9522
							1402	29.9974
							1403	30.0259
							1404	30.0692
							1405	30.0994
							1406	30.14
							1407	30.1728
							1408	30.2132
							1409	30.2466
							1410	30.2821
							1411	30.305
							1412	30.3243
							1413	30.3583
							1414	30.3803
							1415	30.4083
							1416	30.4324
							1417	30.4595
							1418	30.4807
							1419	30.513
							1420	30.5406
							1421	30.5693
							1422	30.6045
							1423	30.6366
							1424	30.6505
							1425	30.6808
							1426	30.7084
							1427	30.7299
							1428	30.7379
							1429	30.7462
							1430	30.7482
							1431	30.761
							1432	30.7679
							1433	30.7681
							1434	30.9623
							1435	32.0455
							1436	32.7331
							1437	32.9772
							1438	33.1982
							1439	33.3646
							1440	33.3094
							1441	33.2329
							1442	33.201
							1443	33.1871
							1444	33.2033
							1445	33.2201
							1446	33.2367
							1447	33.2529
							1448	33.2509
							1449	33.2588
							1450	33.2716
							1451	33.2606
							1452	33.2339
							1453	33.2162
							1454	33.2138
							1455	33.1966
							1456	33.1946
							1457	33.1498
							1458	32.8797
							1459	32.7709
							1460	32.6932
							1461	32.5356
							1462	32.4238
							1463	32.3807
							1464	32.2416
							1465	32.3817
							1466	32.5333
							1467	32.5262
							1468	32.4774
							1469	32.4389
							1470	32.5215
							1471	32.9898
							1472	33.2631
							1473	33.3679
							1474	33.4111
							1475	33.4524
							1476	33.4647
							1477	33.4824
							1478	33.4917
							1479	33.5113
							1480	33.5255
							1481	33.5257
							1482	33.5385
							1483	33.5376
							1484	33.5448
							1485	33.5559
							1486	33.5624
							1487	33.5666
							1488	33.5626
							1489	33.58
							1490	33.5765
							1491	33.5848
							1492	33.5853
							1493	33.6
							1494	33.6025
							1495	33.5992
							1496	33.5915
							1497	33.5968
							1498	33.5947
							1499	33.5748
							1500	33.5523
							1501	33.5349
							1502	33.5252
							1503	33.5082
							1504	33.4898
							1505	33.4858
							1506	33.4912
							1507	33.4974
							1508	33.496
							1509	33.4981
							1510	33.497
							1511	33.5055
							1512	33.5059
							1513	33.5068
							1514	33.5041
							1515	33.4854
							1516	33.4845
							1517	33.4699
							1518	33.44
							1519	33.4047
							1520	33.353
							1521	33.3422
							1522	33.3559
							1523	33.3614
							1524	33.2909
							1525	33.0941
							1526	32.4311
							1527	32.0185
							1528	31.9327
							1529	31.9131
							1530	31.9092
							1531	31.908
							1532	31.9222
							1533	31.9485
							1534	31.935
							1535	31.9087
							1536	31.8858
							1537	31.8594
							1538	31.8217
							1539	31.7762
							1540	31.733
							1541	31.6064
							1542	31.5064
							1543	31.509
							1544	31.6148
							1545	31.7494
							1546	31.8481
							1547	31.9155
							1548	31.9355
							1549	31.9171
							1550	31.8886
							1551	31.8604
							1552	31.8227
							1553	31.7892
							1554	31.7485
							1555	31.7316
							1556	31.6961
							1557	31.6941
							1558	31.7282
							1559	31.7752
							1560	31.8096
							1561	31.8306
							1562	31.8769
							1563	31.9439
							1564	31.9635
							1565	31.9603
							1566	31.9524
							1567	31.9494
							1568	31.937
							1569	31.9351
							1570	31.9202
							1571	31.9084
							1572	31.8855
							1573	31.8628
							1574	31.8443
							1575	31.8217
							1576	31.7961
							1577	31.7669
							1578	31.6716
							1579	31.3683
							1580	31.0972
							1581	30.9147
							1582	30.7712
							1583	30.6834
							1584	30.6244
							1585	30.5714
							1586	30.5044
							1587	30.5188
							1588	30.7192
							1589	30.8254
							1590	30.9258
							1591	31.0922
							1592	31.2308
							1593	31.3218
							1594	31.3778
							1595	31.4142
							1596	31.5201
							1597	31.7178
							1598	31.8609
							1599	31.9591
							1600	32.0195
							1601	32.0679
							1602	32.1498
							1603	32.3421
							1604	32.4782
							1605	32.5269
							1606	32.5209
							1607	32.4922
							1608	32.4751
							1609	32.459
							1610	32.45
							1611	32.4464
							1612	32.4383
							1613	32.4374
							1614	32.4282
							1615	32.4174
							1616	32.4003
							1617	32.397
							1618	32.3925
							1619	32.3747
							1620	32.3701
							1621	32.3262
							1622	32.3225
							1623	32.3633
							1624	32.3477
							1625	32.3172
							1626	32.3807
							1627	32.4363
							1628	32.4479
							1629	32.4341
							1630	32.4535
							1631	32.543
							1632	32.6326
							1633	32.6681
							1634	32.671
							1635	32.6545
							1636	32.6342
							1637	32.4453
							1638	32.0581
							1639	31.8498
							1640	31.581
							1641	31.3153
							1642	31.0573
							1643	30.8406
							1644	30.6968
							1645	30.6245
							1646	30.583
							1647	30.5577
							1648	30.5284
							1649	30.5008
							1650	30.4578
							1651	30.3933
							1652	30.3261
							1653	30.2341
							1654	30.1316
							1655	30.0208
							1656	29.9265
							1657	29.8413
							1658	30.4131
							1659	32.0344
							1660	32.7073
							1661	32.8507
							1662	32.8211
							1663	32.7699
							1664	32.6841
							1665	32.5354
							1666	32.5415
							1667	32.7039
							1668	32.9153
							1669	33.0167
							1670	32.9945
							1671	32.783
							1672	32.7688
							1673	32.8025
							1674	32.817
							1675	32.8088
							1676	32.8012
							1677	32.7931
							1678	32.7717
							1679	32.769
							1680	32.7857
							1681	32.8058
							1682	32.8165
							1683	32.7828
							1684	32.7351
							1685	32.7052
							1686	32.6838
							1687	32.6649
							1688	32.6419
							1689	32.6282
							1690	32.6131
							1691	32.6073
							1692	32.5908
							1693	32.5891
							1694	32.5792
							1695	32.5799
							1696	32.5927
							1697	32.5872
							1698	32.5976
							1699	32.6092
							1700	32.6334
							1701	32.6532
							1702	32.6768
							1703	32.6801
							1704	32.6724
							1705	32.6702
							1706	32.6508
							1707	32.6533
							1708	32.6516
							1709	32.6562
							1710	32.6727
							1711	32.6984
							1712	32.7305
							1713	32.7516
							1714	32.7448
							1715	32.7355
							1716	32.7352
							1717	32.727
							1718	32.7103
							1719	32.7119
							1720	32.6977
							1721	32.6895
							1722	32.6842
							1723	32.6793
							1724	32.6756
							1725	32.6896
							1726	32.7056
							1727	32.6849
							1728	32.7073
							1729	32.8771
							1730	33.1067
							1731	32.7522
							1732	32.7047
							1733	32.7369
							1734	32.7505
							1735	32.7677
							1736	32.7231
							1737	32.7071
							1738	32.6436
							1739	32.6827
							1740	32.6126
							1741	32.2309
							1742	32.1327
							1743	32.0784
							1744	32.0986
							1745	32.0876
							1746	32.1234
							1747	32.1578
							1748	32.0441
							1749	32.0054
							1750	32.0767
							1751	31.8745
							1752	32.1402
							1753	32.281
							1754	32.3877
							1755	32.4575
							1756	32.3463
							1757	32.3192
							1758	32.1606
							1759	32.1841
							1760	32.143
							1761	31.8598
							1762	31.3265
							1763	30.908
							1764	30.6714
							1765	30.5349
							1766	30.4417
							1767	30.3542
							1768	30.2867
							1769	30.2437
							1770	30.213
							1771	30.2201
							1772	30.2674
							1773	29.9702
							1774	29.0073
							1775	29.7589
							1776	30.3748
							1777	30.6255
							1778	30.8889
							1779	30.9723
							1780	31.043
							1781	31.0943
							1782	31.0442
							1783	30.4766
							1784	31.0124
							1785	31.0717
							1786	30.0977
							1787	30.8023
							1788	31.0576
							1789	31.0871
							1790	31.0822
							1791	31.1126
							1792	30.0506
							1793	30.7538
							1794	31.0517
							1795	30.9211
							1796	30.961
							1797	31.052
							1798	31.086
							1799	31.1043
							1800	31.1343
							1801	31.1877
							1802	31.1776
							1803	31.1529
							1804	31.157
							1805	31.1548
							1806	31.1042
							1807	31.1833
							1808	31.1385
							1809	31.0271
							1810	30.3475
							1811	30.0838
							1812	30.966
							1813	31.1705
							1814	31.0186
							1815	30.65
							1816	30.6386
							1817	31.2268
							1818	31.3031
							1819	31.3276
							1820	31.19
							1821	31.0127
							1822	31.3454
							1823	31.4088
							1824	31.4629
							1825	31.4186
							1826	31.299
							1827	31.1975
							1828	31.1198
							1829	30.9661
							1830	30.8657
							1831	29.3361
							1832	29.7624
							1833	29.6911
							1834	30.6566
							1835	30.9378
							1836	30.9812
							1837	31.0062
							1838	31.0416
							1839	31.0559
							1840	31.0868
							1841	31.105
							1842	31.1366
							1843	31.21
							1844	31.3046
							1845	31.353
							1846	31.3147
							1847	31.2534
							1848	31.1452
							1849	30.5453
							1850	30.2665
							1851	30.9432
							1852	31.004
							1853	31.0221
							1854	31.1241
							1855	31.2273
							1856	31.2816
							1857	31.4983
							1858	32.1269
							1859	32.5333
							1860	32.743
							1861	32.8599
							1862	32.8952
							1863	32.9354
							1864	32.966
							1865	32.9505
							1866	32.3703
							1867	30.3545
							1868	30.8667
							1869	31.8283
							1870	32.1268
							1871	31.7442
							1872	31.4592
							1873	31.3783
							1874	31.4501
							1875	31.4952
							1876	31.4493
							1877	31.3914
							1878	31.3403
							1879	31.2794
							1880	31.2431
							1881	31.2103
							1882	31.1983
							1883	31.1906
							1884	31.1909
							1885	31.188
							1886	31.194
							1887	31.1959
							1888	31.1983
							1889	31.2821
							1890	31.3954
							1891	31.4481
							1892	31.4597
							1893	31.4509
							1894	30.8294
							1895	29.4173
							1896	30.6122
							1897	31.2588
							1898	31.3144
							1899	31.3018
							1900	31.2812
							1901	31.2489
							1902	31.2242
							1903	31.1751
							1904	31.1198
							1905	31.1413
							1906	31.1499
							1907	31.1104
							1908	31.0448
							1909	30.9835
							1910	30.9224
							1911	30.8732
							1912	30.8189
							1913	30.7942
							1914	30.7745
							1915	30.7754
							1916	30.8077
							1917	30.8048
							1918	30.7915
							1919	30.7717
							1920	30.7118
							1921	30.6327
							1922	30.5573
							1923	30.5008
							1924	30.4558
							1925	30.4423
							1926	30.4979
							1927	30.5611
							1928	30.6046
							1929	30.6298
							1930	30.6556
							1931	30.7012
							1932	30.7623
							1933	30.8079
							1934	30.8246
							1935	30.818
							1936	30.778
							1937	30.6801
							1938	30.5832
							1939	30.5126
							1940	30.402
							1941	30.2506
							1942	30.052
							1943	29.9031
							1944	29.8097
							1945	29.7797
							1946	29.7997
							1947	29.8686
							1948	29.9917
							1949	30.0771
							1950	30.1124
							1951	30.166
							1952	30.2316
							1953	30.2945
							1954	30.3132
							1955	30.3349
							1956	30.3817
							1957	30.4431
							1958	30.5032
							1959	30.5856
							1960	30.649
							1961	30.6995
							1962	30.7547
							1963	30.7772
							1964	30.8332
							1965	30.8743
							1966	30.9081
							1967	30.956
							1968	30.9768
							1969	30.9555
							1970	30.9145
							1971	30.8748
							1972	30.8287
							1973	30.7888
							1974	30.7325
							1975	30.6605
							1976	30.5902
							1977	30.5335
							1978	30.5118
							1979	30.5173
							1980	30.5106
							1981	30.4957
							1982	30.4932
							1983	30.4985
							1984	30.4983
							1985	30.4868
							1986	30.4472
							1987	30.3548
							1988	30.2764
							1989	30.2425
							1990	30.2673
							1991	30.3061
							1992	30.3578
							1993	30.411
							1994	30.4499
							1995	30.4713
							1996	30.4775
							1997	30.4883
							1998	30.5072
[truncated: 369 more rows]
