# Supplementary material for: STIM1 and ORAI1 form a novel cold transduction mechanism in sensory and sympathetic neurons
Source: EMBO J. 2022 Dec 16;42(3):e111348. doi: 10.15252/embj.2022111348 (PMC9890232; doi:10.15252/embj.2022111348)
Supplement: Supplementary file 4 — Source Data for Expanded View and Appendix [file EMBJ-42-e111348-s004.zip › Source_Data_for_EV_and_Appendix/Appendix_Figure_s10/EMBOJ-2022-111348R1_SourceDataForFigS10B.xlsx]

## Sheet: Tabelle1
Time (sec)			Time (sec)
4	3435.03		0	35.632
8	3456.06		4	35.7823
12	3442.89		8	35.8506
16	3448.44		12	35.8902
20	3407.07		16	35.9062
24	3396.9		20	35.9504
28	3418.93		24	36.036
32	3398.79		28	36.1681
36	3422.24		32	36.1293
40	3410.99		36	36.0856
44	3394.32		40	36.0651
48	3391.5		44	35.9075
52	3400.08		48	35.7586
56	3410.45		52	35.6483
60	3427.5		56	35.5976
64	3536.23		60	35.596
68	3647.35		64	35.3074
72	3731.38		68	33.3683
76	3772.29		72	29.5604
80	3811.52		76	24.7975
84	3792.74		80	20.4639
88	3792.27		84	17.0552
92	3815.34		88	14.6189
96	3802.77		92	13.066
100	3818.94		96	11.5393
104	3839.78		100	10.9376
108	3856.58		104	10.7361
112	3841.05		108	10.7944
116	3874.18		112	10.5939
120	3868.17		116	10.3319
124	3870.62		120	10.2427
128	3878.32		124	10.1792
132	3884.1		128	10.1389
136	3888.62		132	10.116
140	3886.18		136	10.0957
144	3885.04		140	10.0528
148	3894.73		144	10.0433
152	3897.22		148	10.0391
156	3884.52		152	10.0439
160	3893.26		156	10.0581
164	3900.38		160	10.0528
168	3889.64		164	10.061
172	3897.71		168	10.0805
176	3896.11		172	10.1007
180	3866.33		176	10.1033
184	3786.02		180	10.0952
188	3661.17		184	11.066
192	3597.88		188	14.4689
196	3557.34		192	18.8413
200	3541.02		196	22.5758
204	3518.26		200	25.9367
208	3479.05		204	27.8501
212	3480.57		208	28.8916
216	3458.5		212	29.9468
220	3449.58		216	30.9186
224	3443		220	31.5426
228	3414.92		224	32.2915
232	3399.6		228	32.821
236	3405.74		232	33.1366
240	3393.78		236	33.3822
244	3374.5		240	33.555
248	3333.9		244	33.6949
252	3323.82		248	33.7758
256	3305.03		252	33.836
260	3305.56		256	33.8365
264	3292.37		260	33.7726
268	3297.76		264	33.6567
272	3271		268	33.6758
276	3260.94		272	33.6498
280	3242.95		276	33.5687
284	3245.96		280	33.4444
288	3233.08		284	33.4031
292	3232.3		288	33.7609
			292	34.3201
			296	34.6546
