# Supplementary material for: STIM1 and ORAI1 form a novel cold transduction mechanism in sensory and sympathetic neurons
Source: EMBO J. 2022 Dec 16;42(3):e111348. doi: 10.15252/embj.2022111348 (PMC9890232; doi:10.15252/embj.2022111348)
Supplement: Supplementary file 4 — Source Data for Expanded View and Appendix [file EMBJ-42-e111348-s004.zip › Source_Data_for_EV_and_Appendix/Appendix_Figure_s10/EMBOJ-2022-111348R1_SourceDataForFigS10C.xlsx]

## Sheet: Tabelle1
	Orai1-CFP			STIM1-YFP
	mean	sem	n	mean	sem	n
baseline	1	0	64	1	0	55
cold	1.738	0.02092	64	1.154	0.01131	55
rewarm	1.022	0.01038	64	0.9978	0.007998	55
