# Supplementary material for: STIM1 and ORAI1 form a novel cold transduction mechanism in sensory and sympathetic neurons
Source: EMBO J. 2022 Dec 16;42(3):e111348. doi: 10.15252/embj.2022111348 (PMC9890232; doi:10.15252/embj.2022111348)
Supplement: Supplementary file 4 — Source Data for Expanded View and Appendix [file EMBJ-42-e111348-s004.zip › Source_Data_for_EV_and_Appendix/Appendix_Figure_s10/EMBOJ-2022-111348R1_SourceDataForFigS10A.xlsx]

## Sheet: Tabelle1
Time (sec)			Time (sec)
4	3342.02		0	35.632
8	3350.08		4	35.7823
12	3350.61		8	35.8506
16	3357.52		12	35.8902
20	3348.52		16	35.9062
24	3347.11		20	35.9504
28	3353.83		24	36.036
32	3355.82		28	36.1681
36	3355.51		32	36.1293
40	3357.93		36	36.0856
44	3363.18		40	36.0651
48	3355.74		44	35.9075
52	3359.96		48	35.7586
56	3366.01		52	35.6483
60	3443.42		56	35.5976
64	3805.49		60	35.596
68	4269.4		64	35.3074
72	4697.14		68	33.3683
76	5050.56		72	29.5604
80	5333.26		76	24.7975
84	5573.58		80	20.4639
88	5682.17		84	17.0552
92	5737.02		88	14.6189
96	5775.86		92	13.066
100	5792.85		96	11.5393
104	5806.17		100	10.9376
108	5799.78		104	10.7361
112	5797.38		108	10.7944
116	5785.93		112	10.5939
120	5784.12		116	10.3319
124	5776.88		120	10.2427
128	5781.1		124	10.1792
132	5761.83		128	10.1389
136	5757.68		132	10.116
140	5757.5		136	10.0957
144	5750.52		140	10.0528
148	5748.25		144	10.0433
152	5755.27		148	10.0391
156	5754.31		152	10.0439
160	5752.27		156	10.0581
164	5757.21		160	10.0528
168	5749.04		164	10.061
172	5745.4		168	10.0805
176	5755.44		172	10.1007
180	5567.85		176	10.1033
184	4943.8		180	10.0952
188	4126.69		184	11.066
192	3748.89		188	14.4689
196	3614.26		192	18.8413
200	3536.18		196	22.5758
204	3505.12		200	25.9367
208	3469		204	27.8501
212	3436.21		208	28.8916
216	3438.76		212	29.9468
220	3427.44		216	30.9186
224	3426.28		220	31.5426
228	3422		224	32.2915
232	3399.84		228	32.821
236	3386.03		232	33.1366
240	3386.2		236	33.3822
244	3394.76		240	33.555
248	3378.05		244	33.6949
252	3371.56		248	33.7758
256	3365.12		252	33.836
260	3366.01		256	33.8365
264	3348.81		260	33.7726
268	3330.34		264	33.6567
272	3312.36		268	33.6758
276	3290.72		272	33.6498
280	3276.21		276	33.5687
284	3267.09		280	33.4444
288	3255.38		284	33.4031
292	3243.76		288	33.7609
			292	34.3201
			296	34.6546
