# Supplementary material for: STIM1 and ORAI1 form a novel cold transduction mechanism in sensory and sympathetic neurons
Source: EMBO J. 2022 Dec 16;42(3):e111348. doi: 10.15252/embj.2022111348 (PMC9890232; doi:10.15252/embj.2022111348)
Supplement: Supplementary file 4 — Source Data for Expanded View and Appendix [file EMBJ-42-e111348-s004.zip › Source_Data_for_EV_and_Appendix/Figure_EV2/EMBOJ-2022-111348R1_SourceDataForFigEV2J.xlsx]

## Sheet: Tabelle1
cold	cold+nif.	cold
-0.00122563	-0.0035604	-0.0610228
0.499312	0.434595	0.951011
2.7214	1.42555	0.614267
1.96901	1.19092	2.84659
0.003495	2.29014	1.53685
0	-0.00756	0.003399
1.37786	0.748678	1.7469
0.269255	0.454107	0.479561
0.243486	1.66749	0.028546
0.667767	0.107928	0.755381
0.027671	0.031173	-0.05715
0.027671	0.031173	-0.05715
0.90912	0.366727	0.186263
0.80869	0.249399	0.074824
2.77064	1.27983	0.000594
3.06988	0.215258	0.006895
0.742729	1.08482	1.53671
1.89323	0.813653	0.608903
