# Supplementary material for: STIM1 and ORAI1 form a novel cold transduction mechanism in sensory and sympathetic neurons
Source: EMBO J. 2022 Dec 16;42(3):e111348. doi: 10.15252/embj.2022111348 (PMC9890232; doi:10.15252/embj.2022111348)
Supplement: Supplementary file 4 — Source Data for Expanded View and Appendix [file EMBJ-42-e111348-s004.zip › Source_Data_for_EV_and_Appendix/Figure_EV2/EMBOJ-2022-111348R1_SourceDataForFigEV2F.xlsx]

## Sheet: Tabelle1
cold	cold+ver.	cold
9.19272	0.127682	8.68164
7.67654	0.316259	7.97547
5.68844	4.25566	5.90062
5.59903	3.34144	2.54553
5.25951	3.15711	5.35244
4.82626	3.89625	-0.07941
4.39105	1.17445	2.36843
4.3903	3.25321	0.454298
3.7215	2.13354	-0.05524
3.67403	1.87527	7.43379
3.60836	0.283404	3.05523
3.4992	0.938421	3.22345
3.4421	1.46475	4.07464
3.33155	0.881488	2.94533
3.25079	2.06734	2.58981
3.24729	1.03759	1.1868
3.11618	1.02917	4.19504
3.08296	0.066092	3.44585
2.75012	1.86867	0.755643
2.74403	0.564234	1.69304
2.66983	1.25674	2.20809
2.66497	2.24473	2.28613
2.65481	0.938571	2.37237
2.64309	1.97995	2.87712
2.62889	1.1921	2.64551
2.5873	0.979437	1.81966
2.55291	0.602707	1.10951
2.52646	0.266057	1.68906
2.51302	0.987479	2.4905
2.45969	2.33575	2.15676
2.44026	4.22321	1.78134
2.42956	0.550323	1.55664
2.39518	1.19467	2.36005
2.3296	0.067204	2.16294
2.30035	0.762876	0.430301
2.24336	0.993125	2.07077
2.23373	1.02831	1.1831
2.22819	2.07877	2.16694
2.21767	0.068688	1.12848
2.13704	2.07999	-0.03291
2.11068	0.64395	0.574605
2.08541	0.618471	1.96773
2.06826	-0.00884	1.03834
2.05935	1.27657	2.12384
2.05408	0.715347	1.57138
2.04402	0.005712	1.88136
2.03949	0.708725	0.496813
2.03129	1.1093	1.78736
2.02671	0.952635	1.90772
1.99779	-0.02112	1.62027
1.98532	0.278135	1.01524
1.98438	1.27158	1.85692
1.98112	0.411177	0.47283
1.96811	0.565909	1.84032
1.95774	0.459968	1.29934
1.92158	0.405275	0.470129
1.88993	0.127629	0.504349
1.8886	1.97234	2.29137
1.88132	2.12022	1.20968
1.86916	1.18963	1.55275
1.86237	1.19437	1.95052
1.84991	0.292735	0.28745
1.84248	1.02441	1.61742
1.84132	2.07315	0.795316
1.83011	1.23079	1.57815
1.8147	1.05582	1.44545
1.80306	1.32235	1.42304
1.79571	1.00015	1.5438
1.79351	1.15246	0.930333
1.77184	0.807931	1.69929
1.7462	1.48048	3.14331
1.73801	1.68318	0.772673
1.73237	0.578957	1.09007
1.72601	0.988415	0.975831
1.72079	0.08109	0.666636
1.70827	2.10504	0.635998
1.69585	1.0817	2.09689
1.68977	1.19294	0.420416
1.68691	1.38896	0.987369
1.67854	2.0731	1.93537
1.66345	2.65201	0.203371
1.66148	0.784021	1.16661
1.6567	0.381124	0.789204
1.64769	1.26443	1.86768
1.64295	-0.44873	-0.55545
1.63839	1.82456	0.734285
1.63796	0.584209	0.508096
1.63699	1.28736	0.958104
1.62043	0.791571	1.261
1.61304	1.11762	0.569272
1.61205	0.365133	0.842675
1.6076	0.789515	1.27056
1.60636	1.61662	0.289483
1.59285	0.590681	1.48437
1.59019	0.58282	1.4665
1.58629	0.806987	1.32294
1.58034	1.0278	2.74117
1.56522	0.363365	0.789036
1.55635	0.483021	1.1551
1.55455	0.930721	1.07851
1.55374	1.04729	0.36752
1.54851	1.14912	0.702312
1.5483	0.677884	0.88436
1.53733	1.16111	0.689606
1.50938	0.808688	1.07956
1.5064	1.06789	0.945024
1.48084	0.496099	1.11417
1.47476	1.35447	1.18638
1.4635	2.72248	0.818901
1.45723	0.575168	1.2816
1.43015	1.51136	3.40271
1.42853	0.479003	0.482783
1.41187	1.61683	0.901258
1.40797	0.764788	0.711538
1.40437	0.673211	1.24969
1.39761	0.709709	1.18359
1.39502	-0.18276	-0.1761
1.39346	1.56782	3.18713
1.3874	1.4947	1.44732
1.37912	1.06811	2.34711
1.37785	-0.05509	0.174472
1.36846	0.703162	1.95117
1.33384	1.27272	1.43264
1.32717	1.06201	0.636121
1.3135	1.54671	0.869666
1.29841	0.410727	1.05127
1.29659	0.867583	1.21236
1.29591	1.08793	0.635373
1.29065	0.812325	0.359225
1.28039	0.670638	1.08194
1.26299	0.528547	0.911144
1.24574	0.288622	1.1049
1.24568	0.151183	0.681994
1.24411	1.51831	1.37
1.24278	0.702568	1.13958
1.23901	1.25409	1.52529
1.23866	1.14493	0.39577
1.22052	1.03921	0.77106
1.19331	1.60017	1.54652
1.19118	0.922528	1.555
1.18882	0.677306	1.27812
1.14953	1.35008	1.39526
1.1483	0.461414	0.69675
1.14599	0.26291	0.821599
1.12783	0.428514	0.710234
1.12196	1.26706	1.15932
1.11995	1.68178	0.375222
1.1082	0.612578	1.4534
1.10798	0.76401	0.523901
1.1063	1.80454	2.01517
1.10258	2.42208	1.32438
1.08563	1.24503	0.539789
1.08333	1.32854	0.010538
1.06746	-0.06741	1.32714
1.06639	1.00092	2.18155
1.04609	0.472736	0.636333
1.03247	1.92842	0.732468
1.03151	5.11621	1.72676
1.02779	0.203356	0.761506
1.02508	1.92961	0.767998
1.00371	1.63447	0.689275
1.00359	0.555831	0.275966
0.99872	0.599413	0.894751
0.991128	1.00049	0.721639
0.972502	0.323651	0.37186
0.971848	0.665546	0.722825
0.971578	1.33578	0.810484
0.960977	0.440344	0.49587
0.947936	0.627458	1.0215
0.944027	1.10449	0.719169
0.937002	0.38131	0.677807
0.920608	1.54396	0.629054
0.918982	1.28149	0.516063
0.912145	0.391035	0.713975
0.911267	2.97788	0.577508
0.906377	1.14297	0.35358
0.890455	-0.27225	-0.21975
0.888232	0.340662	0.355281
0.870018	1.96014	0.791106
0.860458	1.15957	0.785273
0.858132	2.7302	0.397504
0.853762	0.05951	1.22104
0.851584	1.58009	0.49824
0.845884	0.975155	0.229807
0.83702	0.659071	1.17519
0.824859	0.543261	0.316296
0.821682	0.218984	0.857152
0.8152	0.040895	1.19993
0.811778	0.929643	0.605529
0.801367	0.778607	0.522466
0.799409	1.56547	0.920311
0.797262	0.697112	1.60013
0.79254	1.90928	0.425924
0.791427	0.705825	0.502488
0.765276	1.25118	0.448511
0.736843	0.976064	0.560324
0.719119	0.956298	0.2595
0.71418	0.594721	0.550136
0.708011	1.29246	0.456966
0.700613	0.481222	0.267932
0.699222	0.525932	1.05077
0.698983	1.16406	0.406552
0.694943	1.02079	0.414244
0.67951	1.82371	0.307245
0.673122	0.501742	0.224554
0.668595	0.483183	0.924662
0.65771	0.721983	0.244781
0.656705	1.59677	0.323995
0.654795	0.600958	0.095085
0.647378	1.59136	0.573575
0.633406	0.492186	2.0049
0.626788	0.452671	0.550436
0.625811	1.41635	0.214372
0.624705	0.58949	0.135411
0.623385	0.557384	0.071193
0.609786	0.830538	0.15858
0.608324	1.19917	0.394641
0.604574	1.52303	0.417676
0.594169	0.736388	0.197245
0.593864	1.35985	0.210184
0.591325	0.405512	0.458496
0.587911	0.47315	0.79978
0.581711	2.19598	0.232251
0.57998	0.487942	0.084779
0.573281	0.496344	0.338124
0.571305	1.52713	0.381836
0.571304	0.732786	0.785506
0.569997	1.27998	0.53147
0.548522	0.830224	0.243053
0.538367	0.657706	0.435504
0.530226	1.08128	0.323046
0.523137	0.21789	1.50547
0.511662	2.36786	0.159715
0.508899	0.603798	0.290228
0.497745	0.265181	0.352741
0.482282	1.3087	0.13504
0.478604	0.117289	0.750512
0.469306	1.24213	0.255127
0.466524	0.314896	0.447655
0.44498	0.501792	0.687286
0.440907	0.508903	0.699128
0.438539	0.2756	0.518379
0.433071	0.693547	0.641818
0.430457	1.0193	0.42483
0.424995	5.06184	0.444164
0.406417	1.09597	0.181495
0.403521	2.19239	-0.21124
0.399488	0.248775	0.604833
0.394127	0.280691	0.195162
0.391716	0.776941	-0.37665
0.389741	1.0679	0.137467
0.376536	0.594354	0.480481
0.370637	0.673823	0.147674
0.369035	0.733639	0.235849
0.365665	0.58268	0.124542
0.365202	0.522987	0.040704
0.350466	0.239954	0.536079
0.336069	1.15156	0.179815
0.332062	0.792987	0.214337
0.326231	0.192698	-0.01703
0.32617	1.46597	0.201864
0.311329	0.14272	0.486733
0.310802	0.88944	0.094968
0.309934	1.03959	0.155629
0.302338	0.469688	0.31272
0.29549	0.166995	0.285476
0.282504	0.840186	0.296998
0.275684	0.833203	0.296913
0.270331	0.343258	0.016463
0.266836	0.881309	0.147399
0.262768	0.345405	0.068869
0.255397	0.50226	0.059747
0.234375	0.793027	0.279452
0.228402	0.802539	0.575055
0.220833	0.58701	0.178538
0.220826	0.772489	0.248581
0.22067	0.225229	0.224739
0.202784	1.34647	0.09669
