# Supplementary material for: STIM1 and ORAI1 form a novel cold transduction mechanism in sensory and sympathetic neurons
Source: EMBO J. 2022 Dec 16;42(3):e111348. doi: 10.15252/embj.2022111348 (PMC9890232; doi:10.15252/embj.2022111348)
Supplement: Supplementary file 4 — Source Data for Expanded View and Appendix [file EMBJ-42-e111348-s004.zip › Source_Data_for_EV_and_Appendix/Figure_EV2/EMBOJ-2022-111348R1_SourceDataForFigEV2G.xlsx]

## Sheet: Tabelle1
Time (sec)	Temperature	blue	black	agonist	K
0	31.9647	0.811461	0.830704
2	31.9843	0.822082	0.819645
4	32.0087	0.810564	0.818988
6	32.0286	0.812582	0.83272
8	32.0402	0.813697	0.81715
10	32.0427	0.824874	0.817701
12	32.0649	0.818808	0.818938
14	32.0426	0.829568	0.825053
16	32.0127	0.817208	0.819751
18	32.0096	0.819393	0.819719
20	32.0119	0.817962	0.823018
22	32.0067	0.810968	0.815642
24	31.9923	0.814897	0.827291
26	32.0096	0.810916	0.8212
28	32.0332	0.809223	0.820648
30	32.0411	0.816044	0.816519
32	32.0695	0.809219	0.828094
34	32.0733	0.823363	0.819175
36	32.0998	0.81958	0.815671
38	32.1086	0.817321	0.817083
40	32.1042	0.815001	0.814556
42	32.1206	0.809269	0.817542
44	32.0973	0.814131	0.818432
46	32.104	0.810637	0.821863
48	32.0908	0.802098	0.819149
50	32.1264	0.811115	0.822521
52	32.1273	0.819461	0.825801
54	32.1123	0.817239	0.816947
56	32.0964	0.813458	0.81667
58	32.1016	0.813095	0.808978
60	32.1108	0.816718	0.826657
62	32.0998	0.816122	0.813463
64	32.1033	0.813002	0.812076
66	32.099	0.804936	0.812312
68	32.1164	0.805376	0.816791
70	32.1247	0.823287	0.809472
72	32.1148	0.814294	0.817951
74	32.138	0.820219	0.815045
76	32.1612	0.802917	0.80596
78	32.1837	0.810624	0.821121
80	32.196	0.809132	0.816617
82	32.2016	0.807781	0.815397
84	32.2133	0.806845	0.815648
86	32.221	0.805218	0.816536
88	32.2041	0.805193	0.808362
90	32.1748	0.816093	0.81443
92	32.1636	0.804737	0.821005
94	32.1684	0.806987	0.815912
96	32.1851	0.792429	0.815525
98	32.1302	0.801691	0.804098
100	31.7871	0.782483	0.789908
102	30.9117	0.784215	0.784234
104	29.5402	0.774558	0.773527
106	27.8419	0.760136	0.759241
108	25.9935	0.762079	0.762572
110	24.0875	0.765962	0.757675
112	22.2372	0.760009	0.767486
114	20.4782	0.759509	0.808299
116	18.7725	0.766865	0.92869
118	17.124	0.761878	1.09668
120	15.5083	0.771656	1.24713
122	14.2201	0.766589	1.50804
124	13.1235	0.783282	1.65898
126	12.2786	0.789725	1.80984
128	11.5667	0.800508	1.8745
130	10.9948	0.805531	2.0354
132	10.5688	0.823338	2.13253
134	10.1939	0.84468	2.17359
136	9.89374	0.845882	2.26163
138	9.65241	0.85708	2.38491
140	9.46462	0.872425	2.38349
142	9.33575	0.866782	2.45645
144	9.19099	0.891063	2.46505
146	9.068	0.895569	2.42987
148	8.95014	0.901286	2.47088
150	8.86983	0.918959	2.57826
152	8.79408	0.940428	2.54346
154	8.69598	0.947636	2.62376
156	8.6188	0.957177	2.63992
158	8.53912	0.967021	2.55494
160	8.48074	0.98605	2.54063
162	8.40149	1.00497	2.68062
164	8.34353	1.00539	2.61552
166	8.25606	1.01493	2.65152
168	8.17497	1.02215	2.66639
170	8.10904	1.03262	2.66665
172	8.0304	1.04354	2.67372
174	7.98265	1.06609	2.67788
176	7.92139	1.07702	2.60571
178	7.85638	1.09181	2.69728
180	7.83492	1.09335	2.60951
182	7.78931	1.10513	2.65565
184	7.72395	1.11711	2.7468
186	7.73032	1.13188	2.74138
188	7.72297	1.15255	2.76901
190	7.72639	1.17297	2.76073
192	7.66223	1.17037	2.83534
194	7.62588	1.19208	2.78553
196	7.57469	1.21315	2.79931
198	7.5243	1.22396	2.77291
200	7.49453	1.23403	2.73477
202	7.46126	1.26225	2.75411
204	7.43728	1.27839	2.75409
206	7.4113	1.28024	2.72004
208	7.38886	1.31181	2.70675
210	7.33732	1.31661	2.72743
212	7.28746	1.34901	2.7427
214	7.21546	1.40734	2.73902
216	7.15265	1.43136	2.78072
218	7.10935	1.44486	2.7759
220	7.45986	1.44144	2.71376
222	8.64801	1.41454	2.63193
224	10.5423	1.35344	2.4701
226	12.8664	1.23967	2.33222
228	15.5202	1.12759	2.06149
230	18.158	1.04817	1.77934
232	20.334	0.963504	1.52724
234	22.0832	0.914451	1.32187
236	23.3323	0.885686	1.1721
238	24.2417	0.860702	1.07109
240	24.9709	0.847496	1.01008
242	25.5307	0.828144	0.961503
244	25.9751	0.819598	0.930301
246	26.3922	0.806496	0.902628
248	26.7966	0.80669	0.887519
250	27.1592	0.793715	0.862254
252	27.5121	0.802066	0.867657
254	27.8305	0.799557	0.852957
256	28.0831	0.794999	0.851017
258	28.3543	0.785644	0.84811
260	28.5743	0.785932	0.844119
262	28.7656	0.779258	0.836082
264	28.9486	0.783445	0.835697
266	29.1112	0.786021	0.825519
268	29.2641	0.778576	0.828328
270	29.3982	0.785446	0.833738	3.5
272	29.5092	0.787767	0.815727	3.5
274	29.6403	0.775502	0.875482	3.5
276	29.7821	0.779469	0.868587	3.5
278	29.8899	0.778349	0.870263	3.5
280	29.9366	0.78194	0.868537	3.5
282	29.9986	0.778316	0.870109	3.5
284	30.0545	0.772788	0.862765	3.5
286	30.0946	0.775299	0.855151	3.5
288	30.157	0.775027	0.859014	3.5
290	30.2066	0.770416	0.843774	3.5
292	30.2798	0.765796	0.848021	3.5
294	30.3487	0.771777	0.836874	3.5
296	30.4074	0.768233	0.847369	3.5
298	30.4635	0.762222	0.845161	3.5
300	30.5158	0.768258	0.838875	3.5
302	30.5606	0.762477	0.837853	3.5
304	30.4955	0.762283	0.843152	3.5
306	30.5572	0.769385	0.839079	3.5
308	30.715	0.766137	0.837339	3.5
310	30.7652	0.767722	0.831079	3.5
312	30.7862	0.770204	0.833865	3.5
314	30.8122	0.776959	0.830479	3.5
316	30.8453	0.777051	0.823796	3.5
318	30.8794	0.787017	0.829962	3.5
320	30.9188	0.769237	0.831181	3.5
322	30.9585	0.777012	0.819471	3.5
324	30.995	0.777926	0.832919	3.5
326	30.9904	0.774001	0.828029	3.5
328	30.925	0.780293	0.828288	3.5
330	31.0125	0.766564	0.818076	3.5
332	31.0648	0.777672	0.820947	3.5
334	31.1064	0.774809	0.822976	3.5
336	31.1335	0.784392	0.84094	3.5
338	31.1406	0.781115	0.846013	3.5
340	31.1338	0.781672	0.842946	3.5
342	31.1403	0.785167	0.842241	3.5
344	31.1577	0.778086	0.831287	3.5
346	31.1811	0.780781	0.832055	3.5
348	31.1807	0.776765	0.828506	3.5
350	31.1778	0.774842	0.839241	3.5
352	31.1838	0.779565	0.832155	3.5
354	31.1915	0.787056	0.835703	3.5
356	31.2053	0.782372	0.8319	3.5
358	31.2189	0.774467	0.838898	3.5
360	31.2276	0.791093	0.837222	3.5
362	31.2394	0.790246	0.838725	3.5
364	31.2527	0.780729	0.838327	3.5
366	31.2405	0.789803	0.831011	3.5
368	31.2294	0.794216	0.835086	3.5
370	31.2405	0.780218	0.838913	3.5
372	31.2645	0.783633	0.843137	3.5
374	31.289	0.784526	0.841353	3.5
376	31.3036	0.787052	0.845978	3.5
378	31.3161	0.784694	0.841371	3.5
380	31.3347	0.785351	0.837941	3.5
382	31.3555	0.791902	0.846912	3.5
384	31.3714	0.781471	0.847498	3.5
386	31.3922	0.784812	0.824078	3.5
388	31.4041	0.783003	0.846926	3.5
390	31.412	0.795457	0.846158	3.5
392	31.4289	0.789794	0.839736	3.5
394	31.4354	0.789178	0.84453	3.5
396	31.434	0.77768	0.848242	3.5
398	31.4409	0.783546	0.845468	3.5
400	31.4519	0.782315	0.830335	3.5
402	31.4592	0.772045	0.836981	3.5
404	31.4575	0.779404	0.841184	3.5
406	31.4513	0.780841	0.8472	3.5
408	31.454	0.785491	0.848934	3.5
410	31.4601	0.782833	0.842957	3.5
412	31.4547	0.774458	0.844157	3.5
414	31.4458	0.773577	0.842037	3.5
416	31.4335	0.780137	0.85211	3.5
418	31.5157	0.77305	0.849594	3.5
420	31.5389	0.777786	0.859881	3.5
422	31.5475	0.806175	0.847126	3.5
424	31.543	0.79924	0.850046	3.5
426	31.5279	0.805237	0.850667	3.5
428	31.511	0.818368	0.842799	3.5
430	31.4979	0.810888	0.850597	3.5
432	31.4795	0.825782	0.852411	3.5
434	31.4755	0.824635	0.849166	3.5
436	31.4876	0.814902	0.854234	3.5
438	31.4997	0.818412	0.851284	3.5
440	31.5136	0.827951	0.849117	3.5
442	31.5299	0.822339	0.843634	3.5
444	31.5441	0.826975	0.851481	3.5
446	31.5604	0.831809	0.846922	3.5
448	31.5835	0.82733	0.843453	3.5
450	31.5975	0.832211	0.841638	3.5
452	31.6071	0.829559	0.850934	3.5
454	31.6218	0.828389	0.848801	3.5
456	31.6337	0.837594	0.843013	3.5
458	31.639	0.843143	0.844186	3.5
460	31.6273	0.833774	0.841822	3.5
462	31.6038	0.840637	0.84605	3.5
464	31.5899	0.846588	0.848195	3.5
466	31.5833	0.847743	0.853287	3.5
468	31.582	0.849632	0.846315	3.5
470	31.58	0.844538	0.8426	3.5
472	31.5736	0.847009	0.850116	3.5
474	31.5689	0.847818	0.843414	3.5
476	31.5736	0.843392	0.846818	3.5
478	31.5893	0.848341	0.842331	3.5
480	31.6081	0.83799	0.857203	3.5
482	31.6313	0.832149	0.844586	3.5
484	31.6407	0.847895	0.841092	3.5
486	31.6445	0.846048	0.850499	3.5
488	31.6457	0.847314	0.844359	3.5
490	31.6575	0.846991	0.844731	3.5
492	31.667	0.840484	0.843641	3.5
494	31.6706	0.852787	0.855699	3.5
496	31.6731	0.842264	0.85506	3.5
498	31.6659	0.851744	0.845896	3.5
500	31.6607	0.850305	0.84257	3.5
502	31.6508	0.854955	0.851988	3.5
504	31.6483	0.848718	0.848372	3.5
506	31.6574	0.861908	0.853382	3.5
508	31.6666	0.855707	0.84806	3.5
510	31.6764	0.850876	0.847607	3.5
512	31.6827	0.845096	0.857395	3.5
514	31.6802	0.855102	0.851918	3.5
516	31.6921	0.847454	0.846816	3.5
518	31.6674	0.841182	0.842692	3.5
520	31.2056	0.834154	0.830573	3.5
522	30.1892	0.809455	0.81885	3.5
524	28.6558	0.814805	0.800263	3.5
526	26.8264	0.804488	0.788566	3.5
528	24.8879	0.802814	0.788836	3.5
530	22.983	0.793634	0.772554	3.5
532	21.1588	0.801409	0.773491	3.5
534	19.406	0.817104	0.766494	3.5
536	17.718	0.808421	0.756153	3.5
538	16.0848	0.821002	0.768252	3.5
540	14.5985	0.840298	0.764583	3.5
542	13.3827	0.860118	0.775065	3.5
544	12.4323	0.897128	0.785663	3.5
546	11.6728	0.927039	0.779074	3.5
548	11.0603	0.958862	0.788987	3.5
550	10.5723	1.00856	0.789269	3.5
552	10.1966	1.09328	0.803162	3.5
554	9.91469	1.20094	0.796999	3.5
556	9.69139	1.3541	0.806611	3.5
558	9.49995	1.65309	0.810748	3.5
560	9.32748	2.00039	0.813304	3.5
562	9.18619	2.3545	0.832397	3.5
564	9.07069	2.5486	0.839963	3.5
566	8.98242	2.78454	0.841545	3.5
568	8.89107	2.95137	0.851639	3.5
570	8.81369	3.10718	0.859161	3.5
572	8.75348	3.19877	0.872188	3.5
574	8.69954	3.24978	0.879647	3.5
576	8.64257	3.24227	0.88722	3.5
578	8.5835	3.20054	0.899977	3.5
580	8.51841	3.10891	0.906372	3.5
582	8.45028	3.07596	0.921656	3.5
584	8.39167	2.97672	0.932998	3.5
586	8.3411	2.95655	0.939916	3.5
588	8.30116	2.87219	0.953965	3.5
590	8.24813	2.81247	0.976864	3.5
592	8.18148	2.7675	1.00759	3.5
594	8.1199	2.65591	1.01564	3.5
596	8.05208	2.6653	1.03095	3.5
598	7.98819	2.59139	1.06043	3.5
600	7.93143	2.54033	1.07633	3.5
602	7.87669	2.49333	1.11598	3.5
604	7.82077	2.4432	1.12937	3.5
606	7.76275	2.41638	1.14938	3.5
608	7.7116	2.37015	1.19788	3.5
610	7.66316	2.33835	1.2199	3.5
612	7.60644	2.38201	1.26543	3.5
614	7.55603	2.33083	1.29783	3.5
616	7.51467	2.32129	1.32599	3.5
618	7.48397	2.30132	1.34812	3.5
620	7.44507	2.23365	1.36678	3.5
622	7.39376	2.22328	1.41403	3.5
624	7.34982	2.21243	1.42907	3.5
626	7.30744	2.21332	1.44539	3.5
628	7.27705	2.22101	1.45034	3.5
630	7.23834	2.19836	1.46662	3.5
632	7.20158	2.20453	1.47482	3.5
634	7.17465	2.13593	1.5039	3.5
636	7.13501	2.14181	1.48066	3.5
638	7.1146	2.15984	1.51427	3.5
640	7.53296	2.08645	1.48509	3.5
642	8.80379	2.03518	1.46105	3.5
644	10.7786	1.78878	1.41218	3.5
646	13.1954	1.56153	1.28903	3.5
648	15.9235	1.36171	1.14718	3.5
650	18.5564	1.22	1.022	3.5
652	20.6901	1.12132	0.958294	3.5
654	22.3186	1.04262	0.905693	3.5
656	23.5239	1.00078	0.880174	3.5
658	24.4248	0.961397	0.851742	3.5
660	25.1091	0.931177	0.830399	3.5
662	25.6406	0.916458	0.815679	3.5
664	26.0767	0.900856	0.808514	3.5
666	26.4751	0.893974	0.8077	3.5
668	26.8495	0.867675	0.802069	3.5
670	27.2168	0.864464	0.803593	3.5
672	27.5754	0.847895	0.799719	3.5
674	27.9021	0.846986	0.797132	3.5
676	28.185	0.829014	0.798619	3.5
678	28.438	0.833155	0.795273	3.5
680	28.6556	0.823051	0.793135	3.5
682	28.8467	0.811954	0.797336	3.5
684	29.0219	0.812512	0.802104	3.5
686	29.176	0.803409	0.800477	3.5
688	29.2982	0.804793	0.802206	3.5
690	29.4029	0.805795	0.808316
692	29.4999	0.799518	0.798422
694	29.5851	0.801093	0.795562
696	29.6533	0.803584	0.810151
698	29.72	0.793859	0.807791
700	29.7829	0.80264	0.809277
702	29.8432	0.806662	0.811539
704	29.906	0.800687	0.811255
706	29.966	0.796411	0.81356
708	30.0275	0.794808	0.805993
710	30.0981	0.797961	0.809278
712	30.1659	0.793292	0.817206
714	30.2227	0.794278	0.813935
716	30.2715	0.799577	0.818386
718	30.3212	0.795875	0.809146
720	30.3665	0.794104	0.811675
722	30.4171	0.802007	0.823859
724	30.4639	0.803011	0.813796
726	30.5102	0.801296	0.812561
728	30.557	0.806241	0.81878
730	30.6065	0.799272	0.828335
732	30.6535	0.800465	0.815804
734	30.6894	0.794656	0.810845
736	30.7227	0.795818	0.82035
738	30.7553	0.788801	0.811071
740	30.7845	0.778733	0.814501
742	30.8164	0.777347	0.817604
744	30.8449	0.778483	0.823003
746	30.883	0.783665	0.820819
748	30.9257	0.779132	0.819426
750	30.9674	0.772125	0.82352
752	30.9972	0.768555	0.817516
754	30.9959	0.773322	0.815014
756	31.029	0.766009	0.821148
758	31.0406	0.765695	0.809142
760	31.0469	0.767193	0.815176
762	31.0694	0.762925	0.81931
764	31.0957	0.753484	0.804961
766	31.129	0.762975	0.805428
768	31.1598	0.758414	0.821817
770	31.1912	0.755081	0.816273
772	31.2265	0.760551	0.816671
774	31.2453	0.752355	0.812076
776	31.2496	0.744884	0.816504
778	31.2615	0.758453	0.813106
780	31.2834	0.7518	0.818112
782	31.3009	0.740921	0.809743
784	31.3041	0.747581	0.812337
786	31.3039	0.748406	0.795776
788	31.3087	0.742447	0.816747
790	31.3042	0.749203	0.807264
792	31.3006	0.750887	0.812636
794	31.3195	0.7476	0.811264
796	31.3465	0.737978	0.803833
798	31.3691	0.739077	0.811777
800	31.3914	0.741617	0.809985
802	31.4164	0.737063	0.80474
804	31.4459	0.735484	0.799917
806	31.4691	0.737781	0.799846
808	31.4928	0.735545	0.797649
810	31.5013	0.727037	0.807379
812	31.4931	0.727339	0.806074
814	31.4773	0.728529	0.80607
816	31.4638	0.732498	0.81184
818	31.4608	0.725597	0.795628
820	31.4635	0.723015	0.797808
822	31.4712	0.725318	0.798713
824	31.4827	0.727536	0.789334
826	31.4956	0.730642	0.796999
828	31.4991	0.73322	0.802805
830	31.5015	0.728898	0.791062
832	31.5096	0.721365	0.795709
834	31.5123	0.710401	0.79438
836	31.5086	0.720452	0.809889
838	31.508	0.721122	0.799663
840	31.5103	0.715881	0.796975
842	31.5084	0.721964	0.799111
844	31.5167	0.720491	0.800886
846	31.5269	0.715652	0.79351
848	31.5353	0.72823	0.797517
850	31.5485	0.718007	0.788322
852	31.5654	0.710381	0.797762
854	31.5898	0.72249	0.798211
856	31.6153	0.716086	0.794017
858	31.6262	0.724197	0.791099
860	31.6379	0.713872	0.790088
862	31.6327	0.716075	0.78814
864	31.6216	0.717002	0.800526
866	31.6203	0.711539	0.788041
868	31.6401	0.718145	0.782646
870	31.6663	0.713596	0.790393
872	31.6565	0.713824	0.793882
874	31.6054	0.71049	0.799866
876	31.6112	0.709814	0.788526
878	31.6154	0.708369	0.785604
880	31.6074	0.699645	0.782404
882	31.6241	0.70457	0.780958
884	31.6236	0.709777	0.788025
886	31.6307	0.701219	0.78908
888	31.6393	0.708158	0.788419
890	31.6542	0.71435	0.791733
892	31.6599	0.711135	0.788164
894	31.6581	0.703526	0.784149
896	31.6759	0.715052	0.807968
898	31.6975	0.707188	0.786175
900	31.7117	0.71694	0.787103
902	31.7149	0.7104	0.792058
904	31.7045	0.701923	0.786872
906	31.6962	0.695413	0.793946
908	31.6898	0.708557	0.792653
910	31.6866	0.704565	0.799717
912	31.6957	0.711738	0.783008
914	31.7098	0.71375	0.785265
916	31.7266	0.709844	0.797108
918	31.731	0.712583	0.796152
920	31.73	0.712644	0.787076
922	31.7235	0.70708	0.79145
924	31.7201	0.706196	0.797734
926	31.7208	0.707216	0.789864
928	31.7165	0.702896	0.802455
930	31.7098	0.704733	0.802415
932	31.7078	0.703304	0.786514
934	31.7319	0.709644	0.788101
936	31.7512	0.705605	0.789077
938	31.7169	0.702071	0.778695
940	31.3839	0.692537	0.767051
942	30.5275	0.682636	0.763392
944	29.2152	0.678479	0.761209
946	27.5801	0.670303	0.749757
948	25.7752	0.663543	0.736308
950	23.9361	0.667652	0.731032
952	22.1491	0.661005	0.737986
954	20.4486	0.668104	0.723254
956	18.8009	0.660702	0.718618
958	17.1828	0.66536	0.773074
960	15.6069	0.673832	0.822404
962	14.3096	0.678116	0.83519
964	13.3372	0.684036	0.884143
966	12.5716	0.686622	0.95975
968	11.9626	0.688275	1.08477
970	11.4223	0.703189	1.19707
972	10.9903	0.70936	1.28199
974	10.6545	0.713944	1.38533
976	10.3732	0.719039	1.53781
978	10.152	0.722776	1.61871
980	9.9676	0.72686	1.66265
982	9.81047	0.744872	1.66901
984	9.6821	0.753892	1.68087
986	9.56152	0.767202	1.76637
988	9.44596	0.772176	1.81179
990	9.34421	0.786689	1.84153
992	9.26059	0.818872	1.80862
994	9.18225	0.848274	1.86567
996	9.0997	0.852896	1.87421
998	9.01005	0.865238	1.91025
1000	8.92389	0.886214	1.90621
1002	8.83588	0.893564	1.8793
1004	8.755	0.901879	1.87513
1006	8.67596	0.918194	1.88838
1008	8.60299	0.940171	1.9606
1010	8.53255	0.940792	2.01727
1012	8.46287	0.954798	1.96898
1014	8.39901	0.965787	1.97148
1016	8.34123	0.959002	1.96047
1018	8.28581	0.996296	1.9673
1020	8.22951	1.00832	1.98509
1022	8.16887	1.01385	1.98461
1024	8.10679	1.03013	1.97775
1026	8.0586	1.0376	1.94069
1028	8.00399	1.04331	1.8973
1030	7.95728	1.06848	1.89646
1032	7.89736	1.07967	1.91468
1034	7.8319	1.07651	1.93898
1036	7.76602	1.1049	1.9465
1038	7.71275	1.11191	1.95277
1040	7.66146	1.12485	2.00168
1042	7.59198	1.13462	2.02084
1044	7.52834	1.15455	2.00445
1046	7.46611	1.16464	2.0571
1048	7.40178	1.17217	2.00553
1050	7.33807	1.18376	2.01293
1052	7.28099	1.20305	2.09167
1054	7.23322	1.20704	2.07567
1056	7.18478	1.238	2.11159
1058	7.13922	1.26318	2.07793
1060	7.45177	1.25028	2.04628
1062	8.55213	1.24738	1.92966
1064	10.3558	1.19628	1.83621
1066	12.6044	1.10385	1.65083
1068	15.154	1.03116	1.42514
1070	17.7014	0.938016	1.19958
1072	19.8063	0.881934	1.05567
1074	21.4594	0.852174	0.955614
1076	22.5904	0.803322	0.914696
1078	23.419	0.778278	0.869237
1080	24.1114	0.759705	0.831728
1082	24.6469	0.753145	0.817419
1084	25.1053	0.742645	0.805662
1086	25.5234	0.728961	0.814981
1088	25.9324	0.720892	0.80938
1090	26.3599	0.724568	0.799537
1092	26.7573	0.71181	0.800324
1094	27.0989	0.714879	0.791265
1096	27.3901	0.712744	0.791281
1098	27.6475	0.715179	0.78919
1100	27.8734	0.709569	0.792693
1102	28.0653	0.705434	0.786185
1104	28.2387	0.705476	0.790147
1106	28.396	0.702457	0.791951
1108	28.5378	0.697316	0.792464		4
1110	28.6664	0.696566	0.789223		4
1112	28.7905	0.699148	0.785927		4
1114	28.9522	0.702594	0.784894		4
1116	29.182	0.703022	0.787651		4
1118	29.3262	0.693553	0.788285		4
1120	29.4156	0.701346	0.780923		4
1122	29.4872	0.687324	0.78875		4
1124	29.5467	0.711948	0.785781		4
1126	29.6049	1.51314	0.800642		4
1128	29.6601	2.30168	0.890206		4
1130	29.7119	2.77451	1.04591		4
1132	29.7706	3.24001	1.27577		4
1134	29.8332	3.5512	1.57698		4
1136	29.8888	3.72949	1.92071		4
1138	29.9413	3.70716	2.12845		4
1140	29.9952	3.77779	2.24579		4
1142	30.0583	3.59	2.34735
1144	30.0759	3.35243	2.3628
1146	30.0406	3.17209	2.39995
1148	30.0655	3.04755	2.34183
1150	30.1208	2.89529	2.31673
1152	30.1777	2.73909	2.28053
1154	30.2314	2.41337	2.14484
1156	30.2775	2.05346	1.89837
1158	30.3214	1.77072	1.6398
1160	30.3561	1.52446	1.41511
1162	30.3906	1.33304	1.22771
1164	30.4175	1.20091	1.11386
1166	30.4402	1.09466	1.04921
1168	30.4526	1.02545	1.00801
1170	30.4672	0.967127	0.974417
1172	30.4822	0.939954	0.955051
1174	30.5009	0.910353	0.939845
1176	30.5376	0.885876	0.930452
1178	30.5793	0.874331	0.915075
1180	30.6242	0.856141	0.914107
1182	30.6622	0.844413	0.906401
1184	30.6891	0.839381	0.892904
1186	30.7208	0.824786	0.887976
1188	30.7612	0.821973	0.893527
1190	30.7917	0.814148	0.89214
1192	30.8071	0.805145	0.872783
1194	30.7122	0.806561	0.874549
1196	31.0253	0.798301	0.87145
1198	31.0364	0.791326	0.883957
1200	31.0146	0.782797	0.873979
1202	31.0449	0.77882	0.865772
1204	31.061	0.781251	0.86158
1206	31.0785	0.776551	0.858515
1208	31.1074	0.769413	0.855686
1210	31.135	0.769743	0.854073
1212	31.1576	0.766224	0.857241
1214	31.1799	0.772796	0.85435
1216	31.1934	0.767276	0.855026
1218	31.2113	0.759746	0.860728
1220	31.2132	0.765461	0.843137
1222	31.2198	0.76378	0.842312
1224	31.2346	0.758618	0.845063
1226	31.242	0.756534	0.850625
1228	31.2612	0.75095	0.842542
1230	31.2905	0.750695	0.836449
