# Supplementary material for: STIM1 and ORAI1 form a novel cold transduction mechanism in sensory and sympathetic neurons
Source: EMBO J. 2022 Dec 16;42(3):e111348. doi: 10.15252/embj.2022111348 (PMC9890232; doi:10.15252/embj.2022111348)
Supplement: Supplementary file 4 — Source Data for Expanded View and Appendix [file EMBJ-42-e111348-s004.zip › Source_Data_for_EV_and_Appendix/Figure_EV2/EMBOJ-2022-111348R1_SourceDataForFigEV2K.xlsx]

## Sheet: Tabelle1
Time (sec)	Temperature	blue	black	agonist	K
0	30.9634	0.81513	0.765288
2	30.9662	0.822848	0.766931
4	30.9495	0.810305	0.761442
6	30.9345	0.807191	0.758532
8	30.9387	0.818232	0.757775
10	30.9473	0.80135	0.764768
12	30.9521	0.802765	0.763459
14	30.9623	0.8	0.759918
16	30.9582	0.816492	0.768792
18	30.9439	0.821603	0.784503
20	30.9404	0.808418	0.780316
22	30.9686	0.818748	0.768714
24	30.9716	0.811787	0.769848
26	30.9796	0.799146	0.763016
28	30.9776	0.809455	0.778592
30	30.9821	0.796599	0.761648
32	30.9802	0.806667	0.782911
34	30.9776	0.806523	0.744811
36	30.9854	0.801089	0.743966
38	30.9905	0.801474	0.77736
40	30.9983	0.810381	0.757084
42	30.9996	0.813131	0.74826
44	30.9943	0.810518	0.76314
46	30.9715	0.806879	0.765056
48	31.0097	0.800267	0.750412
50	31.022	0.784445	0.757157
52	31.0468	0.816575	0.746682
54	31.0489	0.797203	0.752837
56	31.0689	0.795394	0.742949
58	31.1094	0.80938	0.74942
60	31.1262	0.811051	0.73435
62	31.1411	0.792805	0.741382
64	31.133	0.785541	0.732749
66	31.1786	0.804925	0.74585
68	31.1693	0.792603	0.74237
70	31.1906	0.792401	0.751278
72	31.1698	0.797165	0.765128
74	31.2096	0.812217	0.761112
76	31.2545	0.812169	0.750663
78	31.2863	0.818079	0.773403
80	31.3187	0.815886	0.749185
82	31.3024	0.803336	0.752726
84	31.3282	0.792363	0.763974
86	31.3329	0.801588	0.738
88	31.3431	0.795054	0.765123
90	31.3627	0.806374	0.755478
92	31.344	0.785938	0.76361
94	31.3627	0.782976	0.748261
96	31.4015	0.804745	0.761558
98	31.3221	0.782267	0.736829
100	30.8104	0.784204	0.725902
102	29.6796	0.762259	0.733907
104	28.0591	0.755479	0.71944
106	26.0555	0.754102	0.713012
108	23.8516	0.75422	0.706442
110	21.7221	0.757255	0.736006
112	19.56	0.757984	0.735216
114	18.6479	0.750234	0.73816
116	17.0418	0.790833	0.88476
118	15.3438	0.79796	0.900192
120	13.9876	0.822367	0.915227
122	12.9203	0.840768	0.943727
124	12.1362	0.87623	1.07825
126	11.4968	0.903262	2.18185
128	10.9854	0.926431	2.13059
130	10.5992	0.959613	2.39872
132	10.2582	0.998692	2.30941
134	10.0141	1.04393	2.20025
136	9.80809	1.07623	2.18921
138	9.61858	1.08347	2.05033
140	9.44724	1.15896	2.61747
142	9.31091	1.22892	2.49041
144	9.18308	1.25412	2.3793
146	9.05772	1.24595	2.32823
148	8.95439	1.30378	2.24319
150	8.86398	1.32503	2.17718
152	8.79062	1.34279	2.1272
154	8.72274	1.33582	2.18643
156	8.63793	1.34447	2.41056
158	8.57089	1.38193	2.42111
160	8.50657	1.36267	2.30805
162	8.46044	1.36468	2.21238
164	8.40052	1.39015	2.17329
166	8.33367	1.34849	2.13078
168	8.28317	1.38441	2.20377
170	8.19687	1.33434	2.54456
172	8.13357	1.37663	2.49082
174	8.0797	1.37782	2.36176
176	8.01496	1.35035	2.27919
178	7.94983	1.35632	2.20594
180	7.92096	1.35808	2.13065
182	7.87537	1.36591	2.10628
184	7.82902	1.31816	2.13942
186	7.79758	1.37423	2.13937
188	7.75698	1.34382	2.04593
190	7.73303	1.33623	2.24393
192	7.71076	1.31194	2.26803
194	7.67752	1.33164	2.23342
196	7.63608	1.33324	2.15486
198	7.6077	1.31605	2.09522
200	7.56561	1.29125	2.06203
202	7.51813	1.28733	2.0399
204	7.47559	1.28324	2.02324
206	7.44496	1.28003	2.36167
208	7.37862	1.27174	2.36042
210	7.34679	1.29168	2.32227
212	7.32855	1.26854	2.31944
214	7.29791	1.27614	2.25866
216	7.24161	1.27705	2.1842
218	7.24451	1.23781	2.14658
220	7.6616	1.1976	2.07936
222	8.89022	1.13257	2.02668
224	10.7468	1.02713	2.03378
226	13.0285	0.899952	1.93635
228	15.5016	0.841149	1.78171
230	17.3288	0.80487	1.66321
232	19.2085	0.780966	1.42671
234	20.9269	0.761057	1.16937
236	22.2935	0.767486	0.985941
238	23.3713	0.762954	0.91646
240	24.1857	0.767457	0.85945
242	24.7554	0.765334	0.851983
244	25.168	0.762303	0.819574
246	25.5719	0.755429	0.827178
248	25.9469	0.751068	0.824181
250	26.3394	0.768418	0.799221
252	26.7031	0.772614	0.80528
254	27.0247	0.760105	0.804818
256	27.2964	0.770438	0.793131
258	27.532	0.784748	0.794084
260	27.7622	0.784045	0.786314
262	27.9486	0.757851	0.76944
264	28.1304	0.754207	0.778462
266	28.2895	0.751562	0.783798
268	28.4276	0.75856	0.797026
270	28.5315	0.769629	0.773312	3
272	28.6261	0.753856	0.77333	3
274	28.7015	0.751721	0.77194	3
276	28.7196	0.760529	0.778252	3
278	28.8011	0.761117	0.766517	3
280	28.8631	0.747311	0.772195	3
282	28.9291	0.733149	0.774466	3
284	28.9765	0.741265	0.765637	3
286	29.0275	0.755956	0.750955	3
288	29.0792	0.748514	0.739559	3
290	29.1168	0.744384	0.749676	3
292	29.1615	0.764549	0.760385	3
294	29.2252	0.753019	0.748276	3
296	29.2463	0.759611	0.764223	3
298	29.3002	0.730995	0.767541	3
300	29.284	0.745713	0.75922	3
302	29.3233	0.750372	0.743993	3
304	29.3866	0.754888	0.741315	3
306	29.3937	0.752114	0.744158	3
308	29.4109	0.753759	0.755379	3
310	29.4024	0.751933	0.746373	3
312	29.3822	0.748544	0.755902	3
314	29.3883	0.750446	0.748458	3
316	29.373	0.753504	0.752689	3
318	29.3929	0.757994	0.764485	3
320	29.4277	0.753982	0.748749	3
322	29.4843	0.738417	0.748127	3
324	29.5225	0.745822	0.763756	3
326	29.5854	0.749921	0.777076	3
328	29.611	0.775194	0.746984	3
330	29.6337	0.756688	0.753017	3
332	29.6626	0.758223	0.758845	3
334	29.7057	0.757372	0.762743	3
336	29.7297	0.756328	0.770628	3
338	29.7783	0.746217	0.755806	3
340	29.8348	0.747912	0.751381	3
342	29.8939	0.744227	0.746147	3
344	29.9447	0.745098	0.764584	3
346	29.9889	0.745627	0.744802	3
348	30.0417	0.764632	0.759429	3
350	30.0932	0.786817	0.763185	3
352	30.1096	0.770928	0.758199	3
354	30.131	0.74718	0.772592	3
356	30.1701	0.736809	0.762213	3
358	30.193	0.764854	0.770393	3
360	30.2164	0.750026	0.792163	3
362	30.2275	0.758904	0.773203	3
364	30.2274	0.76712	0.778514	3
366	30.2424	0.769362	0.771675	3
368	30.2592	0.758657	0.784555	3
370	30.2915	0.759804	0.78063	3
372	30.3141	0.776961	0.774019	3
374	30.3482	0.788304	0.778687	3
376	30.3693	0.777802	0.779159	3
378	30.4004	0.76003	0.776954	3
380	30.4086	0.782486	0.80316	3
382	30.4255	0.789984	0.798168	3
384	30.4528	0.75707	0.787481	3
386	30.4815	0.796256	0.794181	3
388	30.5081	0.779407	0.779019	3
390	30.5173	0.793373	0.796832	3
392	30.5241	0.787525	0.800651	3
394	30.549	0.788053	0.792635	3
396	30.5828	0.797066	0.810616	3
398	30.6389	0.797865	0.777787	3
400	30.6926	0.791269	0.802546	3
402	30.7303	0.780914	0.814404	3
404	30.75	0.801384	0.801395	3
406	30.7684	0.813221	0.809391	3
408	30.7925	0.777307	0.79832	3
410	30.8277	0.778007	0.807856	3
412	30.8578	0.795712	0.805809	3
414	30.8909	0.787241	0.808623	3
416	30.926	0.778345	0.833118	3
418	30.947	0.80053	0.815765	3
420	30.9682	0.800794	0.813338	3
422	30.9856	0.796207	0.800443	3
424	30.9976	0.790446	0.807891	3
426	31.0202	0.79699	0.805598	3
428	31.0501	0.794891	0.832248	3
430	31.0655	0.80481	0.838244	3
432	31.0831	0.798148	0.838835	3
434	31.0956	0.815025	0.817573	3
436	31.1167	0.813788	0.821005	3
438	31.1405	0.809972	0.818491	3
440	31.1451	0.817002	0.827068	3
442	31.1888	0.801914	0.81937	3
444	31.1924	0.797972	0.80866	3
446	31.2193	0.8125	0.823612	3
448	31.2371	0.815901	0.803739	3
450	31.2655	0.802336	0.828799	3
452	31.2731	0.808676	0.81746	3
454	31.2556	0.811653	0.820174	3
456	31.2367	0.821239	0.818516	3
458	31.2115	0.792665	0.82616	3
460	31.1886	0.819274	0.816151	3
462	31.1816	0.792075	0.814206	3
464	31.174	0.809268	0.836147	3
466	31.1802	0.807012	0.832948	3
468	31.1892	0.819558	0.822493	3
470	31.2077	0.814852	0.819407	3
472	31.1927	0.840426	0.808654	3
474	31.2199	0.824222	0.834483	3
476	31.2367	0.826963	0.823083	3
478	31.2793	0.807147	0.836223	3
480	31.3673	0.812803	0.841764	3
482	31.287	0.826691	0.834179	3
484	31.3473	0.831908	0.834102	3
486	31.4993	0.821722	0.832462	3
488	31.5549	0.82774	0.836435	3
490	31.5331	0.816498	0.856056	3
492	31.4414	0.831127	0.849097	3
494	31.4053	0.824428	0.840886	3
496	31.3502	0.828883	0.841193	3
498	31.3701	0.860665	0.836962	3
500	31.3169	0.821873	0.851708	3
502	31.3093	0.841453	0.854335	3
504	31.2916	0.844147	0.849206	3
506	31.3322	0.857844	0.860354	3
508	31.3029	0.846394	0.868989	3
510	31.3286	0.827985	0.851213	3
512	31.3198	0.843882	0.870154	3
514	31.3414	0.846284	0.85628	3
516	31.3597	0.839438	0.845229	3
518	31.2694	0.831748	0.850199	3
520	30.8035	0.823757	0.831932	3
522	29.7464	0.810616	0.812003	3
524	28.1536	0.803995	0.794846	3
526	26.2662	0.794994	0.798818	3
528	24.2596	0.817276	0.805358	3
530	22.314	0.79912	0.802845	3
532	20.4505	0.827558	0.788496	3
534	18.6332	0.871317	0.795249	3
536	16.818	0.921468	0.785802	3
538	15.1768	1.02484	0.799602	3
540	13.8016	1.19097	0.829156	3
542	12.684	1.38307	0.865054	3
544	11.7963	1.51141	0.859483	3
546	11.071	1.54961	0.885146	3
548	10.5249	1.63207	0.903434	3
550	10.0702	1.63449	0.914981	3
552	9.71788	1.64808	0.941749	3
554	9.46994	1.68975	0.944962	3
556	9.26264	1.72535	0.955175	3
558	9.05691	1.80199	0.982494	3
560	8.91442	1.87162	1.02029	3
562	8.76472	1.86563	1.00684	3
564	8.64021	1.94436	1.03386	3
566	8.52576	2.00174	1.06487	3
568	8.44722	2.05636	1.0816	3
570	8.3967	2.11419	1.10728	3
572	8.31618	2.15023	1.1181	3
574	8.22831	2.22059	1.13389	3
576	8.16471	2.26373	1.17269	3
578	8.09647	2.34533	1.178	3
580	8.03462	2.40986	1.22632	3
582	7.97566	2.38549	1.19996	3
584	7.91413	2.3701	1.24813	3
586	7.84683	2.31819	1.26061	3
588	7.77705	2.24108	1.26194	3
590	7.69654	2.25159	1.31448	3
592	7.61725	2.19244	1.31009	3
594	7.54965	2.15286	1.30541	3
596	7.49846	2.06515	1.30839	3
598	7.45851	1.97852	1.3068	3
600	7.41992	1.93418	1.33807	3
602	7.38329	1.79911	1.32844	3
604	7.34759	1.77624	1.35123	3
606	7.32262	1.6933	1.3558	3
608	7.28462	1.64476	1.3517	3
610	7.23629	1.63715	1.37442	3
612	7.19106	1.56771	1.3538	3
614	7.15477	1.53119	1.37937	3
616	7.12006	1.51458	1.38633	3
618	7.07588	1.47786	1.38928	3
620	7.03615	1.46697	1.38161	3
622	6.98755	1.42904	1.38383	3
624	6.94277	1.41076	1.36539	3
626	6.90322	1.3855	1.39943	3
628	6.87613	1.39665	1.40085	3
630	6.85416	1.3296	1.39098	3
632	6.8327	1.36681	1.38649	3
634	6.80962	1.33462	1.40169	3
636	6.78365	1.33027	1.36649	3
638	6.81766	1.30752	1.35925	3
640	7.44068	1.29301	1.32449	3
642	8.97524	1.22028	1.2907	3
644	11.1579	1.13649	1.20049	3
646	13.7439	1.0387	1.0403	3
648	16.6254	0.978996	0.929973	3
650	19.4077	0.949599	0.87295	3
652	21.5872	0.937517	0.831294	3
654	23.015	0.932157	0.815305	3
656	24.0798	0.907089	0.822053	3
658	24.9873	0.922127	0.812861	3
660	25.7319	0.91069	0.811545	3
662	26.3306	0.911902	0.822288	3
664	26.8122	0.893142	0.82187	3
666	27.215	0.863052	0.81039	3
668	27.5867	0.881584	0.824337	3
670	27.9374	0.873352	0.825411	3
672	28.2596	0.845558	0.812864	3
674	28.556	0.859431	0.838265	3
676	28.8145	0.855902	0.826672	3
678	29.0252	0.837065	0.831228	3
680	29.1936	0.847884	0.833602	3
682	29.3215	0.855671	0.817156	3
684	29.4262	0.824366	0.846623	3
686	29.4797	0.836998	0.83664	3
688	29.465	0.846384	0.853446	3
690	29.4055	0.843986	0.849305
692	29.3058	0.825131	0.855429
694	29.1911	0.828797	0.846947
696	29.073	0.837666	0.857701
698	28.9621	0.837521	0.846797
700	28.865	0.812335	0.853585
702	28.8057	0.802794	0.852784
704	28.8021	0.823933	0.867836
706	28.8147	0.832934	0.837299
708	28.8379	0.852057	0.86429
710	28.8995	0.810915	0.866667
712	28.9458	0.843175	0.883094
714	28.9673	0.817232	0.869613
716	28.9976	0.82738	0.866298
718	29.0297	0.842496	0.87612
720	29.0677	0.825273	0.885413
722	29.0837	0.848789	0.878451
724	29.1274	0.832174	0.868523
726	29.1459	0.832677	0.883004
728	29.1876	0.833373	0.869942
730	29.2329	0.848783	0.871919
732	29.2658	0.832639	0.900682
734	29.309	0.838107	0.908522
736	29.3737	0.820112	0.900133
738	29.4141	0.831873	0.892168
740	29.4387	0.832339	0.919958
742	29.5064	0.81485	0.925783
744	29.5638	0.83018	0.917918
746	29.6023	0.835595	0.916305
748	29.6158	0.813912	0.918979
750	29.6687	0.824929	0.910516
752	29.7238	0.826169	0.930773
754	29.7583	0.826346	0.912967
756	29.7893	0.843773	0.918651
758	29.7981	0.828798	0.931621
760	29.8451	0.839525	0.944632
762	29.8886	0.83895	0.932902
764	29.913	0.823679	0.941413
766	29.9345	0.838322	0.932418
768	29.9994	0.84364	0.909672
770	30.0046	0.84257	0.95802
772	30.0202	0.843991	0.939298
774	30.0125	0.867198	0.934714
776	30.0639	0.832119	0.930827
778	30.083	0.826239	0.937785
780	30.075	0.84674	0.916431
782	30.1109	0.838144	0.924252
784	30.1218	0.837772	0.942021
786	30.1399	0.832558	0.956066
788	30.1835	0.840455	0.952401
790	30.2282	0.826527	0.966544
792	30.2263	0.847221	0.96224
794	30.2422	0.850472	0.945429
796	30.2595	0.845766	0.974184
798	30.2814	0.831786	0.947243
800	30.3172	0.826914	0.958528
802	30.3346	0.823682	0.935487
804	30.3462	0.856803	0.950682
806	30.3532	0.84393	0.966167
808	30.3659	0.826647	0.950197
810	30.3911	0.849869	0.970682
812	30.4176	0.860538	0.971356
814	30.4009	0.812553	0.967077
816	30.4151	0.829422	0.954565
818	30.4425	0.835908	0.955174
820	30.4865	0.849351	0.965547
822	30.5072	0.828561	0.966857
824	30.4906	0.869477	0.959703
826	30.4939	0.83463	0.961779
828	30.5324	0.849838	0.989178
830	30.5497	0.835928	0.987952
832	30.5813	0.84364	0.938388
834	30.5937	0.830717	0.993911
836	30.609	0.854943	0.963461
838	30.6431	0.828322	0.967275
840	30.667	0.851745	0.962777
842	30.6819	0.833043	0.987601
844	30.7127	0.826572	0.985629
846	30.7225	0.842019	0.986658
848	30.7325	0.815264	0.97913
850	30.7532	0.852396	0.988294
852	30.764	0.85481	0.977758
854	30.7645	0.836305	0.955585
856	30.788	0.824661	0.982625
858	30.802	0.827985	0.972274
860	30.8107	0.818309	0.988571
862	30.8242	0.843004	0.992237
864	30.8326	0.868923	0.971655
866	30.8484	0.836288	1.00023
868	30.8544	0.853333	0.989621
870	30.8639	0.841426	0.986873
872	30.867	0.852595	0.993395
874	30.8722	0.867826	1.01076
876	30.8929	0.848672	1.00528
878	30.9356	0.849663	0.9876
880	30.9419	0.849599	0.989475
882	30.9456	0.844043	1.01653
884	30.8819	0.819	1.03091
886	30.9202	0.821691	0.987609
888	30.9113	0.852134	1.0062
890	30.9214	0.851681	1.0185
892	30.9323	0.848124	1.01985
894	30.9422	0.841148	0.987273
896	30.9533	0.838937	0.985163
898	30.9894	0.846083	1.00273
900	30.9898	0.845111	1.00597
902	31.051	0.828982	0.986947
904	31.0634	0.836783	0.987464
906	31.0606	0.84093	1.00023
908	31.0564	0.852239	0.977823
910	31.0472	0.838285	1.01024
912	31.0393	0.846053	0.966468
914	31.0079	0.845726	0.995297
916	30.9737	0.841729	0.998638
918	30.9866	0.850093	1.00319
920	30.9902	0.839732	0.987727
922	30.9969	0.845804	0.976182
924	31.0394	0.84465	0.979422
926	31.0091	0.835646	1.00563
928	31.0275	0.869431	1.00407
930	31.0355	0.854638	1.00512
932	31.0273	0.858579	1.00615
934	31.0401	0.862724	1.0157
936	31.0566	0.854181	1.00987
938	30.9613	0.835332	0.978457
940	30.5371	0.816677	0.993367
942	29.6226	0.809276	0.96639
944	28.2969	0.796445	0.939448
946	26.6217	0.810655	0.924425
948	24.7749	0.798687	0.918708
950	22.9166	0.809299	0.908273
952	21.109	0.795723	0.928837
954	19.3377	0.797685	0.929386
956	17.5802	0.821453	0.950628
958	15.9591	0.856748	0.9529
960	14.5622	0.846734	0.94502
962	13.4348	0.872128	0.982865
964	12.5141	0.898265	0.985813
966	11.7901	0.91973	1.00902
968	11.1928	0.938652	1.01419
970	10.7707	0.951148	1.03306
972	10.415	0.977155	1.04054
974	10.1353	0.976212	2.00524
976	9.91653	0.986807	2.13511
978	9.73111	1.00835	2.09953
980	9.55644	1.01105	1.99821
982	9.4101	1.03418	1.90837
984	9.30553	1.03964	2.12405
986	9.18103	1.0603	2.384
988	9.0748	1.08161	2.29918
990	8.96317	1.09634	2.24041
992	8.87634	1.07566	2.15721
994	8.75462	1.08621	2.07871
996	8.68054	1.10744	2.0052
998	8.57934	1.12133	1.98214
1000	8.48969	1.09788	1.95442
1002	8.41821	1.10591	1.88978
1004	8.34535	1.1209	1.8583
1006	8.2615	1.13646	1.83099
1008	8.16647	1.16734	1.79512
1010	8.10279	1.15398	1.77835
1012	8.07453	1.15462	1.73639
1014	8.01779	1.18116	1.6804
1016	7.97117	1.20057	1.68162
1018	7.92951	1.17574	1.66406
1020	7.87446	1.17226	1.66458
1022	7.82741	1.20023	1.65327
1024	7.7559	1.1675	1.65727
1026	7.69185	1.16884	1.63016
1028	7.62911	1.16963	1.63989
1030	7.57519	1.17213	1.59289
1032	7.52322	1.19578	1.61224
1034	7.47436	1.15915	1.59836
1036	7.42966	1.18605	1.54349
1038	7.37414	1.17302	1.55736
1040	7.33119	1.1407	1.53729
1042	7.31642	1.16024	1.55218
1044	7.27438	1.17786	1.57347
1046	7.20969	1.16676	1.56978
1048	7.17704	1.17874	1.55685
1050	7.12519	1.18623	1.57262
1052	7.07827	1.20744	1.51933
1054	7.0314	1.1451	1.51302
1056	6.98879	1.14903	1.5226
1058	6.98337	1.14078	1.52724
1060	7.50679	1.13967	1.56919
1062	8.91127	1.10767	1.50638
1064	10.9344	1.00247	1.42604
1066	13.4079	0.930848	1.28415
1068	16.206	0.863245	1.18674
1070	18.9564	0.887105	1.08506
1072	21.1842	0.842222	1.01755
1074	22.7122	0.854236	0.964943
1076	23.8087	0.828085	0.93574
1078	24.6833	0.820691	0.939521
1080	25.4363	0.824861	0.921257
1082	26.0018	0.841843	0.923005
1084	26.4887	0.830909	0.917069
1086	26.9076	0.843055	0.909839
1088	27.2508	0.832439	0.895008
1090	27.5927	0.844387	0.922714
1092	27.9185	0.867442	0.94261
1094	28.255	0.848048	0.905788
1096	28.5947	0.879115	0.930361
1098	28.8745	0.857396	0.929398
1100	29.117	0.835788	0.93795
1102	29.3115	0.863315	0.951321
1104	29.4587	0.863908	0.932283
1106	29.5984	0.855282	0.920746
1108	29.7426	0.867931	0.920756		3.5
1110	29.838	0.86187	0.929055		3.5
1112	29.9367	0.870203	0.93429		3.5
1114	30.11	0.870449	0.941588		3.5
1116	30.309	0.877496	0.948728		3.5
1118	30.4108	0.881427	0.961155		3.5
1120	30.4807	0.866315	0.945618		3.5
1122	30.5164	0.866582	0.936402		3.5
1124	30.5509	0.921998	0.988694		3.5
1126	30.5857	1.01169	1.26596		3.5
1128	30.6308	1.42422	1.83716		3.5
1130	30.6915	1.79437	2.39528		3.5
1132	30.6896	2.06439	2.74993		3.5
1134	30.6923	2.33302	2.82977		3.5
1136	30.7129	2.48365	3.018		3.5
1138	30.7053	2.48326	2.98785		3.5
1140	30.6286	2.3851	2.86565		3.5
1142	30.5117	2.44696	2.95648
1144	30.3607	2.48894	3.02525
1146	30.191	2.50227	2.93978
1148	30.1268	2.44759	2.96324
1150	30.1339	2.44783	2.94511
1152	30.1429	2.4578	3.01303
1154	30.1431	2.3673	2.84809
1156	30.1908	2.0177	2.6011
1158	30.2825	1.76777	2.33603
1160	30.3429	1.62402	2.16762
1162	30.4393	1.51336	1.98288
1164	30.4854	1.48149	1.9132
1166	30.5328	1.36422	1.83095
1168	30.583	1.27123	1.75769
1170	30.6088	1.22768	1.78365
1172	30.646	1.18582	1.69635
1174	30.6802	1.15859	1.66022
1176	30.6789	1.14596	1.57562
1178	30.7118	1.16798	1.54662
1180	30.726	1.14416	1.52445
1182	30.7382	1.10045	1.46071
1184	30.7295	1.10318	1.41348
1186	30.7591	1.05432	1.42867
1188	30.7939	1.08238	1.34777
1190	30.8034	1.06449	1.30886
1192	30.8494	1.06799	1.3001
1194	30.8805	1.05642	1.27835
1196	30.8851	1.06487	1.29268
1198	30.8892	1.05082	1.29038
1200	30.9037	1.04967	1.24497
1202	30.9136	1.04734	1.23661
1204	30.9201	1.02544	1.22341
1206	30.9362	1.05445	1.18166
1208	30.9418	1.05917	1.18584
1210	30.9451	1.05687	1.21024
1212	30.9575	1.04907	1.20409
1214	30.9595	1.07496	1.2138
1216	30.9822	1.04017	1.18186
1218	30.9946	1.05961	1.1636
1220	31.0068	1.03428	1.18623
1222	31.0046	1.03252	1.16569
1224	31.0107	1.02451	1.16795
1226	31.0199	1.06541	1.14572
1228	31.0284	1.05979	1.16155
1230	31.0576	1.03787	1.18527
