# Supplementary material for: STIM1 and ORAI1 form a novel cold transduction mechanism in sensory and sympathetic neurons
Source: EMBO J. 2022 Dec 16;42(3):e111348. doi: 10.15252/embj.2022111348 (PMC9890232; doi:10.15252/embj.2022111348)
Supplement: Supplementary file 4 — Source Data for Expanded View and Appendix [file EMBJ-42-e111348-s004.zip › Source_Data_for_EV_and_Appendix/Figure_EV2/EMBOJ-2022-111348R1_SourceDataForFigEV2A.xlsx]

## Sheet: Tabelle1
Time (sec)	F340/380		cd	K+	seconds	C
0	0.718313				0	33.6518
2	0.719775				1	33.6414
4	0.718304				2	33.6277
6	0.720419				3	33.6532
8	0.720948				4	33.2715
10	0.723375				5	33.5112
12	0.727476				6	33.6475
14	0.727651				7	33.6775
16	0.728095				8	33.7054
18	0.726154				9	33.7299
20	0.725645				10	33.748
22	0.727124				11	33.8124
24	0.726532				12	33.8523
26	0.72532				13	33.77
28	0.725694				14	33.7278
30	0.715802				15	33.7192
32	0.704304				16	33.7199
34	0.70269				17	33.6505
36	0.719199				18	33.7183
38	0.73509				19	33.7413
40	0.76595				20	33.7505
42	0.804005				21	33.7484
44	0.835056				22	33.7497
46	0.869713				23	33.7418
48	0.894788				24	33.7139
50	0.919181				25	33.5243
52	0.949624				26	33.2494
54	0.986245				27	32.8317
56	1.01255				28	32.2607
58	1.04958				29	31.6054
60	1.09132				30	30.881
62	1.13855				31	30.0899
64	1.19165				32	29.2506
66	1.23747				33	28.4125
68	1.30332				34	27.5958
70	1.36549				35	26.7282
72	1.42494				36	25.8788
74	1.46887				37	24.9079
76	1.54071				38	24.0793
78	1.59432				39	23.244
80	1.65168				40	22.4051
82	1.67016				41	21.5942
84	1.72458				42	20.7967
86	1.74815				43	19.9928
88	1.78014				44	19.3118
90	1.8061				45	18.5934
92	1.81642				46	17.8848
94	1.82787				47	17.1603
96	1.82826				48	16.4418
98	1.85678				49	15.8026
100	1.86766				50	15.1896
102	1.87162				51	14.6019
104	1.88464				52	13.9933
106	1.90326				53	13.3914
108	1.88996				54	12.8002
110	1.89012				55	12.241
112	1.90775				56	11.7563
114	1.91217				57	11.3572
116	1.92471				58	11.0845
118	1.91395				59	10.7987
120	1.92895				60	10.5077
122	1.93608				61	10.2317
124	1.9609				62	9.97504
126	1.94983				63	9.72498
128	1.95134				64	9.53674
130	1.95129				65	9.47168
132	1.95195				66	9.34222
134	1.95259				67	9.19409
136	1.96522				68	9.04269
138	1.94701				69	8.87241
140	1.96646				70	8.70908
142	1.96861				71	8.61615
144	1.97409				72	8.47104
146	1.97353				73	8.45804
148	1.9726				74	8.38464
150	1.95125				75	8.28616
152	1.98503				76	8.17804
154	1.95853				77	8.10052
156	1.91598				78	8.02801
158	1.77743				79	7.91623
160	1.58207				80	7.89206
162	1.36453				81	7.88254
164	1.18805				82	7.84711
166	1.06795				83	7.78363
168	0.987225				84	7.7048
170	0.933715				85	7.62216
172	0.896149				86	7.54871
174	0.870426				87	7.53009
176	0.853609				88	7.47687
178	0.839746				89	7.46265
180	0.834273				90	7.44785
182	0.825138				91	7.40949
184	0.824093				92	7.34683
186	0.817855				93	7.31921
188	0.816003				94	7.17017
190	0.81587				95	7.18707
192	0.813548				96	7.17612
194	0.812814				97	7.14334
196	0.810422				98	7.10358
198	0.812221				99	7.05887
200	0.811439				100	7.06131
202	0.812138				101	7.0173
204	0.808661				102	6.94571
206	0.801923				103	6.93066
208	0.801724				104	6.89841
210	0.797626				105	6.85541
212	0.795103				106	6.79993
214	0.795438				107	6.81274
216	0.795482				108	6.78644
218	0.793562				109	6.74878
220	0.793666				110	6.73434
222	0.791898				111	6.6358
224	0.790271				112	6.63907
226	0.78956				113	6.65729
228	0.787453				114	6.64444
230	0.786452				115	6.60696
232	0.784942				116	6.55774
234	0.786382				117	6.60306
236	0.786975		2.5		118	6.56686
238	0.783399		2.5		119	6.51309
240	0.782102		2.5		120	6.48047
242	0.781808		2.5		121	6.45053
244	0.780557		2.5		122	6.38992
246	0.780646		2.5		123	6.38367
248	0.778903		2.5		124	6.41211
250	0.777113		2.5		125	6.401
252	0.77766		2.5		126	6.38886
254	0.777151		2.5		127	6.37524
256	0.779019		2.5		128	6.34473
258	0.778707		2.5		129	6.33322
260	0.780893		2.5		130	6.33447
262	0.779885		2.5		131	6.32962
264	0.781597		2.5		132	6.30106
266	0.781361		2.5		133	6.28528
268	0.782403		2.5		134	6.22961
270	0.785059		2.5		135	6.27161
272	0.784278		2.5		136	6.26065
274	0.785976		2.5		137	6.22632
276	0.788579		2.5		138	6.19162
278	0.788623		2.5		139	6.16116
280	0.789285		2.5		140	6.20398
282	0.78839		2.5		141	6.16785
284	0.789974		2.5		142	6.13644
286	0.789934		2.5		143	6.12952
288	0.791878		2.5		144	6.18079
290	0.793937		2.5		145	6.30902
292	0.792816		2.5		146	6.73581
294	0.795902		2.5		147	7.35644
296	0.796924		2.5		148	8.15634
298	0.796955		2.5		149	9.02081
300	0.796987		2.5		150	9.98514
302	0.797391		2.5		151	11.0572
304	0.79735		2.5		152	12.2034
306	0.798994		2.5		153	13.3725
308	0.800619		2.5		154	14.5337
310	0.800189		2.5		155	15.6902
312	0.801085		2.5		156	16.7994
314	0.805917		2.5		157	17.9274
316	0.804611		2.5		158	18.9015
318	0.806302		2.5		159	19.7426
320	0.806918		2.5		160	20.4017
322	0.807294		2.5		161	20.9084
324	0.805403		2.5		162	21.305
326	0.805799		2.5		163	21.6927
328	0.805318		2.5		164	22.0353
330	0.802981		2.5		165	22.3265
332	0.795651		2.5		166	22.567
334	0.787852		2.5		167	22.8341
336	0.7755		2.5		168	23.1586
338	0.764133		2.5		169	23.5148
340	0.755207		2.5		170	23.8265
342	0.746059		2.5		171	24.0882
344	0.739497		2.5		172	24.2993
346	0.733273		2.5		173	24.5206
348	0.733236		2.5		174	24.781
350	0.732078		2.5		175	25.2166
352	0.731384		2.5		176	25.4966
354	0.730323		2.5		177	25.7258
356	0.733421		2.5		178	25.8967
358	0.738404		2.5		179	26.0942
360	0.738911		2.5		180	26.3484
362	0.741757		2.5		181	26.7175
364	0.742949		2.5		182	26.9733
366	0.744903		2.5		183	27.1996
368	0.747929		2.5		184	27.3695
370	0.750862		2.5		185	27.5208
372	0.755309		2.5		186	27.694
374	0.757581		2.5		187	27.9159
376	0.760664		2.5		188	28.2359
378	0.765026		2.5		189	28.3893
380	0.769086		2.5		190	28.5113
382	0.771179		2.5		191	28.6272
384	0.775553		2.5		192	28.7934
386	0.778073		2.5		193	28.9999
388	0.781266		2.5		194	29.1746
390	0.785036		2.5		195	29.3057
392	0.78939		2.5		196	29.4015
394	0.79072		2.5		197	29.5057
396	0.794475		2.5		198	29.6509
398	0.796326		2.5		199	29.8421
400	0.797535		2.5		200	29.9062
402	0.80025		2.5		201	29.6141
404	0.801824		2.5		202	29.4509
406	0.805786		2.5		203	29.4241
408	0.807035		2.5		204	29.4178
410	0.809195		2.5		205	29.6029
412	0.811907		2.5		206	29.6779
414	0.81431		2.5		207	29.7289
416	0.812406		2.5		208	29.7985
418	0.814099		2.5		209	29.896
420	0.818211		2.5		210	30.0134
422	0.819913		2.5		211	30.0998
424	0.820152		2.5		212	30.1608
426	0.822911		2.5		213	30.2109
428	0.822247		2.5		214	30.264
430	0.824124		2.5		215	30.3239
432	0.826912		2.5		216	30.3945
434	0.825837		2.5		217	30.48
436	0.825847		2.5		218	30.5513
438	0.828321				219	30.581
440	0.82917				220	30.5984
442	0.830078				221	30.6227
444	0.832977				222	30.6639
446	0.832501				223	30.7055
448	0.834344				224	30.805
450	0.836418				225	30.8481
452	0.836535				226	30.8859
454	0.846664				227	30.8939
456	0.850964				228	30.9066
458	0.855226				229	30.9326
460	0.851921				230	30.9689
462	0.850796				231	31.012
464	0.839915				232	31.0733
466	0.828566				233	31.1412
468	0.817802				234	31.1809
470	0.807531				235	31.2102
472	0.800068				236	31.2237
474	0.797047				237	31.2404
476	0.795967				238	31.2712
478	0.795572				239	31.3074
480	0.798827				240	31.3291
482	0.801303				241	31.4002
484	0.801134				242	31.4904
486	0.803109				243	31.4901
488	0.804425				244	31.4805
490	0.805784				245	31.4926
492	0.807446				246	31.5084
494	0.811259				247	31.5354
496	0.813493				248	31.5527
498	0.811385				249	31.6014
500	0.813924				250	31.6304
502	0.816761				251	31.653
504	0.820149				252	31.6483
506	0.825635				253	31.6559
508	0.827554				254	31.669
510	0.829748				255	31.6798
512	0.826647				256	31.7183
514	0.825286				257	31.7991
516	0.825034				258	31.7976
518	0.830007				259	31.7672
520	0.830824				260	31.7596
522	0.835013				261	31.7681
524	0.835896				262	31.7845
526	0.834385				263	31.7805
528	0.837814				264	31.8052
530	0.836344				265	31.8664
532	0.83452				266	31.8643
534	0.832419				267	31.8555
536	0.829793				268	31.8603
538	0.829227				269	31.8733
540	0.828856				270	31.8848
542	0.830053				271	31.9306
544	0.829664				272	32.0661
546	0.829913				273	31.9928
548	0.828428				274	31.9556
550	0.828419				275	31.9494
552	0.829064				276	31.9555
554	0.830522				277	31.9674
556	0.828354				278	31.9744
558	0.829717				279	31.9789
560	0.826782				280	31.9993
562	0.824777				281	32.026
564	0.825914				282	32.0278
566	0.825876				283	32.0237
568	0.829173				284	32.0232
570	0.826231				285	32.0503
572	0.825708				286	32.0819
574	0.82363				287	32.1038
576	0.829007				288	32.1009
578	0.827488				289	32.0928
580	0.829021				290	32.0892
582	0.82682				291	32.0983
584	0.825687				292	32.1051
586	0.825918				293	32.1534
588	0.82854				294	32.1812
590	0.831943				295	32.1562
592	0.831447				296	32.1338
594	0.828891				297	32.1263
596	0.828432				298	32.1263
598	0.826394				299	32.1306
600	0.825074				300	32.1537
602	0.829607				301	32.1163
604	0.829661				302	32.1829
606	0.828785				303	32.1743
608	0.827305				304	32.1606
610	0.830229				305	32.1575
612	0.828901				306	32.1651
614	0.830446				307	32.1744
616	0.827428				308	32.2319
618	0.826873				309	32.2715
620	0.827695				310	32.2301
622	0.827406				311	32.2107
624	0.827109				312	32.1997
626	0.828575				313	32.201
628	0.828754				314	32.199
630	0.83				315	32.2191
632	0.835183				316	32.2572
634	0.833535				317	32.2525
636	0.835178				318	32.253
638	0.833963				319	32.2417
640	0.835257				320	32.0518
642	0.83712				321	32.1956
644	0.834414				322	32.2813
646	0.835375				323	32.3213
648	0.833084				324	32.3164
650	0.836253				325	32.268
652	0.838172				326	32.1747
654	0.835415				327	32.0255
656	0.836261				328	31.8041
658	0.839258				329	31.4667
660	0.838985				330	31.0472
662	0.836439				331	30.5823
664	0.836293				332	30.0531
666	0.836463				333	29.4704
668	0.837123				334	28.9394
670	0.835676				335	28.3125
672	0.836338				336	27.6696
674	0.840128				337	26.9889
676	0.83713				338	26.2941
678	0.836016				339	25.5922
680	0.835953				340	24.8935
682	0.839461				341	24.1717
684	0.840024				342	23.4572
686	0.839582				343	22.7505
688	0.834874				344	22.0462
690	0.827512				345	21.3489
692	0.815219				346	20.7183
694	0.804192				347	20.0429
696	0.796582				348	19.3914
698	0.779576				349	18.7208
700	0.78166				350	18.0616
702	0.79537				351	17.396
704	0.804389				352	16.7713
706	0.814027				353	16.1923
708	0.826708				354	15.6298
710	0.835934				355	15.0748
712	0.847139				356	14.5177
714	0.861076				357	14.0147
716	0.87807				358	13.5527
718	0.896481				359	13.1491
720	0.914246				360	12.818
722	0.933593				361	12.5409
724	0.961561				362	12.2656
726	0.987538				363	11.9822
728	1.00922				364	11.7089
730	1.03621				365	11.4578
732	1.06424				366	11.2306
734	1.08781				367	11.0505
736	1.11129				368	10.8867
738	1.13876				369	10.7047
740	1.1578				370	10.5263
742	1.18542				371	10.3581
744	1.20908				372	10.233
746	1.23138				373	10.1163
748	1.25655				374	10.011
750	1.29046				375	9.88824
752	1.3188				376	9.75662
754	1.34677				377	9.62314
756	1.36959				378	9.48224
758	1.39094				379	9.34268
760	1.4095				380	9.32333
762	1.42629				381	9.24503
764	1.43675				382	9.18265
766	1.46355				383	9.09311
768	1.48656				384	9.0022
770	1.51073				385	8.89984
772	1.51992				386	8.80457
774	1.5472				387	8.70404
776	1.57484				388	8.64426
778	1.59921				389	8.6152
780	1.63166				390	8.57431
782	1.64307				391	8.52042
784	1.64183				392	8.4469
786	1.63181				393	8.3815
788	1.65537				394	8.3277
790	1.65467				395	8.27866
792	1.65667				396	8.24554
794	1.66911				397	8.20373
796	1.68177				398	8.15396
798	1.68758				399	8.09406
800	1.70965				400	8.03674
802	1.70877				401	7.96014
804	1.71559				402	7.92065
806	1.71357				403	7.92483
808	1.72565				404	7.90744
810	1.74955				405	7.88184
812	1.75175				406	7.82925
814	1.77449				407	7.77994
816	1.75308				408	7.72064
818	1.66887				409	7.68594
820	1.52418				410	7.66153
822	1.34152				411	7.6286
824	1.16354				412	7.60889
826	1.03584				413	7.57697
828	0.954851				414	7.53625
830	0.90186				415	7.48379
832	0.868654				416	7.43778
834	0.849967				417	7.40485
836	0.838775				418	7.42184
838	0.832143				419	7.41159
840	0.828812				420	7.38901
842	0.822543				421	7.35886
844	0.822722				422	7.31683
846	0.824222				423	7.29312
848	0.822396				424	7.30667
850	0.824501				425	7.26093
852	0.822905				426	7.26056
854	0.825658				427	7.24261
856	0.823595				428	7.22549
858	0.825815				429	7.19925
860	0.826412				430	7.1695
862	0.826928				431	7.14053
864	0.828413				432	7.10617
866	0.828791				433	7.11859
868	0.825875				434	7.14682
870	0.82739				435	7.14697
872	0.825305				436	7.12131
874	0.823928				437	7.08655
876	0.825024				438	7.05218
878	0.825815				439	7.01999
880	0.824008				440	7.04807
882	0.863215				441	6.99786
884	0.942213				442	7.01468
886	1.01031				443	6.99771
888	1.08037				444	6.97586
890	1.15229				445	6.99051
892	1.20609				446	7.07224
894	1.25406				447	7.2981
896	1.2961			2.5	448	7.67557
898	1.34001			2.5	449	8.21246
900	1.37496			2.5	450	8.83536
902	1.39757			2.5	451	9.54443
904	1.41883			2.5	452	10.3046
906	1.4509			2.5	453	11.1044
908	1.4746			2.5	454	11.9844
910	1.49678			2.5	455	12.86
912	1.50928			2.5	456	13.7996
914	1.51046			2.5	457	14.7104
916	1.51124			2.5	458	15.5977
918	1.5231			2.5	459	16.4414
920	1.53013			2.5	460	17.2161
922	1.54051			2.5	461	17.9329
924	1.54913			2.5	462	18.5484
926	1.58099			2.5	463	19.0758
928	1.57539			2.5	464	19.4998
930	1.601			2.5	465	19.8746
932	1.61436			2.5	466	20.2281
934	1.58505			2.5	467	20.5609
936	1.46911			2.5	468	20.9046
938	1.32771			2.5	469	21.2843
940	1.20766			2.5	470	21.591
942	1.1231			2.5	471	21.8321
944	1.07286			2.5	472	22.0761
946	1.03688			2.5	473	22.3198
948	1.01109				474	22.5691
950	0.995414				475	22.8539
952	0.97698				476	23.1502
954	0.96483				477	23.4157
956	0.958834				478	23.6144
958	0.95354				479	23.809
960	0.947566				480	24.016
962	0.9417				481	24.2532
964	0.937647				482	24.5404
966	0.938097				483	24.7824
968	0.933638				484	24.9903
970	0.933652				485	25.1575
972	0.930682				486	25.3212
974	0.930192				487	25.5094
976	0.927938				488	25.7167
978	0.924379				489	25.9689
					490	26.1515
					491	26.2859
					492	26.4156
					493	26.5494
					494	26.6844
					495	26.8654
					496	27.0185
					497	27.2336
					498	27.3564
					499	27.4565
					500	27.7018
					501	28.1434
					502	28.4517
					503	28.658
					504	28.8004
					505	28.9758
					506	29.0291
					507	29.1125
					508	29.3271
					509	29.4192
					510	29.5178
					511	29.5731
					512	29.6326
					513	29.7304
					514	29.844
					515	29.9311
					516	29.9714
					517	30.0175
					518	30.0983
					519	30.2095
					520	30.3184
					521	30.3646
					522	30.4064
					523	30.4572
					524	30.5573
					525	30.6212
					526	30.7127
					527	30.7552
					528	30.7821
					529	30.8185
					530	30.8752
					531	30.9391
					532	31.0204
					533	31.0669
					534	31.1014
					535	31.1271
					536	31.1654
					537	31.1935
					538	31.3096
					539	31.3546
					540	31.3687
					541	31.3863
					542	31.4202
					543	31.4482
					544	31.5261
					545	31.5645
					546	31.5805
					547	31.6006
					548	31.6163
					549	31.6808
					550	31.7416
					551	31.7626
					552	31.7674
					553	31.782
					554	31.8438
					555	31.8376
					556	31.8667
					557	31.9188
					558	31.9192
					559	31.9267
					560	31.9443
					561	31.9808
					562	32.0198
					563	32.0404
					564	32.0561
					565	32.0576
					566	32.0605
					567	32.073
					568	32.1298
					569	32.2384
					570	32.2013
					571	32.1791
					572	32.1689
					573	32.1723
					574	32.1886
					575	32.219
					576	32.2485
					577	32.2585
					578	32.2766
					579	32.2727
					580	32.2669
					581	32.2754
					582	32.2502
					583	32.3406
					584	32.3455
					585	32.3378
					586	32.3284
					587	32.2726
					588	32.3684
					589	32.3944
					590	32.406
					591	32.3934
					592	32.392
					593	32.4011
					594	32.4547
					595	32.4616
					596	32.4631
					597	32.455
					598	32.45
					599	32.4581
					600	32.5024
					601	32.4853
					602	32.5176
					603	32.5096
					604	32.5084
					605	32.5085
					606	32.5278
					607	32.5708
					608	32.5699
					609	32.5679
					610	32.5602
					611	32.5836
					612	32.6248
					613	32.6229
					614	32.6206
					615	32.6158
					616	32.6172
					617	32.616
					618	32.6297
					619	32.6633
					620	32.6702
					621	32.6565
					622	32.6527
					623	32.6573
					624	32.644
					625	32.7009
					626	32.7021
					627	32.6962
					628	32.6909
					629	32.7025
					630	32.717
					631	32.7277
					632	32.7302
					633	32.7126
					634	32.7072
					635	32.7096
					636	32.7304
					637	32.7487
					638	32.7408
					639	32.7249
					640	32.7197
					641	32.7303
					642	32.7555
					643	32.764
					644	32.7615
					645	32.743
					646	32.738
					647	32.7425
					648	32.7624
					649	32.7772
					650	32.7715
					651	32.7556
					652	32.7389
					653	32.7401
					654	32.7463
					655	32.7528
					656	32.7722
					657	32.7637
					658	32.7474
					659	32.7411
					660	32.7505
					661	32.775
					662	32.7916
					663	32.7834
					664	32.7708
					665	32.7684
					666	32.8026
					667	32.8198
					668	32.7865
					669	32.7646
					670	32.7539
					671	32.7547
					672	32.7716
					673	32.7796
					674	32.7805
					675	32.7775
					676	32.7641
					677	32.7548
					678	32.7548
					679	32.763
					680	32.7893
					681	32.799
					682	32.781
					683	32.7622
					684	32.7208
					685	32.6164
					686	32.5113
					687	32.1964
					688	31.8051
					689	31.3603
					690	30.8675
					691	30.32
					692	29.734
					693	29.1479
					694	28.5209
					695	27.8676
					696	27.1811
					697	26.4697
					698	25.7572
					699	25.0357
					700	24.3341
					701	23.6075
					702	22.874
					703	22.1443
					704	21.4747
					705	20.7814
					706	20.0986
					707	19.4265
					708	18.7291
					709	18.0176
					710	17.3761
					711	16.8074
					712	16.2311
					713	15.6333
					714	15.033
					715	14.425
					716	13.8578
					717	13.3688
					718	12.935
					719	12.6389
					720	12.3159
					721	11.9861
					722	11.6641
					723	11.3745
					724	11.1969
					725	10.9677
					726	10.8011
					727	10.6299
					728	10.446
					729	10.2753
					730	10.1473
					731	9.96295
					732	9.89456
					733	9.78369
					734	9.65921
					735	9.50784
					736	9.38754
					737	9.34906
					738	9.29263
					739	9.21857
					740	9.11838
					741	8.98352
					742	8.83935
					743	8.76932
					744	8.58933
					745	8.54471
					746	8.50317
					747	8.53943
					748	8.46057
					749	8.32312
					750	8.24081
					751	8.26236
					752	8.16135
					753	8.10104
					754	8.03271
					755	7.96106
					756	7.8389
					757	7.85663
					758	7.85553
					759	7.82486
					760	7.77765
					761	7.70917
					762	7.72733
					763	7.67566
					764	7.61893
					765	7.60138
					766	7.57733
					767	7.54193
					768	7.48569
					769	7.43945
					770	7.41394
					771	7.40503
					772	7.39386
					773	7.35931
					774	7.30658
					775	7.2345
					776	7.19891
					777	7.1926
					778	7.20526
					779	7.19617
					780	7.17905
					781	7.15344
					782	7.17673
					783	7.10495
					784	7.09363
					785	7.08035
					786	7.04269
					787	6.98343
					788	6.9646
					789	6.96652
					790	6.97281
					791	6.96466
					792	6.95618
					793	6.93982
					794	6.90619
					795	6.866
					796	6.89679
					797	6.8566
					798	6.83292
					799	6.81122
					800	6.78809
					801	6.7952
					802	6.74258
					803	6.79062
					804	6.82126
					805	6.85666
					806	6.95917
					807	7.10187
					808	7.54932
					809	8.10703
					810	8.75269
					811	9.49539
					812	10.2524
					813	11.1207
					814	12.0453
					815	12.9202
					816	13.8454
					817	14.7402
					818	15.633
					819	16.4518
					820	17.2968
					821	17.9372
					822	18.4771
					823	18.9038
					824	19.2338
					825	19.5611
					826	19.8668
					827	20.2577
					828	20.5432
					829	20.7718
					830	21.0509
					831	21.3623
					832	21.6947
					833	21.9904
					834	22.2183
					835	22.4377
					836	22.7645
					837	23.1095
					838	23.4028
					839	23.628
					840	23.8215
					841	24.0347
					842	24.2837
					843	24.6376
					844	24.8618
					845	25.0338
					846	25.2389
					847	25.5121
					848	25.7556
					849	25.9442
					850	26.0952
					851	26.2581
					852	26.4203
					853	26.6682
					854	26.851
					855	26.974
					856	27.0967
					857	27.2712
					858	27.4865
					859	27.6281
					860	27.744
					861	27.8171
					862	27.9123
					863	28.0495
					864	28.1935
					865	28.3234
					866	28.4306
					867	28.5372
					868	28.6354
					869	28.7296
					870	28.8231
					871	28.9028
					872	29.0081
					873	29.1676
					874	29.2425
					875	29.2965
					876	29.3542
					877	29.4185
					878	29.4918
					879	29.6181
					880	29.7087
					881	29.7706
					882	29.8132
					883	29.8587
					884	29.9053
					885	29.9869
					886	30.0785
					887	30.1425
					888	30.1896
					889	30.2202
					890	30.253
					891	30.2952
					892	30.4539
					893	30.4645
					894	30.4878
					895	30.5068
					896	30.5274
					897	30.5666
					898	30.6195
					899	30.6688
					900	30.6984
					901	30.7329
					902	30.7579
					903	30.7814
					904	30.8279
					905	30.8818
					906	30.9093
					907	30.9238
					908	30.9328
					909	30.9527
					910	30.975
					911	31.0053
					912	31.0592
					913	31.0738
					914	31.0776
					915	31.1201
					916	31.1297
					917	31.1604
					918	31.1735
					919	31.1761
					920	31.1953
					921	31.2009
					922	31.2044
					923	31.3264
					924	31.301
					925	31.2807
					926	31.2754
					927	31.2814
					928	31.2902
					929	31.3307
					930	31.356
					931	31.365
					932	31.3591
					933	31.3632
					934	31.3489
					935	31.4069
					936	31.435
					937	31.4343
					938	31.4343
					939	31.4551
					940	31.4998
					941	31.4994
					942	31.5072
					943	31.4989
					944	31.4923
					945	31.4995
					946	31.4904
					947	31.5322
					948	31.5661
					949	31.5723
					950	31.5755
					951	31.5703
					952	31.5838
					953	31.6075
					954	31.6283
					955	31.6431
					956	31.6385
					957	31.6317
					958	31.6361
					959	31.7248
					960	31.6928
					961	31.6909
					962	31.6826
					963	31.6668
					964	31.5872
					965	31.7135
					966	31.8116
					967	31.8524
					968	31.8647
					969	31.8699
					970	31.8852
					971	31.915
					972	31.9443
					973	31.9489
					974	31.9426
					975	31.9302
					976	31.9558
					977	32.0188
					978	32.0068
