# Supplementary material for: STIM1 and ORAI1 form a novel cold transduction mechanism in sensory and sympathetic neurons
Source: EMBO J. 2022 Dec 16;42(3):e111348. doi: 10.15252/embj.2022111348 (PMC9890232; doi:10.15252/embj.2022111348)
Supplement: Supplementary file 4 — Source Data for Expanded View and Appendix [file EMBJ-42-e111348-s004.zip › Source_Data_for_EV_and_Appendix/Figure_EV2/EMBOJ-2022-111348R1_SourceDataForFigEV2C.xlsx]

## Sheet: Tabelle1
Time (sec)	F340/380	Gd3+	K+		time	C
5	0.849149				0	34.9181
7	0.847167				1	34.9283
9	0.850331				2	34.9313
11	0.850117				3	34.9321
13	0.849879				4	34.9041
15	0.849765				5	34.8945
17	0.849292				6	34.9042
19	0.847864				7	34.9165
21	0.85716				8	34.9174
23	0.86069				9	34.9186
25	0.854371				10	34.9104
27	0.85787				11	34.9097
29	0.85485				12	34.8911
31	0.853072				13	34.8566
33	0.857111				14	34.8513
35	0.860373				15	34.8616
37	0.859899				16	34.8488
39	0.861105				17	34.8067
41	0.858274				18	34.7813
43	0.858717				19	34.7906
45	0.857293				20	34.8288
47	0.862134				21	34.8563
49	0.861806				22	34.8715
51	0.856031				23	34.8787
53	0.866133				24	34.8789
55	0.8613				25	34.8772
57	0.86215				26	34.8547
59	0.868468				27	34.8386
61	0.864579				28	34.8293
63	0.862226				29	34.8135
65	0.864905				30	34.768
67	0.866328				31	34.748
69	0.859028				32	34.7394
71	0.85489				33	34.7747
73	0.8406				34	34.8204
75	0.824488				35	34.8474
77	0.811396				36	34.8716
79	0.802234				37	34.882
81	0.79302				38	34.9017
83	0.786327				39	34.9114
85	0.778942				40	34.9135
87	0.769828				41	34.9093
89	0.763847				42	34.9067
91	0.760838				43	34.8885
93	0.758125				44	34.8492
95	0.759685				45	34.8342
97	0.796586				46	34.8105
99	0.841133				47	34.8014
101	0.881949				48	34.7893
103	0.938748				49	34.7847
105	0.992279				50	34.7764
107	1.05646				51	34.7701
109	1.12712				52	34.7693
111	1.18783				53	34.7673
113	1.26428				54	34.7761
115	1.35355				55	34.787
117	1.42072				56	34.8031
119	1.52124				57	34.8041
121	1.61735				58	34.8032
123	1.72798				59	34.8065
125	1.83437				60	34.798
127	1.91726				61	34.7908
129	1.997				62	34.7727
131	2.07697				63	34.7631
133	2.21208				64	34.7373
135	2.35912				65	34.673
137	2.43959				66	34.5016
139	2.4757				67	34.1885
141	2.6407				68	33.7242
143	2.7423				69	33.1175
145	2.96086				70	32.4099
147	3.16678				71	31.6008
149	3.36886				72	30.7396
151	3.47327				73	29.8027
153	3.52693				74	28.8335
155	3.64119				75	27.8318
157	3.58906				76	26.8225
159	3.83607				77	25.8253
161	4.03695				78	24.8253
163	4.23163				79	23.8846
165	4.58787				80	22.9661
167	4.7806				81	22.0955
169	4.91262				82	21.2239
171	5.05318				83	20.3959
173	5.21382				84	19.5834
175	5.3319				85	18.7843
177	5.43407				86	18.0053
179	5.24919				87	17.2332
181	5.16875				88	16.4975
183	5.06039				89	15.7776
185	4.91605				90	15.0845
187	4.83101				91	14.407
189	4.6813				92	13.7646
191	4.61017				93	13.1533
193	4.57595				94	12.5385
195	4.51994				95	11.9248
197	4.38877				96	11.3157
199	4.1306				97	10.7437
201	3.8468				98	10.2138
203	3.41338				99	9.75491
205	2.95478				100	9.35922
207	2.58349				101	9.00958
209	2.24328				102	8.70737
211	1.9808				103	8.45309
213	1.79248				104	8.23434
215	1.6634				105	8.03137
217	1.54268				106	7.8418
219	1.44031				107	7.67798
221	1.372				108	7.5105
223	1.3193				109	7.36053
225	1.26431				110	7.24112
227	1.21322				111	7.12405
229	1.18688				112	6.99142
231	1.15475				113	6.83997
233	1.12535				114	6.69162
235	1.09053				115	6.54193
237	1.07381				116	6.40405
239	1.0529				117	6.27863
241	1.03174	6			118	6.17682
243	1.0177	6			119	6.07346
245	1.00556	6			120	5.96335
247	0.990867	6			121	5.85483
249	0.981459	6			122	5.74316
251	0.966811	6			123	5.63812
253	0.952085	6			124	5.53827
255	0.954788	6			125	5.44006
257	0.935578	6			126	5.33334
259	0.927121	6			127	5.26846
261	0.916848	6			128	5.22025
263	0.915321	6			129	5.16934
265	0.904809	6			130	5.09482
267	0.909603	6			131	5.01562
269	0.894703	6			132	4.93594
271	0.898864	6			133	4.86066
273	0.891808	6			134	4.78851
275	0.887645	6			135	4.71378
277	0.887326	6			136	4.64822
279	0.882799	6			137	4.57285
281	0.88265	6			138	4.50342
283	0.880847	6			139	4.43567
285	0.877848	6			140	4.38046
287	0.875899	6			141	4.30936
289	0.874912	6			142	4.22952
291	0.877154	6			143	4.17148
293	0.874124	6			144	4.14908
295	0.870459	6			145	4.13989
297	0.874831	6			146	4.11182
299	0.865223	6			147	4.07996
301	0.865158	6			148	4.03247
303	0.866732	6			149	3.98621
305	0.868587	6			150	3.94992
307	0.869328	6			151	3.92065
309	0.869617	6			152	3.88818
311	0.869888	6			153	3.83969
313	0.871933	6			154	3.78745
315	0.867699	6			155	3.72736
317	0.867507	6			156	3.67978
319	0.863807	6			157	3.6265
321	0.862812	6			158	3.56573
323	0.872265	6			159	3.51755
325	0.867578	6			160	3.50446
327	0.873866	6			161	3.50613
329	0.866277	6			162	3.49432
331	0.865351	6			163	3.48019
333	0.868579	6			164	3.45499
335	0.867672	6			165	3.43155
337	0.867077	6			166	3.40048
339	0.870127	6			167	3.37466
341	0.868969	6			168	3.3533
343	0.876009	6			169	3.33441
345	0.869976	6			170	3.31546
347	0.87404	6			171	3.27762
349	0.862097	6			172	3.25528
351	0.870424	6			173	3.2182
353	0.866803	6			174	3.1806
355	0.878098	6			175	3.14862
357	0.86838	6			176	3.13977
359	0.871005	6			177	3.12787
361	0.863839	6			178	3.11075
363	0.865378	6			179	3.08826
365	0.87138	6			180	3.06201
367	0.865033	6			181	3.04541
369	0.864216	6			182	3.01657
371	0.866218	6			183	2.98105
373	0.870195	6			184	2.93677
375	0.868403	6			185	2.93085
377	0.863504	6			186	3.02615
379	0.867464	6			187	3.29532
381	0.864516	6			188	3.80057
383	0.86903	6			189	4.49136
385	0.86541	6			190	5.38623
387	0.869783	6			191	6.40549
389	0.864202	6			192	7.54819
391	0.858294	6			193	8.74008
393	0.86277	6			194	9.97879
395	0.862736	6			195	11.2714
397	0.861402	6			196	12.6048
399	0.859285	6			197	14.0057
401	0.864879	6			198	15.4054
403	0.860721	6			199	16.8223
405	0.857657	6			200	18.1645
407	0.865409	6			201	19.4226
409	0.860805	6			202	20.4549
411	0.859803	6			203	21.2911
413	0.856418	6			204	22.0485
415	0.854904	6			205	22.7074
417	0.858461	6			206	23.3102
419	0.854065	6			207	23.8439
421	0.851862	6			208	24.3075
423	0.85329	6			209	24.7104
425	0.855012	6			210	25.103
427	0.851591	6			211	25.5034
429	0.85116	6			212	25.8853
431	0.844315	6			213	26.2049
433	0.833508	6			214	26.457
435	0.818518	6			215	26.6284
437	0.811694	6			216	26.7317
439	0.796781	6			217	26.9346
441	0.788812	6			218	27.1242
443	0.776737	6			219	27.3166
445	0.7782	6			220	27.554
447	0.767061	6			221	27.8128
449	0.760201	6			222	28.0809
451	0.752806	6			223	28.3584
453	0.753487	6			224	28.6394
455	0.749908	6			225	28.9301
457	0.749071	6			226	29.2101
459	0.745635	6			227	29.4618
461	0.750385	6			228	29.6677
463	0.755938	6			229	29.7798
465	0.757946	6			230	29.7995
467	0.761677	6			231	29.9338
469	0.769805	6			232	30.0724
471	0.776574	6			233	30.201
473	0.785567	6			234	30.3645
475	0.786363	6			235	30.5363
477	0.799227	6			236	30.734
479	0.797564	6			237	30.9203
481	0.798544	6			238	31.1028
483	0.806075	6			239	31.2591
485	0.80607	6			240	31.3955
487	0.812235	6			241	31.5828
489	0.815552	6			242	31.792
491	0.81947	6			243	31.9382
493	0.824127	6			244	32.0607
495	0.828667	6			245	32.1243
497	0.833506	6			246	32.1567
499	0.832458	6			247	32.1853
501	0.846839	6			248	32.2579
503	0.840378	6			249	32.3536
505	0.839758	6			250	32.4319
507	0.849215	6			251	32.5011
509	0.847219	6			252	32.5625
511	0.855904	6			253	32.6227
513	0.854477	6			254	32.6848
515	0.864634	6			255	32.7476
517	0.866291	6			256	32.8144
519	0.86058	6			257	32.8648
521	0.868358	6			258	32.9212
523	0.87076	6			259	32.976
525	0.879299	6			260	33.0327
527	0.872476	6			261	33.0817
529	0.880139	6			262	33.1277
531	0.878685	6			263	33.1766
533	0.883501	6			264	33.2143
535	0.882498	6			265	33.2496
537	0.890473	6			266	33.301
539	0.889725	6			267	33.3664
541	0.879882	6			268	33.4134
543	0.894781	6			269	33.4763
545	0.894908	6			270	33.5107
547	0.889669	6			271	33.5114
549	0.9029	6			272	33.5323
551	0.903939	6			273	33.5599
553	0.914193	6			274	33.6433
555	0.927001	6			275	33.7087
557	0.935196	6			276	33.7445
559	0.94138	6			277	33.7712
561	0.957138	6			278	33.7596
563	0.960703	6			279	33.7683
565	0.976511	6			280	33.8013
567	0.967837	6			281	33.8167
569	0.974161	6			282	33.8247
571	0.95802	6			283	33.8859
573	0.94921	6			284	33.9489
575	0.947264	6			285	33.9951
577	0.935059	6			286	34.0337
579	0.933671	6			287	34.0582
581	0.920927				288	34.0516
583	0.908515				289	34.0625
585	0.90157				290	34.1068
587	0.898451				291	34.1472
589	0.893431				292	34.1289
591	0.892178				293	34.1218
593	0.876572				294	34.1402
595	0.876554				295	34.1392
597	0.862961				296	34.1283
599	0.865409				297	34.123
601	0.868417				298	34.1189
603	0.860098				299	34.119
605	0.858501				300	34.1211
607	0.859925				301	34.1279
609	0.858261				302	34.1272
611	0.855359				303	34.1234
613	0.853083				304	34.1449
615	0.851925				305	34.1543
617	0.851798				306	34.1602
619	0.849492				307	34.162
621	0.846337				308	34.1913
623	0.848083				309	34.2343
625	0.847015				310	34.284
627	0.851904				311	34.3051
629	0.843172				312	34.3138
631	0.848521				313	34.3285
633	0.84355				314	34.3557
635	0.840306				315	34.4028
637	0.850236				316	34.4044
639	0.842552				317	34.4105
641	0.842825				318	34.4154
643	0.845856				319	34.4141
645	0.846615				320	34.4238
647	0.844778				321	34.4386
649	0.841119				322	34.4591
651	0.838879				323	34.4975
653	0.848775				324	34.5356
655	0.844293				325	34.5471
657	0.834765				326	34.5741
659	0.841904				327	34.5794
661	0.841178				328	34.5769
663	0.844508				329	34.5776
665	0.844655				330	34.6011
667	0.843867				331	34.5911
669	0.842604				332	34.5619
671	0.844496				333	34.5744
673	0.846927				334	34.5857
675	0.845027				335	34.5761
677	0.842893				336	34.5539
679	0.843668				337	34.5522
681	0.845273				338	34.553
683	0.847608				339	34.5742
685	0.84482				340	34.5997
687	0.850566				341	34.6133
689	0.844874				342	34.6269
691	0.841218				343	34.6369
693	0.848525				344	34.6373
695	0.845765				345	34.6312
697	0.845449				346	34.6497
699	0.846936				347	34.6605
701	0.848868				348	34.6244
703	0.85432				349	34.6056
705	0.845733				350	34.6064
707	0.848143				351	34.584
709	0.854025				352	34.5788
711	0.843559				353	34.5851
713	0.845716				354	34.5945
715	0.844503				355	34.6196
717	0.850642				356	34.6311
719	0.845231				357	34.6503
721	0.847337				358	34.6618
723	0.845341				359	34.6761
725	0.847221				360	34.6795
727	0.844803				361	34.7084
729	0.84218				362	34.7471
731	0.843344				363	34.7573
733	0.846583				364	34.7687
735	0.839235				365	34.7676
737	0.848033				366	34.7201
739	0.838344				367	34.6945
741	0.841319				368	34.6871
743	0.844658				369	34.687
745	0.844079				370	34.6882
747	0.846139				371	34.6824
749	0.845748				372	34.7206
751	0.844545				373	34.7423
753	0.843586				374	34.7589
755	0.836156				375	34.7742
757	0.845983				376	34.7625
759	0.840436				377	34.7418
761	0.841094				378	34.7441
763	0.845809				379	34.7687
765	0.840297				380	34.7833
767	0.842762				381	34.7723
769	0.846247				382	34.7493
771	0.838339				383	34.7403
773	0.844894				384	34.7694
775	0.845018				385	34.799
777	0.846527				386	34.8128
779	0.839941				387	34.8276
781	0.842541				388	34.8117
783	0.837136				389	34.8063
785	0.843524				390	34.8261
787	0.836859				391	34.8577
789	0.832368				392	34.8631
791	0.821913				393	34.8528
793	0.822382				394	34.8163
795	0.806491				395	34.7909
797	0.795284				396	34.7983
799	0.783426				397	34.8272
801	0.772335				398	34.852
803	0.765659				399	34.8496
805	0.762364				400	34.8264
807	0.758356				401	34.7885
809	0.750328				402	34.7811
811	0.761612				403	34.8009
813	0.761001				404	34.8209
815	0.776605				405	34.832
817	0.787897				406	34.8365
819	0.791949				407	34.8272
821	0.799402				408	34.8092
823	0.820167				409	34.8048
825	0.8316				410	34.8134
827	0.843554				411	34.8571
829	0.857874				412	34.88
831	0.874276				413	34.8833
833	0.887371				414	34.8766
835	0.896325				415	34.877
837	0.915076				416	34.8693
839	0.9184				417	34.8622
841	0.947204				418	34.8655
843	0.952332				419	34.8682
845	0.967341				420	34.8835
847	0.985816				421	34.8742
849	0.996532				422	34.8605
851	1.01114				423	34.8553
853	1.02134				424	34.8499
855	1.04435				425	34.818
857	1.05194				426	34.6492
859	1.06756				427	34.3174
861	1.104				428	33.787
863	1.10688				429	33.1412
865	1.1285				430	32.3781
867	1.13164				431	31.6002
869	1.1573				432	30.6789
871	1.17081				433	29.6268
873	1.18336				434	28.6121
875	1.21693				435	27.6016
877	1.22073				436	26.6167
879	1.23569				437	25.618
881	1.25104				438	24.6581
883	1.27688				439	23.7248
885	1.29304				440	22.8249
887	1.28932				441	21.957
889	1.32269				442	21.1177
891	1.33419				443	20.3187
893	1.36083				444	19.5088
895	1.37265				445	18.7357
897	1.37565				446	17.9846
899	1.41219				447	17.2661
901	1.42886				448	16.5555
903	1.44258				449	15.8692
905	1.45969				450	15.191
907	1.46032				451	14.5745
909	1.50245				452	13.9829
911	1.52883				453	13.3793
913	1.57999				454	12.7762
915	1.61274				455	12.1687
917	1.63011				456	11.6094
919	1.6522				457	11.1002
921	1.62379				458	10.6448
923	1.55557				459	10.253
925	1.4895				460	9.89423
927	1.43201				461	9.59158
929	1.38288				462	9.37842
931	1.32762				463	9.19983
933	1.28868				464	8.95795
935	1.2382				465	8.71384
937	1.1883				466	8.56296
939	1.16443				467	8.46146
941	1.14428				468	8.35342
943	1.11559				469	8.20184
945	1.09367				470	8.01242
947	1.08259				471	7.8176
949	1.06134				472	7.64139
951	1.04213				473	7.47964
953	1.02208				474	7.32056
955	1.01582				475	7.17264
957	1.00477				476	7.0275
959	0.984527				477	6.89642
961	0.978225		6		478	6.76755
963	0.976415		6		479	6.63464
965	0.964983		6		480	6.54681
967	0.955558		6		481	6.46921
969	0.950183		6		482	6.34436
971	0.935072		6		483	6.1705
973	0.942228		6		484	6.06451
975	1.01526		6		485	6.01544
977	1.2976		6		486	5.98804
979	1.58956		6		487	5.92175
981	2.00789		6		488	5.81982
983	2.42886		6		489	5.69568
985	2.85617		6		490	5.57272
987	3.23244		6		491	5.45862
989	3.38694		6		492	5.3501
991	3.45733		6		493	5.2536
993	3.39681		6		494	5.15094
995	3.37059		6		495	5.05585
997	3.31971		6		496	4.9711
999	3.28424		6		497	4.88052
1001	3.17074		6		498	4.81635
1003	3.0509		6		499	4.76108
1005	2.99494		6		500	4.68283
1007	2.92457		6		501	4.55063
1009	2.85661		6		502	4.47488
1011	2.81997		6		503	4.47156
1013	2.77169		6		504	4.45145
1015	2.6909		6		505	4.40421
1017	2.62314		6		506	4.33203
1019	2.59079		6		507	4.26047
1021	2.55945		6		508	4.18326
1023	2.53737		6		509	4.11069
1025	2.50154		6		510	4.03119
1027	2.48326		6		511	3.95822
1029	2.45148		6		512	3.88959
1031	2.4345		6		513	3.81705
1033	2.38536		6		514	3.75635
1035	2.21552		6		515	3.69968
1037	2.01389		6		516	3.62674
1039	1.81483		6		517	3.51065
1041	1.68011		6		518	3.42697
1043	1.58989		6		519	3.41479
1045	1.50077		6		520	3.42514
1047	1.44194		6		521	3.40683
1049	1.37503		6		522	3.36093
1051	1.33277		6		523	3.30286
1053	1.28366		6		524	3.2305
1055	1.24753		6		525	3.16696
1057	1.22191		6		526	3.10413
1059	1.19309		6		527	3.04587
1061	1.16524		6		528	2.97269
1063	1.14327		6		529	2.90213
1065	1.12568		6		530	2.82883
1067	1.10938		6		531	2.77545
1069	1.09649		6		532	2.72345
1071	1.07552		6		533	2.64331
1073	1.06627		6		534	2.56247
1075	1.04925		6		535	2.51938
1077	1.04806		6		536	2.52042
1079	1.03409		6		537	2.49347
1081	1.02905		6		538	2.45309
					539	2.39758
					540	2.34439
					541	2.29559
					542	2.23126
					543	2.16357
					544	2.08496
					545	2.04434
					546	2.10794
					547	2.39227
					548	2.90753
					549	3.61642
					550	4.51944
					551	5.56259
					552	6.76553
					553	7.98685
					554	9.26343
					555	10.5692
					556	11.912
					557	13.3104
					558	14.6948
					559	16.0729
					560	17.3832
					561	18.6042
					562	19.6443
					563	20.4924
					564	21.1989
					565	21.8156
					566	22.3935
					567	22.9568
					568	23.492
					569	23.9525
					570	24.3826
					571	24.7885
					572	25.1576
					573	25.5036
					574	25.8036
					575	26.0502
					576	26.2268
					577	26.3587
					578	26.52
					579	26.6866
					580	26.8842
					581	27.1395
					582	27.376
					583	27.5797
					584	27.7665
					585	27.9172
					586	28.0879
					587	28.2823
					588	28.4737
					589	28.6422
					590	28.8263
					591	28.9677
					592	29.1391
					593	29.3153
					594	29.4892
					595	29.7171
					596	29.9237
					597	30.1028
					598	30.2656
					599	30.4089
					600	30.5326
					601	30.622
					602	30.7037
					603	30.7732
					604	30.8092
					605	30.8383
					606	30.9085
					607	30.9932
					608	31.0603
					609	31.1836
					610	31.3316
					611	31.4535
					612	31.5505
					613	31.6452
					614	31.7232
					615	31.798
					616	31.8736
					617	31.9243
					618	31.9743
					619	32.0186
					620	32.0896
					621	32.1471
					622	32.1783
					623	32.2502
					624	32.3223
					625	32.39
					626	32.4482
					627	32.5031
					628	32.5526
					629	32.5966
					630	32.6377
					631	32.6577
					632	32.6928
					633	32.7326
					634	32.7726
					635	32.8008
					636	32.8043
					637	32.8646
					638	32.9158
					639	32.9594
					640	33.0089
					641	33.0437
					642	33.0727
					643	33.0995
					644	33.1214
					645	33.1317
					646	33.1575
					647	33.2022
					648	33.241
					649	33.2707
					650	33.3015
					651	33.3329
					652	33.3572
					653	33.3973
					654	33.4332
					655	33.4698
					656	33.4974
					657	33.5301
					658	33.56
					659	33.5705
					660	33.5832
					661	33.6201
					662	33.6245
					663	33.6172
					664	33.6383
					665	33.6698
					666	33.6714
					667	33.6953
					668	33.7259
					669	33.7259
					670	33.726
					671	33.7235
					672	33.7378
					673	33.7428
					674	33.7487
					675	33.7663
					676	33.7827
					677	33.8079
					678	33.8408
					679	33.8613
					680	33.8957
					681	33.9346
					682	33.9341
					683	33.9439
					684	33.9491
					685	33.9471
					686	33.9539
					687	33.9597
					688	33.95
					689	33.9476
					690	33.9676
					691	33.9832
					692	33.9848
					693	33.9836
					694	34.0088
					695	34.0415
					696	34.0476
					697	34.0443
					698	34.0472
					699	34.05
					700	34.0498
					701	34.0526
					702	34.0707
					703	34.0775
					704	34.0875
					705	34.0969
					706	34.1224
					707	34.1235
					708	34.0985
					709	34.113
					710	34.1266
					711	34.1477
					712	34.15
					713	34.1477
					714	34.1259
					715	34.1206
					716	34.1256
					717	34.1352
					718	34.1485
					719	34.1744
					720	34.1801
					721	34.162
					722	34.1776
					723	34.1885
					724	34.2038
					725	34.1885
					726	34.1832
					727	34.1822
					728	34.1857
					729	34.1893
					730	34.1952
					731	34.2085
					732	34.2298
					733	34.2618
					734	34.2849
					735	34.2934
					736	34.3
					737	34.3092
					738	34.3294
					739	34.3372
					740	34.3228
					741	34.3024
					742	34.3016
					743	34.2908
					744	34.2836
					745	34.2905
					746	34.2908
					747	34.2695
					748	34.3126
					749	34.3791
					750	34.39
					751	34.3987
					752	34.4135
					753	34.438
					754	34.4386
					755	34.4158
					756	34.3557
					757	34.3653
					758	34.426
					759	34.4322
					760	34.4287
					761	34.4226
					762	34.4226
					763	34.4287
					764	34.4762
					765	34.5446
					766	34.5787
					767	34.603
					768	34.6125
					769	34.6265
					770	34.6348
					771	34.6262
					772	34.6171
					773	34.6076
					774	34.602
					775	34.6038
					776	34.624
					777	34.6396
					778	34.6482
					779	34.6551
					780	34.671
					781	34.6749
					782	34.6892
					783	34.7124
					784	34.7062
					785	34.6411
					786	34.4843
					787	34.2033
					788	33.7627
					789	33.185
					790	32.4834
					791	31.6772
					792	30.8242
					793	29.8922
					794	28.9481
					795	27.9653
					796	26.9906
					797	26.0228
					798	25.091
					799	24.2013
					800	23.3225
					801	22.4885
					802	21.6756
					803	20.9026
					804	20.1375
					805	19.3964
					806	18.6804
					807	17.9963
					808	17.3238
					809	16.6065
					810	15.9255
					811	15.3298
					812	14.7484
					813	14.1451
					814	13.5373
					815	12.9521
					816	12.3886
					817	11.8517
					818	11.3407
					819	10.8579
					820	10.3767
					821	9.92297
					822	9.55893
					823	9.24103
					824	8.92245
					825	8.61505
					826	8.39023
					827	8.25436
					828	8.09772
					829	7.89636
					830	7.71277
					831	7.51401
					832	7.2948
					833	7.09738
					834	6.92914
					835	6.78549
					836	6.65482
					837	6.51578
					838	6.36972
					839	6.21075
					840	6.06769
					841	5.97552
					842	5.95123
					843	5.92264
					844	5.82034
					845	5.66959
					846	5.58636
					847	5.58759
					848	5.5611
					849	5.51385
					850	5.44571
					851	5.38052
					852	5.30472
					853	5.22403
					854	5.13632
					855	5.05658
					856	4.99405
					857	4.95593
					858	4.93594
					859	4.94635
					860	4.94458
					861	4.87408
					862	4.74493
					863	4.67017
					864	4.70224
					865	4.75485
					866	4.76294
					867	4.74387
					868	4.68799
					869	4.61862
					870	4.53879
					871	4.48111
					872	4.4303
					873	4.38501
					874	4.34598
					875	4.2832
					876	4.23059
					877	4.16473
					878	4.07364
					879	3.98898
					880	3.9761
					881	4.0036
					882	4.039
					883	4.05554
					884	4.00854
					885	3.94562
					886	3.87042
					887	3.83133
					888	3.79874
					889	3.78262
					890	3.75122
					891	3.70212
					892	3.64676
					893	3.58987
					894	3.56705
					895	3.54877
					896	3.50183
					897	3.42432
					898	3.36816
					899	3.32883
					900	3.31247
					901	3.31415
					902	3.29742
					903	3.2778
					904	3.23248
					905	3.1788
					906	3.1322
					907	3.14777
					908	3.27539
					909	3.55981
					910	4.0358
					911	4.67526
					912	5.51947
					913	6.45767
					914	7.49918
					915	8.57935
					916	9.74359
					917	10.9645
					918	12.242
					919	13.5703
					920	14.8958
					921	16.2693
					922	17.5449
					923	18.689
					924	19.6603
					925	20.4773
					926	21.1874
					927	21.7772
					928	22.2465
					929	22.6549
					930	23.0515
					931	23.4318
					932	23.8078
					933	24.1451
					934	24.4662
					935	24.7803
					936	25.0641
					937	25.3282
					938	25.5845
					939	25.8832
					940	26.1934
					941	26.4911
					942	26.7726
					943	27.0453
					944	27.2924
					945	27.5226
					946	27.682
					947	27.8002
					948	27.9456
					949	28.1096
					950	28.2867
					951	28.4709
					952	28.6606
					953	28.8525
					954	29.0422
					955	29.2344
					956	29.4312
					957	29.6283
					958	29.8073
					959	29.9881
					960	30.1877
					961	30.4989
					962	30.8046
					963	31.0597
					964	31.2531
					965	31.4121
					966	31.5574
					967	31.6827
					968	31.7681
					969	31.8498
					970	31.947
					971	32.0352
					972	32.0934
					973	32.1534
					974	32.2197
					975	32.2939
					976	32.3762
					977	32.4468
					978	32.5087
					979	32.5809
					980	32.6491
					981	32.6961
					982	32.7407
					983	32.7881
					984	32.8212
					985	32.8469
					986	32.8635
					987	32.9001
					988	32.9349
					989	32.9703
					990	33.0103
					991	33.0518
					992	33.0811
					993	33.1081
					994	33.133
					995	33.1643
					996	33.1964
					997	33.2262
					998	33.2641
					999	33.3006
					1000	33.3448
					1001	33.3802
					1002	33.4152
					1003	33.4606
					1004	33.502
					1005	33.5378
					1006	33.5663
					1007	33.6033
					1008	33.6407
					1009	33.6726
					1010	33.701
					1011	33.7191
					1012	33.7447
					1013	33.7576
					1014	33.7824
					1015	33.8152
					1016	33.8545
					1017	33.8867
					1018	33.9196
					1019	33.9429
					1020	33.948
					1021	33.8808
					1022	33.8239
					1023	33.7831
					1024	33.732
					1025	33.6947
					1026	33.6721
					1027	33.6635
					1028	33.652
					1029	33.648
					1030	33.6426
					1031	33.6415
					1032	33.6569
					1033	33.6698
					1034	33.6964
					1035	33.7224
					1036	33.7439
					1037	33.7606
					1038	33.7922
					1039	33.8048
					1040	33.8158
					1041	33.8356
					1042	33.8497
					1043	33.8728
					1044	33.8926
					1045	33.9044
					1046	33.903
					1047	33.9096
					1048	33.9014
					1049	33.9084
					1050	33.9154
					1051	33.9041
					1052	33.9142
					1053	33.9262
					1054	33.9518
					1055	33.9715
					1056	33.9983
					1057	34.0139
					1058	34.0241
					1059	34.0446
					1060	34.0662
					1061	34.0929
					1062	34.1143
					1063	34.1388
					1064	34.1492
					1065	34.1597
					1066	34.17
					1067	34.1849
					1068	34.1965
					1069	34.2014
					1070	34.2071
					1071	34.2104
					1072	34.2154
					1073	34.2055
					1074	34.2018
					1075	34.1843
					1076	34.177
					1077	34.1812
					1078	34.1878
					1079	34.1969
					1080	34.1669
					1081	33.99
					1082	33.6642
					1083	33.2761
					1084	32.8542
					1085	32.3939
					1086	31.9214
					1087	31.4626
					1088	31.0451
					1089	30.6353
					1090	30.2666
					1091	29.9104
					1092	29.6024
					1093	29.3329
					1094	29.0923
					1095	28.866
					1096	28.6603
					1097	28.4678
					1098	28.2827
					1099	28.1191
					1100	27.9555
					1101	27.804
					1102	27.6512
					1103	27.5095
					1104	27.3685
					1105	27.2332
					1106	27.1055
					1107	26.9813
					1108	26.8648
					1109	26.7471
					1110	26.6429
					1111	26.5418
					1112	26.4397
					1113	26.3463
					1114	26.2531
					1115	26.164
					1116	26.5249
					1117	26.1296
					1118	25.9176
					1119	25.8125
					1120	25.7453
					1121	25.671
					1122	25.5993
					1123	25.5361
					1124	25.4737
					1125	25.3747
					1126	25.3073
					1127	25.2587
					1128	25.1979
					1129	25.1065
					1130	25.0392
					1131	25.01
					1132	24.951
					1133	24.8961
					1134	24.8356
					1135	24.7833
					1136	24.7277
					1137	24.6746
					1138	24.6196
					1139	24.5657
					1140	24.5112
					1141	24.453
					1142	24.4015
					1143	24.3505
					1144	24.3017
					1145	24.2525
					1146	24.211
					1147	24.1654
					1148	24.1252
					1149	24.0797
					1150	24.043
					1151	24.0056
					1152	23.9693
					1153	23.929
					1154	23.8879
					1155	23.8529
					1156	23.8126
					1157	23.7805
					1158	23.7443
					1159	23.7079
					1160	23.6736
					1161	23.6408
					1162	23.612
					1163	23.5763
					1164	23.545
					1165	23.513
					1166
					1167
					1168
					1169
					1170
					1171
					1172
					1173
					1174
					1175
					1176
					1177
					1178
					1179
					1180
					1181
					1182
					1183
					1184
					1185
					1186
					1187
					1188
					1189
					1190
					1191
					1192
					1193
					1194
					1195
					1196
					1197
					1198
					1199
					1200
					1201
					1202
					1203
					1204
					1205
					1206
					1207
					1208
					1209
					1210
					1211
					1212
					1213
					1214
					1215
					1216
					1217
					1218
					1219
					1220
					1221
					1222
					1223
					1224
					1225
					1226
					1227
					1228
					1229
					1230
					1231
					1232
					1233
					1234
					1235
					1236
					1237
					1238
					1239
					1240
					1241
					1242
					1243
					1244
					1245
					1246
					1247
					1248
					1249
					1250
					1251
					1252
					1253
					1254
					1255
					1256
					1257
					1258
					1259
					1260
					1261
					1262
					1263
					1264
					1265
					1266
					1267
					1268
					1269
					1270
					1271
					1272
					1273
					1274
					1275
					1276
					1277
					1278
					1279
					1280
					1281
					1282
					1283
					1284
					1285
					1286
					1287
					1288
					1289
					1290
					1291
					1292
					1293
					1294
					1295
					1296
					1297
					1298
					1299
					1300
					1301
					1302
					1303
					1304
					1305
					1306
					1307
					1308
					1309
					1310
					1311
					1312
					1313
					1314
					1315
					1316
					1317
					1318
					1319
					1320
					1321
					1322
					1323
					1324
					1325
					1326
					1327
					1328
					1329
					1330
					1331
					1332
					1333
					1334
					1335
					1336
					1337
					1338
					1339
					1340
					1341
					1342
					1343
					1344
					1345
					1346
					1347
					1348
					1349
					1350
					1351
					1352
					1353
					1354
					1355
					1356
					1357
					1358
					1359
					1360
					1361
					1362
					1363
					1364
					1365
					1366
					1367
					1368
					1369
					1370
					1371
					1372
					1373
					1374
					1375
					1376
					1377
					1378
					1379
					1380
					1381
					1382
					1383
					1384
					1385
					1386
					1387
					1388
					1389
					1390
					1391
					1392
					1393
					1394
					1395
					1396
					1397
					1398
					1399
					1400
					1401
					1402
					1403
					1404
					1405
					1406
					1407
					1408
					1409
					1410
					1411
					1412
					1413
					1414
					1415
					1416
					1417
					1418
					1419
					1420
					1421
					1422
					1423
					1424
					1425
					1426
					1427
					1428
					1429
					1430
					1431
					1432
					1433
					1434
					1435
					1436
					1437
					1438
					1439
					1440
					1441
					1442
					1443
					1444
					1445
					1446
					1447
					1448
					1449
					1450
					1451
					1452
					1453
					1454
					1455
					1456
					1457
					1458
					1459
					1460
					1461
					1462
					1463
					1464
					1465
					1466
					1467
					1468
					1469
					1470
					1471
					1472
					1473
					1474
					1475
					1476
					1477
					1478
					1479
					1480
					1481
					1482
					1483
					1484
					1485
					1486
					1487
					1488
					1489
					1490
					1491
					1492
					1493
					1494
					1495
					1496
					1497
					1498
					1499
