# Supplementary material for: STIM1 and ORAI1 form a novel cold transduction mechanism in sensory and sympathetic neurons
Source: EMBO J. 2022 Dec 16;42(3):e111348. doi: 10.15252/embj.2022111348 (PMC9890232; doi:10.15252/embj.2022111348)
Supplement: Supplementary file 4 — Source Data for Expanded View and Appendix [file EMBJ-42-e111348-s004.zip › Source_Data_for_EV_and_Appendix/Figure_EV2/EMBOJ-2022-111348R1_SourceDataForFigEV2H.xlsx]

## Sheet: Tabelle1
cold	cold+mib.	cold
3.68197	1.8474	1.49386
3.18633	1.54601	1.00439
3.01891	1.25103	2.29941
2.61036	0.198847	0.531877
2.57518	0.247161	-0.12784
2.55735	1.00512	0.27994
2.39139	0.463714	0.960018
2.3722	1.54563	-0.05308
2.27086	0.125577	1.24618
2.26755	2.16271	0.195435
2.2089	1.29241	1.30047
2.20849	1.39069	1.25181
2.16427	0.031711	0.573295
2.1175	0.952551	0.967899
1.99484	3.72762	0.052295
1.95662	1.70558	-0.03133
1.92839	1.4991	0.713844
1.87293	1.45897	0.355201
1.86608	0.550537	1.65766
1.78219	-0.06764	0.925029
1.65149	1.02554	1.57753
1.65074	1.89481	0.282402
1.62318	0.833208	0.52116
1.60625	0.270458	-0.17405
1.524	1.30988	1.79289
1.49011	1.15214	0.220589
1.45999	1.26994	0.103655
1.42903	1.36755	0.286953
1.3921	0.962218	0.64471
1.3716	1.3697	0.864928
1.35472	1.18709	0.713741
1.25695	1.1648	1.12744
1.25516	0.503434	0.732454
1.24937	0.564873	0.332751
1.23328	2.3245	0.9027
1.22766	0.91648	0.797527
1.1252	0.959436	0.527858
1.10176	0.372921	0.263832
1.0818	1.01222	0.927424
1.07139	0.160065	0.204833
1.00445	1.514	0.297614
0.995877	0.646053	0.723114
0.989654	0.386003	0.44642
0.977239	-0.05923	-0.28584
0.968958	1.15885	0.704491
0.946704	0.46663	0.094298
0.944447	0.651688	0.675632
0.941161	0.309791	0.148579
0.910796	1.9138	0.142792
0.9068	-0.01172	0.914986
0.881691	0.823827	0.639012
0.852231	0.598842	0.74077
0.806304	0.546171	0.419989
0.796896	1.10326	0.421746
0.794627	0.732112	0.61497
0.774231	0.085412	0.545955
0.746864	1.55905	0.594905
0.734153	1.27173	0.504687
0.713863	0.319471	0.077791
0.703587	0.521719	0.684373
0.702192	0.735308	0.557443
0.700885	0.072053	0.016117
0.658587	0.24056	-0.03733
0.656959	0.746205	0.322988
0.649588	1.25218	0.189187
0.624261	0.134072	0.098089
0.615276	1.4667	-0.29693
0.611298	0.618373	0.247892
0.602362	0.418728	0.176314
0.59501	0.809087	0.420994
0.592656	1.74724	0.225328
0.572319	0.536189	0.04594
0.561469	1.07344	0.068812
0.55899	-0.00037	0.073697
0.532047	0.093998	0.056015
0.52883	0.408175	0.601348
0.525194	-0.27688	-0.19469
0.502145	1.21398	0.419558
0.496035	0.855698	0.153106
0.484323	1.72713	0.072529
0.478418	0.254023	0.222896
0.477521	0.897391	0.068752
0.452287	0.518746	0.38673
0.445958	0.461546	-0.63991
0.445106	1.35954	0.175062
0.408414	0.131578	0.078699
0.397017	0.169847	0.139304
0.395056	0.603649	0.217872
0.389168	0.267032	0.071115
0.366907	1.3061	0.206339
0.358625	0.268258	0.026207
0.343853	0.904435	-0.95042
0.34302	0.276441	0.360403
0.342907	-0.16241	-0.05786
0.341912	1.14846	0.082585
0.308649	0.747727	0.101335
0.30611	1.56457	0.11475
0.296057	1.02657	-0.05161
0.294152	3.20538	0.324156
0.289386	0.189727	0.063732
0.270601	1.72219	0.106239
0.267919	0.055379	0.136037
0.266109	0.673846	-0.00027
0.254916	0.692629	0.193777
0.251176	1.15017	0.102147
0.247844	-0.20862	-0.05711
0.213299	0.40389	0.088015
0.213007	0.058659	0.039998
0.211928	1.29928	0.067685
0.210381	0.206291	0.313082
0.205715	0.448195	0.209999
0.189946	0.386301	0.101656
0.188199	0.550234	0.384637
0.179385	1.00226	0.06238
