# Supplementary material for: STIM1 and ORAI1 form a novel cold transduction mechanism in sensory and sympathetic neurons
Source: EMBO J. 2022 Dec 16;42(3):e111348. doi: 10.15252/embj.2022111348 (PMC9890232; doi:10.15252/embj.2022111348)
Supplement: Supplementary file 4 — Source Data for Expanded View and Appendix [file EMBJ-42-e111348-s004.zip › Source_Data_for_EV_and_Appendix/Figure_EV2/EMBOJ-2022-111348R1_SourceDataForFigEV2D.xlsx]

## Sheet: Tabelle1
cold	cold+Gd3+	cold
4.5869	0.122446	0.817438
0.713574	0.052953	0.188226
1.36868	0.790538	0.217786
0.22159	0.087681	0.413115
0.351599	0.110192	0.046064
0.401603	0.070374	0.043919
1.48307	0.14744	0.277182
3.56236	1.72138	2.83456
0.201249	0.070081	0.089158
0.266044	0.10184	0.193
2.18632	0.101368	0.23441
1.28794	0.038764	0.100628
1.35921	0.028966	0.019681
0.557871	0.204728	0.065823
1.61986	0.405407	0.083642
0.926738	0.612396	0.531706
1.26846	0.201314	0.106621
0.261397	0.017869	0.034096
0.594542	0.286011	0.309654
2.08594	1.5648	1.34922
0.78329	0.099135	0.178978
1.12214	0.856452	0.454385
0.772386	0.608358	0.767434
4.33859	4.52608	2.64595
0.794955	0.26013	0.201435
2.10478	0.628707	0.428835
1.56748	0.821792	0.960554
2.4517	0.62371	0.857995
0.30171	0.126304	0.054533
1.75922	0.436861	0.500314
2.73058	0.181204	0.314869
0.213652	0.215457	0.049096
0.697557	0.044342	0.132924
4.81309	0.482162	0.688883
1.94384	0.261317	0.255792
0.376748	0.081129	0.169956
2.27093	0.0522459	0.584236
0.347172	0.001346	0.067533
2.31769	0.012655	0.476639
0.206243	0.014883	0.095852
0.535952	0.015184	0.051466
0.568984	0.318621	0.284633
0.232756	0.004008	0.014124
0.243527	0.053596	0.021527
0.4626	0.001797	0.002597
0.534611	0.088772	0.006768
3.20248	0.046775	0.009733
10.7309	0.358531	6.43058
1.05956	0.61382	0.989829
0.675591	0.032997	0.553827
0.581168	0.022118	0.359111
0.273263	0.020781	0.30593
0.362882	0.28607	0.056316
1.10319	0.117959	0.551865
0.360215	0.145167	0.243557
1.49043	0.416772	1.14143
1.5209	0.05215	0.031653
1.34336	0.022169	0.306328
2.38159	0.075392	0.340447
1.09653	0.044642	0.184489
1.07645	0.052826	0.255316
1.54043	0.010578	0.033409
3.55578	0.046607	0.337404
1.18955	0.204261	0.47958
5.00105	0.294383	2.03571
1.29552	0.008234	0.035192
1.33327	0.011834	0.040137
1.90164	0.171696	0.190565
1.10485	0.094687	0.174699
2.00095	0.063843	0.20025
0.441929	0.024641	0.034039
4.12513	0.0079	0.86135
0.8047	0.034914	0.181825
0.824745	0.00477	0.003978
0.232086	0.000815	0.00318
3.06954	0.131179	2.29945
0.2964	0.02241	0.869167
1.04873	0.015751	0.968824
