# Supplementary material for: STIM1 and ORAI1 form a novel cold transduction mechanism in sensory and sympathetic neurons
Source: EMBO J. 2022 Dec 16;42(3):e111348. doi: 10.15252/embj.2022111348 (PMC9890232; doi:10.15252/embj.2022111348)
Supplement: Supplementary file 4 — Source Data for Expanded View and Appendix [file EMBJ-42-e111348-s004.zip › Source_Data_for_EV_and_Appendix/Figure_EV2/EMBOJ-2022-111348R1_SourceDataForFigEV2E.xlsx]

## Sheet: Tabelle1
Time (sec)	Temperature	black	blue	verapamil	K
5	32.2071	0.541934	0.609389
7	32.2194	0.547561	0.606079
9	32.2169	0.54397	0.606637
11	32.1943	0.545497	0.607221
13	32.1792	0.550219	0.605089
15	32.1909	0.549883	0.610174
17	32.1939	0.542037	0.613638
19	32.1872	0.543306	0.603477
21	32.1827	0.543489	0.612035
23	32.1951	0.544202	0.60593
25	32.2087	0.542542	0.605717
27	32.227	0.544712	0.608343
29	32.2303	0.540796	0.603478
31	32.222	0.541015	0.617324
33	32.2021	0.538413	0.608002
35	31.8624	0.541853	0.603394
37	31.9322	0.536709	0.595193
39	31.9665	0.532401	0.599989
41	31.607	0.532204	0.596641
43	30.6363	0.523611	0.580134
45	29.2426	0.51921	0.575119
47	27.5352	0.51576	0.56849
49	25.6299	0.50467	0.572786
51	23.6903	0.500109	0.566864
53	21.7931	0.493685	0.556244
55	19.9719	0.492275	0.554631
57	18.2253	0.488926	0.562867
59	16.5256	0.487443	0.561432
61	14.9556	0.482066	0.565466
63	13.652	0.480097	0.559193
65	12.6354	0.480784	0.576465
67	11.8271	0.476732	0.563195
69	11.1499	0.479317	0.576575
71	10.5905	0.47524	0.584367
73	10.1211	0.478055	0.577027
75	9.75562	0.475771	0.583344
77	9.45034	0.47912	0.584425
79	9.21957	0.476567	0.591483
81	9.00767	0.476592	0.590961
83	8.84585	0.476114	0.58956
85	8.7004	0.474824	0.608634
87	8.58855	0.474439	0.602512
89	8.48245	0.476085	0.597109
91	8.37905	0.472863	0.60829
93	8.28568	0.475386	0.607132
95	8.20781	0.470428	0.603633
97	8.12763	0.474338	0.610946
99	8.05288	0.473849	0.603896
101	7.96943	0.47163	0.619068
103	7.89742	0.472189	0.596188
105	7.80917	0.469321	0.608685
107	7.71123	0.474342	0.612596
109	7.63253	0.471116	0.610008
111	7.58365	0.475032	0.612963
113	7.54244	0.471983	0.613701
115	7.49716	0.469131	0.622053
117	7.45638	0.471932	0.628651
119	7.39339	0.470696	0.623782
121	7.36061	0.472897	0.632364
123	7.32668	0.471571	0.632599
125	7.28232	0.473786	0.627641
127	7.22648	0.469007	0.634687
129	7.16853	0.470083	0.639124
131	7.11889	0.47489	0.63414
133	7.05888	0.472868	0.630281
135	6.99337	0.47128	0.642359
137	6.93915	0.471977	0.643305
139	6.89895	0.472038	0.639958
141	6.87452	0.474264	0.645258
143	6.86409	0.474638	0.638571
145	6.85086	0.471447	0.643632
147	6.83254	0.471416	0.654696
149	6.80705	0.470842	0.648208
151	6.77065	0.473252	0.648609
153	6.73196	0.47449	0.64898
155	6.69432	0.471012	0.653618
157	6.6693	0.475799	0.647838
159	6.65061	0.476406	0.659119
161	6.98316	0.47999	0.663332
163	8.09291	0.484681	0.657175
165	9.9084	0.490073	0.652707
167	12.1775	0.495315	0.637342
169	14.8106	0.501495	0.627889
171	17.4385	0.505732	0.632311
173	19.8099	0.50895	0.622988
175	21.6157	0.510373	0.613349
177	22.9887	0.514712	0.622331
179	24.0518	0.512429	0.625359
181	24.8092	0.514948	0.622419
183	25.3409	0.511575	0.621745
185	25.7492	0.512821	0.67199
187	26.0715	0.514781	0.655864
189	26.3315	0.515579	0.567879
191	26.5803	0.522643	0.555802
193	26.8249	0.518984	0.562957
195	27.0245	0.515058	0.55505
197	27.2517	0.519876	0.563773
199	27.4598	0.516	0.563944
201	27.7189	0.516837	0.55404
203	27.944	0.518122	0.555453
205	28.1847	0.517669	0.553164
207	28.3798	0.517537	0.554101
209	28.5785	0.516933	0.555904
211	28.7271	0.518116	0.554887
213	28.8703	0.52057	0.567487
215	28.9911	0.518522	0.557854
217	29.1136	0.523069	0.559246
219	29.2425	0.521732	0.560935
221	29.3477	0.520926	0.545492
223	29.4355	0.522107	0.562022
225	29.5177	0.51696	0.575663
227	29.5924	0.521117	0.578278
229	29.6616	0.531045	0.592222
231	29.7288	0.533916	0.60035
233	29.7766	0.535354	0.591827
235	29.8222	0.54242	0.600165
237	29.8687	0.546583	0.611535
239	29.9086	0.552707	0.610695
241	29.9451	0.552578	0.609443
243	29.9834	0.557633	0.60328
245	30.0165	0.564104	0.606993
247	30.0447	0.564737	0.604707
249	30.071	0.567229	0.608277
251	30.0989	0.577436	0.610906
253	30.1148	0.575598	0.61389
255	30.135	0.57746	0.619115
257	30.1611	0.586664	0.616406
259	30.1811	0.583294	0.615858
261	30.1887	0.58337	0.614173
263	30.1991	0.584334	0.623869
265	30.2272	0.588025	0.617449
267	30.2217	0.586368	0.615314
269	30.2174	0.5882	0.614496
271	30.2249	0.595973	0.613081
273	30.2434	0.600065	0.628496
275	30.2729	0.596277	0.631882
277	30.3036	0.595572	0.629149
279	30.3244	0.601174	0.625489
281	30.3481	0.606068	0.621304
283	30.3892	0.606131	0.622231
285	30.4367	0.605112	0.626458
287	30.4786	0.61363	0.62926
289	30.501	0.608855	0.624629
291	30.5327	0.613133	0.633136
293	30.5687	0.612597	0.631588
295	30.5915	0.611019	0.629406
297	30.6108	0.624674	0.627355
299	30.6491	0.614107	0.639455
301	30.6909	0.624752	0.646039
303	30.696	0.619898	0.635688
305	30.7079	0.625008	0.633908
307	30.7258	0.62993	0.638062
309	30.7436	0.620115	0.638698
311	30.7625	0.621188	0.641914
313	30.7755	0.62355	0.644143
315	30.7966	0.624671	0.633801
317	30.8134	0.629875	0.639261
319	30.8294	0.626884	0.635906
321	30.8584	0.627093	0.641091
323	30.8763	0.634133	0.652319
325	30.8983	0.629293	0.635417
327	30.9129	0.627055	0.645748
329	30.9551	0.633267	0.655751
331	30.9886	0.625245	0.645072
333	31.0166	0.632373	0.651937
335	31.0412	0.631253	0.648045
337	31.0639	0.634507	0.648855
339	31.0779	0.627172	0.640951
341	31.0898	0.630021	0.643167
343	31.0936	0.633953	0.646295
345	31.1191	0.632247	0.645814
347	31.1267	0.62503	0.643444
349	31.0473	0.62488	0.650787
351	31.1093	0.629029	0.645701
353	31.1574	0.631376	0.658476
355	31.1769	0.626149	0.655701
357	31.2053	0.631578	0.641878
359	31.2311	0.629689	0.646646
361	31.2388	0.62591	0.643466
363	31.2296	0.629929	0.661702
365	31.2252	0.626375	0.648955
367	31.2178	0.626379	0.661994
369	31.2222	0.630399	0.653643
371	31.246	0.629604	0.643994
373	31.2685	0.630245	0.664134
375	31.2847	0.626986	0.658213
377	31.2963	0.625665	0.653084
379	31.3106	0.6298	0.66753
381	31.3103	0.624722	0.660087
383	31.3208	0.631399	0.64223
385	31.3439	0.626886	0.659743
387	31.366	0.634183	0.656682
389	31.3577	0.634841	0.656797
391	31.3437	0.632036	0.648155
393	31.346	0.630052	0.660615
395	31.3593	0.637056	0.645493
397	31.3654	0.632393	0.638619
399	31.3744	0.630807	0.651808
401	31.3603	0.628524	0.652692
403	31.3464	0.626021	0.678524
405	31.3427	0.626561	0.653215
407	31.3455	0.628682	0.641474
409	31.3706	0.628448	0.651611
411	31.3999	0.623981	0.661444
413	31.4245	0.624617	0.653536
415	31.4325	0.62471	0.663857
417	31.4361	0.627721	0.657505
419	31.4323	0.632297	0.660896
421	31.4204	0.627208	0.65796
423	31.4113	0.630379	0.652662
425	31.4058	0.626433	0.666554
427	31.403	0.626916	0.643416
429	31.4057	0.626677	0.647977
431	31.419	0.623124	0.667095
433	31.4474	0.629125	0.650477
435	31.4682	0.623492	0.677089
437	31.479	0.628462	0.657206
439	31.4719	0.623831	0.65883
441	31.4804	0.62692	0.66299
443	31.4827	0.628173	0.657939
445	31.492	0.627537	0.65969
447	31.5197	0.62991	0.659253
449	31.5527	0.625526	0.650591
451	31.5598	0.627821	0.669837
453	31.5066	0.63038	0.655802
455	31.4759	0.631601	0.674004
457	31.466	0.629096	0.65779
459	31.4653	0.621614	0.670718
461	31.2498	0.615317	0.660299
463	30.5235	0.614799	0.655533
465	29.3288	0.611248	0.649584
467	27.8065	0.599745	0.635724
469	26.0852	0.59055	0.634738
471	24.2817	0.583638	0.645653
473	22.4899	0.580029	0.63488
475	20.772	0.572719	0.64816
477	19.1024	0.567149	0.645801
479	17.4622	0.560324	0.657027
481	15.8915	0.570081	0.670331
483	14.5035	0.601697	0.69293
485	13.3877	0.644024	0.708953
487	12.4526	0.695162	0.713056
489	11.6896	0.715432	0.728167
491	11.0864	0.770466	0.750563
493	10.6101	0.80897	0.781801
495	10.2177	0.862715	0.804218
497	9.89838	0.922666	0.811565
499	9.62826	0.958262	0.832407
501	9.40433	1.02923	0.852246
503	9.21251	1.10581	0.862929
505	9.03331	1.15798	0.890538
507	8.88384	1.205	0.915059
509	8.72912	1.23316	0.920859
511	8.59119	1.29348	0.951506
513	8.47947	1.30447	0.957589
515	8.35539	1.40487	0.99538
517	8.23631	1.50045	1.0076
519	8.13163	1.54586	1.05249
521	8.02049	1.66108	1.05515
523	7.92107	1.73222	1.08186
525	7.82403	1.84721	1.10672
527	7.7324	1.97859	1.12073
529	7.64212	1.96562	1.14458
531	7.56456	1.91908	1.15527
533	7.4708	1.88344	1.18225
535	7.37029	1.96317	1.20422
537	7.29028	2.02504	1.21946
539	7.22155	2.14103	1.21365
541	7.15883	2.21183	1.26096
543	7.08848	2.28562	1.29415
545	7.03081	2.37922	1.3086
547	6.96161	2.40941	1.30725
549	6.88521	2.4428	1.34716
551	6.82284	2.40513	1.3349
553	6.77275	2.45243	1.35341
555	6.71579	2.37485	1.37587
557	6.64898	2.39105	1.39938
559	6.59025	2.41467	1.40376
561	6.52554	2.43909	1.41702
563	6.46311	2.51794	1.40695
565	6.39061	2.46714	1.46195
567	6.32932	2.44759	1.44139
569	6.26615	2.45665	1.45683
571	6.2081	2.41365	1.48221
573	6.1413	2.35513	1.4882
575	6.06885	2.43781	1.50398
577	5.99952	2.4343	1.50419
579	5.9372	2.52107	1.52559
581	6.23868	2.55943	1.50311
583	7.34533	2.62939	1.45049
585	9.17425	2.57013	1.30308
587	11.447	2.43462	1.09958
589	13.9694	2.30956	0.904509
591	16.452	2.20314	0.794971
593	18.6702	2.05933	0.711217
595	20.5259	1.90945	0.698433
597	21.8544	1.77121	0.675293
599	22.8459	1.62612	0.667612
601	23.5466	1.49702	0.647101
603	24.0533	1.37713	0.640657
605	24.4725	1.2737	0.635345
607	24.8246	1.17236	0.631374
609	25.1246	1.0846	0.641438
611	25.3892	1.01766	0.628932
613	25.6248	0.963128	0.628996
615	25.8458	0.915112	0.632038
617	26.0677	0.872143	0.633607
619	26.2864	0.853416	0.623229
621	26.5023	0.825046	0.617329
623	26.7239	0.792383	0.629214
625	26.9731	0.777722	0.623313
627	27.2124	0.767566	0.610385
629	27.4303	0.749141	0.618316
631	27.627	0.733135	0.61059	3.9
633	27.8047	0.725247	0.619401	3.9
635	27.9713	0.709805	0.61537	3.9
637	28.1592	0.705417	0.612396	3.9
639	28.3126	0.69841	0.620418	3.9
641	28.4367	0.682723	0.61977	3.9
643	28.537	0.676439	0.623508	3.9
645	28.632	0.666018	0.615981	3.9
647	28.7191	0.660538	0.600416	3.9
649	28.7935	0.655892	0.618534	3.9
651	28.8917	0.657013	0.616459	3.9
653	28.988	0.65181	0.627775	3.9
655	29.0632	0.643105	0.625407	3.9
657	29.1285	0.636556	0.621622	3.9
659	29.1825	0.638442	0.619979	3.9
661	29.2428	0.631831	0.626137	3.9
663	29.3196	0.629587	0.615308	3.9
665	29.397	0.627215	0.63354	3.9
667	29.4577	0.621631	0.619417	3.9
669	29.4945	0.626942	0.629857	3.9
671	29.5211	0.623314	0.628639	3.9
673	29.5417	0.624611	0.625167	3.9
675	29.5842	0.619639	0.62804	3.9
677	29.6285	0.620429	0.645018	3.9
679	29.6799	0.619058	0.633985	3.9
681	29.7243	0.615778	0.636222	3.9
683	29.7553	0.611116	0.644608	3.9
685	29.7773	0.616829	0.635161	3.9
687	29.7963	0.611628	0.65176	3.9
689	29.8218	0.611444	0.637924	3.9
691	29.8359	0.611362	0.633873	3.9
693	29.8531	0.615349	0.632495	3.9
695	29.8746	0.612317	0.638686	3.9
697	29.9025	0.608488	0.647014	3.9
699	29.9342	0.610497	0.641158	3.9
701	29.9739	0.613986	0.65255	3.9
703	30.0091	0.613147	0.645683	3.9
705	30.0426	0.608334	0.650193	3.9
707	30.0771	0.615049	0.651558	3.9
709	30.0985	0.608598	0.664667	3.9
711	30.1215	0.614382	0.653661	3.9
713	30.1381	0.614174	0.663912	3.9
715	30.1433	0.613659	0.655368	3.9
717	30.1597	0.613186	0.66942	3.9
719	30.1727	0.61358	0.671509	3.9
721	30.1809	0.60784	0.667266	3.9
723	30.1904	0.61616	0.677101	3.9
725	30.216	0.61238	0.676165	3.9
727	30.2362	0.614738	0.667443	3.9
729	30.2553	0.616669	0.679799	3.9
731	30.2747	0.613454	0.676202	3.9
733	30.2855	0.616721	0.689255	3.9
735	30.289	0.611834	0.672065	3.9
737	30.2956	0.614328	0.670394	3.9
739	30.318	0.614249	0.673162	3.9
741	30.3398	0.62053	0.675761	3.9
743	30.3517	0.618179	0.685797	3.9
745	30.3649	0.619031	0.670603	3.9
747	30.3845	0.6111	0.687029	3.9
749	30.4027	0.611147	0.678823	3.9
751	30.4073	0.623119	0.678404	3.9
753	30.4051	0.616808	0.699357	3.9
755	30.398	0.620918	0.681708	3.9
757	30.4096	0.621251	0.688172	3.9
759	30.4277	0.616011	0.681128	3.9
761	30.4438	0.614838	0.699507	3.9
763	30.4576	0.618993	0.696473	3.9
765	30.4483	0.625738	0.694624	3.9
767	30.4205	0.619094	0.707947	3.9
769	30.398	0.620032	0.705477	3.9
771	30.3994	0.614355	0.701673	3.9
773	30.4228	0.619306	0.687109	3.9
775	30.4514	0.618799	0.708586	3.9
777	30.46	0.620259	0.704987	3.9
779	30.4617	0.621238	0.694254	3.9
781	30.4331	0.614503	0.704073	3.9
783	30.482	0.624376	0.703126	3.9
785	30.475	0.623368	0.719183	3.9
787	30.487	0.620887	0.703796	3.9
789	30.535	0.619749	0.701475	3.9
791	30.5385	0.628166	0.704329	3.9
793	30.5328	0.624793	0.703229	3.9
795	30.552	0.621351	0.720088	3.9
797	30.5706	0.620268	0.701046	3.9
799	30.5925	0.621386	0.723437	3.9
801	30.5989	0.617692	0.715716	3.9
803	30.5934	0.622971	0.704423	3.9
805	30.5905	0.619978	0.724215	3.9
807	30.5925	0.619806	0.711781	3.9
809	30.5971	0.620235	0.697386	3.9
811	30.6023	0.623523	0.708231	3.9
813	30.5959	0.627685	0.708541	3.9
815	30.5888	0.627421	0.711913	3.9
817	30.5893	0.625267	0.703443	3.9
819	30.5981	0.632016	0.719213	3.9
821	30.605	0.626206	0.704477	3.9
823	30.6239	0.622929	0.705464	3.9
825	30.6365	0.625723	0.713266	3.9
827	30.6504	0.622202	0.71032	3.9
829	30.6779	0.627431	0.705359	3.9
831	30.7155	0.622397	0.712732	3.9
833	30.7243	0.624991	0.703062	3.9
835	30.7166	0.626189	0.710862	3.9
837	30.7126	0.624497	0.717141	3.9
839	30.7201	0.629537	0.711442	3.9
841	30.7357	0.620292	0.721043	3.9
843	30.7426	0.626101	0.713131	3.9
845	30.7369	0.631175	0.717302	3.9
847	30.7206	0.627165	0.716279	3.9
849	30.708	0.629707	0.718142	3.9
851	30.6954	0.623919	0.701225	3.9
853	30.6814	0.627743	0.719259	3.9
855	30.6696	0.62771	0.718418	3.9
857	30.6587	0.624722	0.725978	3.9
859	30.653	0.621568	0.720681	3.9
861	30.6641	0.623373	0.716282	3.9
863	30.6927	0.625927	0.729875	3.9
865	30.7046	0.626467	0.708087	3.9
867	30.6997	0.626567	0.721988	3.9
869	30.6884	0.62105	0.726362	3.9
871	30.6563	0.630501	0.719122	3.9
873	30.6293	0.625688	0.718408	3.9
875	30.6048	0.625499	0.72809	3.9
877	30.591	0.626723	0.717226	3.9
879	30.5435	0.629802	0.718052	3.9
881	30.207	0.626212	0.699685	3.9
883	29.3559	0.61453	0.688277	3.9
885	28.0786	0.607836	0.684622	3.9
887	26.5155	0.601039	0.668302	3.9
889	24.7789	0.588668	0.657992	3.9
891	22.9904	0.590537	0.664046	3.9
893	21.243	0.578718	0.668712	3.9
895	19.5451	0.574382	0.683302	3.9
897	17.8924	0.568539	0.70856	3.9
899	16.2822	0.566271	0.722989	3.9
901	14.7969	0.562651	0.762228	3.9
903	13.5496	0.564393	0.802077	3.9
905	12.5654	0.564526	0.839736	3.9
907	11.7732	0.559152	0.886299	3.9
909	11.1119	0.564499	0.959661	3.9
911	10.5518	0.568677	1.02574	3.9
913	10.1034	0.568508	1.10221	3.9
915	9.75521	0.577315	1.18477	3.9
917	9.46882	0.576968	1.28517	3.9
919	9.22978	0.574786	1.37963	3.9
921	9.0348	0.571251	1.44338	3.9
923	8.86378	0.576362	1.52844	3.9
925	8.71603	0.574698	1.59993	3.9
927	8.58624	0.578361	1.63488	3.9
929	8.47258	0.576282	1.76137	3.9
931	8.37549	0.582143	1.81409	3.9
933	8.26929	0.573049	1.92993	3.9
935	8.16092	0.580798	2.08282	3.9
937	8.04608	0.586931	2.20049	3.9
939	7.93349	0.587581	2.38468	3.9
941	7.83808	0.583459	2.7215	3.9
943	7.75829	0.589801	3.10048	3.9
945	7.68236	0.595296	3.36191	3.9
947	7.60815	0.589467	3.61127	3.9
949	7.54232	0.595985	3.55922	3.9
951	7.47768	0.595585	3.44283	3.9
953	7.41348	0.592439	3.37004	3.9
955	7.35142	0.592326	3.27993	3.9
957	7.29596	0.5913	3.14408	3.9
959	7.2531	0.591335	2.91276	3.9
961	7.21223	0.592534	2.76498	3.9
963	7.16657	0.595223	2.67178	3.9
965	7.11621	0.598155	2.62003	3.9
967	7.06086	0.604719	2.62927	3.9
969	6.98839	0.601143	2.4357	3.9
971	6.90691	0.599696	2.30997	3.9
973	6.83178	0.601556	2.2502	3.9
975	6.77753	0.603386	2.18001	3.9
977	6.73945	0.603729	2.12233	3.9
979	6.70567	0.604858	2.14304	3.9
981	6.68543	0.60938	1.99623	3.9
983	6.66442	0.599244	1.96302	3.9
985	6.63897	0.604438	1.91629	3.9
987	6.61841	0.604951	1.93322	3.9
989	6.58974	0.605631	1.85352	3.9
991	6.56608	0.603363	1.79744	3.9
993	6.55249	0.604471	1.78854	3.9
995	6.53944	0.60359	1.75164	3.9
997	6.51269	0.602387	1.7258	3.9
999	6.50032	0.606496	1.74184	3.9
1001	6.88787	0.608867	1.73077	3.9
1003	8.07805	0.613981	1.61138	3.9
1005	9.94295	0.615493	1.43745	3.9
1007	12.2273	0.621941	1.16355	3.9
1009	14.7941	0.633758	1.00946	3.9
1011	17.3062	0.63929	0.899097	3.9
1013	19.387	0.638046	0.863653	3.9
1015	21.0027	0.634538	0.844511	3.9
1017	22.2268	0.631539	0.825604	3.9
1019	23.1283	0.621039	0.81999	3.9
1021	23.794	0.624924	0.806396	3.9
1023	24.281	0.622721	0.800766	3.9
1025	24.6514	0.615259	0.782612	3.9
1027	24.9437	0.608291	0.767911	3.9
1029	25.1884	0.608337	0.752892	3.9
1031	25.4158	0.608502	0.71596	3.9
1033	25.6155	0.601294	0.695258	3.9
1035	25.7999	0.600228	0.694379	3.9
1037	25.9813	0.59912	0.679804	3.9
1039	26.1649	0.602891	0.668973	3.9
1041	26.345	0.592548	0.669119	3.9
1043	26.5264	0.593281	0.66677	3.9
1045	26.7069	0.590158	0.660532	3.9
1047	26.8793	0.595207	0.656238	3.9
1049	27.0354	0.588111	0.663203	3.9
1051	27.1677	0.593889	0.640471
1053	27.2973	0.59019	0.649336
1055	27.4242	0.590451	0.659803
1057	27.5189	0.593047	0.648515
1059	27.6051	0.592774	0.656331
1061	27.6875	0.595628	0.651523
1063	27.7619	0.594314	0.661627
1065	27.8333	0.595413	0.661058
1067	27.8959	0.5905	0.655885
1069	27.9442	0.59089	0.655047
1071	27.9907	0.592403	0.669397
1073	28.0455	0.595483	0.65443
1075	28.1052	0.595598	0.659546
1077	28.1709	0.596899	0.655954
1079	28.2346	0.599577	0.674142
1081	28.2983	0.597079	0.663006
1083	28.3589	0.597719	0.65518
1085	28.414	0.599441	0.659157
1087	28.4635	0.599762	0.659992
1089	28.5174	0.595792	0.647808
1091	28.5762	0.603467	0.670511
1093	28.6376	0.597789	0.658816
1095	28.6929	0.595283	0.660623
1097	28.749	0.602385	0.660187
1099	28.8114	0.5971	0.66143
1101	28.8675	0.604533	0.662898
1103	28.9276	0.606823	0.656762
1105	28.9826	0.597754	0.663012
1107	29.0374	0.606043	0.655553
1109	29.0924	0.601888	0.646702
1111	29.1353	0.606959	0.651248
1113	29.1736	0.607062	0.646504
1115	29.2109	0.607964	0.670582
1117	29.2517	0.609733	0.653139
1119	29.2916	0.605111	0.655361
1121	29.3309	0.609677	0.65007
1123	29.3726	0.610555	0.65675
1125	29.4144	0.603112	0.649751
1127	29.4649	0.610337	0.642131
1129	29.5172	0.608068	0.644273
1131	29.5662	0.605227	0.649514
1133	29.6105	0.612455	0.656702
1135	29.6525	0.603326	0.631473
1137	29.6948	0.603679	0.643413
1139	29.7281	0.607374	0.649182
1141	29.7659	0.61095	0.624913
1143	29.8174	0.612442	0.643609
1145	29.8718	0.611392	0.636343
1147	29.9144	0.611175	0.641546
1149	29.9479	0.609771	0.628857
1151	29.9839	0.612738	0.63326
1153	30.0285	0.611016	0.635259
1155	30.0737	0.61243	0.65092
1157	30.122	0.615166	0.644092
1159	30.1663	0.608488	0.635617
1161	30.2076	0.610804	0.628077
1163	30.2367	0.615902	0.654067
1165	30.2666	0.617476	0.639192
1167	30.1645	0.61141	0.645081
1169	30.2981	0.607249	0.656471
1171	30.3846	0.613392	0.636926
1173	30.4183	0.611915	0.647365
1175	30.4414	0.614769	0.655251
1177	30.459	0.615542	0.650997
1179	30.4687	0.614599	0.644016
1181	30.4683	0.618262	0.643947
1183	30.4723	0.614265	0.635372
1185	30.4898	0.613367	0.646221
1187	30.5179	0.611892	0.647773
1189	30.5344	0.61632	0.649471
1191	30.5347	0.615002	0.638523
1193	30.5225	0.61702	0.638091
1195	30.5076	0.618862	0.645492
1197	30.4793	0.615349	0.65012
1199	30.457	0.620918	0.645406
1201	30.4383	0.611283	0.648968
1203	30.4244	0.616553	0.636061
1205	30.4187	0.614927	0.647958
1207	30.4105	0.622436	0.648834
1209	30.6379	0.621091	0.646241
1211	30.7919	0.619764	0.656201
1213	30.8171	0.620619	0.649107
1215	30.8339	0.619308	0.660384
1217	30.8426	0.620094	0.656537
1219	30.8557	0.62006	0.638095
1221	30.8673	0.61767	0.673822
1223	30.8892	0.613696	0.654386
1225	30.906	0.614395	0.655037
1227	30.9133	0.61028	0.654509
1229	30.9224	0.613033	0.653357
1231	30.9304	0.613237	0.655879
1233	30.9237	0.612374	0.65879
1235	30.9155	0.617627	0.65812
1237	30.9025	0.614375	0.647978
1239	30.8943	0.617169	0.657366
1241	30.906	0.620821	0.651
1243	30.9155	0.612938	0.665778
1245	30.9283	0.621147	0.65893
1247	30.9414	0.618937	0.654841
1249	30.951	0.615409	0.675971
1251	30.9741	0.610511	0.656729
1253	30.994	0.621797	0.658741
1255	31.0072	0.619211	0.681687
1257	31.0184	0.615153	0.658215
1259	31.0103	0.61465	0.666028
1261	31.0004	0.615235	0.661415
1263	30.9991	0.61311	0.662096
1265	31.0065	0.62205	0.661035
1267	31.019	0.620596	0.664018
1269	31.0253	0.616093	0.674186
1271	31.0385	0.620696	0.658185
1273	31.0555	0.61921	0.676093
1275	31.0697	0.623435	0.679089
1277	31.0871	0.620002	0.66409
1279	31.0919	0.616154	0.686622
1281	31.0871	0.619797	0.66438
1283	31.07	0.617192	0.677221
1285	31.0453	0.618474	0.670268
1287	31.0323	0.610598	0.7002
1289	31.0417	0.620713	0.675135
1291	31.0342	0.615012	0.669703
1293	31.0232	0.618275	0.67634
1295	31.011	0.620775	0.666904
1297	30.9877	0.610435	0.679643
1299	30.9517	0.6056	0.65815
1301	30.6929	0.603938	0.670775
1303	29.9587	0.600438	0.64333
1305	28.7764	0.597115	0.641397
1307	27.3112	0.590146	0.630092
1309	25.6549	0.58072	0.622745
1311	23.9211	0.576878	0.625009
1313	22.2247	0.567941	0.638524
1315	20.6015	0.56599	0.630932
1317	19.0182	0.561863	0.626931
1319	17.4875	0.571223	0.633724
1321	16.0701	0.583677	0.648566
1323	14.8459	0.607548	0.680799
1325	13.835	0.645045	0.68395
1327	12.9924	0.660809	0.690256
1329	12.2845	0.667045	0.721826
1331	11.6929	0.670899	0.726156
1333	11.2045	0.712968	0.738592
1335	10.7952	0.756382	0.776126
1337	10.4575	0.796845	0.767351
1339	10.1716	0.825511	0.777043
1341	9.93389	0.866061	0.796187
1343	9.7424	0.923609	0.81719
1345	9.56923	0.971554	0.837195
1347	9.42085	0.98161	0.852177
1349	9.29829	1.00513	0.859118
1351	9.1883	1.00074	0.877201
1353	9.08244	0.990877	0.887422
1355	8.96828	0.966946	0.890762
1357	8.85331	0.989446	0.914106
1359	8.74576	1.06992	0.942515
1361	8.66841	1.11421	0.950047
1363	8.59782	1.15551	0.951757
1365	8.54075	1.18114	0.960999
1367	8.44505	1.18419	0.993844
1369	8.32722	1.21282	1.01128
1371	8.2361	1.28791	0.994987
1373	8.1601	1.34822	1.02477
1375	8.09101	1.36361	1.01402
1377	8.01693	1.33366	1.03785
1379	7.94537	1.30915	1.0557
1381	7.87309	1.2991	1.04472
1383	7.79511	1.29028	1.04165
1385	7.74157	1.27392	1.06277
1387	7.71232	1.34225	1.09668
1389	7.68777	1.46266	1.07998
1391	7.64982	1.52067	1.09904
1393	7.6009	1.6508	1.10387
1395	7.54996	1.72438	1.10864
1397	7.49795	1.75024	1.12198
1399	7.46279	1.82263	1.13831
1401	7.42265	1.92806	1.14236
1403	7.38007	2.03854	1.16079
1405	7.33023	2.03546	1.15986
1407	7.27608	2.10885	1.14547
1409	7.23282	2.08627	1.18292
1411	7.19417	2.17288	1.18554
1413	7.1592	2.22849	1.18183
1415	7.11611	2.24104	1.19844
1417	7.0459	2.23785	1.19042
1419	6.97674	2.31391	1.22509
1421	7.27315	2.2778	1.23088
1423	8.31853	2.2198	1.19265
1425	10.0537	2.24573	1.09259
1427	12.2295	2.23078	0.934832
1429	14.7222	2.10774	0.827386
1431	17.2408	1.93294	0.752638
1433	19.3821	1.7815	0.723113
1435	21.1209	1.61944	0.676202
1437	22.4894	1.48149	0.679993
1439	23.4687	1.35014	0.691819
1441	24.1701	1.236	0.6824
1443	24.7479	1.14618	0.669078
1445	25.1922	1.06445	0.654645
1447	25.5216	1.00348	0.65885
1449	25.8319	0.947075	0.65794
1451	26.0949	0.900898	0.663046
1453	26.316	0.860053	0.649424
1455	26.5311	0.833532	0.652856
1457	26.7317	0.802073	0.656184
1459	26.9541	0.784396	0.642721
1461	27.1784	0.764149	0.649711
1463	27.435	0.752564	0.647959
1465	27.726	0.74424	0.647262
1467	27.9845	0.716754	0.643068
1469	28.1612	0.710218	0.644323		3.9
1471	28.2959	0.707943	0.62557		3.9
1473	28.4419	0.698829	0.643415		3.9
1475	28.5618	0.689799	0.635421		3.9
1477	28.6902	0.675357	0.647176		3.9
1479	28.81	0.682221	0.63906		3.9
1481	28.9186	0.673194	0.631284		3.9
1483	29.0193	0.664729	0.631446		3.9
1485	29.1088	0.658919	0.636178		3.9
1487	29.1891	0.660295	0.75464		3.9
1489	29.2746	0.652189	1.01533		3.9
1491	29.3441	0.646314	1.32538		3.9
1493	29.4105	0.654909	1.73768		3.9
1495	29.4849	0.676033	2.06369		3.9
1497	29.5495	0.708923	2.35004		3.9
1499	29.6183	0.761715	2.69615		3.9
1501	29.6866	0.838158	2.82226		3.9
1503	29.7343	0.959105	2.83342
1505	29.7673	1.15821	2.89534
1507	29.7988	1.45544	2.78631
1509	29.8448	1.84292	2.71275
1511	29.8914	2.26129	2.62447
1513	29.9328	2.66526	2.49712
1515	29.9736	3.10078	2.32626
1517	30.0174	3.36861	1.77172
1519	30.0487	3.53475	1.34644
1521	30.0737	3.32067	1.14058
1523	30.1048	2.92054	0.984173
1525	30.1373	2.41226	0.946036
1527	30.1697	2.01516	0.916389
1529	30.205	1.71155	0.873516
1531	30.2312	1.50562	0.849793
1533	30.2473	1.35074	0.843673
1535	30.2587	1.22925	0.843635
1537	30.2686	1.13669	0.846568
1539	30.2879	1.06367	0.837326
1541	30.3013	0.992384	0.815952
1543	30.3114	0.970097	0.809911
1545	30.3287	0.927489	0.818395
1547	30.349	0.895518	0.8061
1549	30.3608	0.866168	0.804156
1551	30.3653	0.845163	0.792408
1553	30.3789	0.83179	0.784998
1555	30.4105	0.816599	0.773376
1557	30.4445	0.808899	0.777965
1559	30.4714	0.792574	0.788417
1561	30.5033	0.777947	0.790758
1563	30.5283	0.768298	0.779031
1565	30.5487	0.757003	0.75481
1567	30.5576	0.742911	0.772237
1569	30.5728	0.736374	0.757944
1571	30.5914	0.736728	0.754156
1573		0.725215	0.756768
1575		0.717433	0.744641
1577		0.715668	0.749628
1579		0.714635	0.759004
1581		0.704068	0.754774
1583		0.705294	0.753617
1585		0.699388	0.755732
1587		0.689735	0.739887
1589		0.685281	0.762362
1591		0.687971	0.754375
