# Supplementary material for: STIM1 and ORAI1 form a novel cold transduction mechanism in sensory and sympathetic neurons
Source: EMBO J. 2022 Dec 16;42(3):e111348. doi: 10.15252/embj.2022111348 (PMC9890232; doi:10.15252/embj.2022111348)
Supplement: Supplementary file 4 — Source Data for Expanded View and Appendix [file EMBJ-42-e111348-s004.zip › Source_Data_for_EV_and_Appendix/Figure_EV2/EMBOJ-2022-111348R1_SourceDataForFigEV2I.xlsx]

## Sheet: Tabelle1
time	blue	black	agonist	K+
5	0.718627	0.760884
7	0.721003	0.766685
9	0.723473	0.764082
11	0.726288	0.764954
13	0.72857	0.763425
15	0.731489	0.769049
17	0.733311	0.769625
19	0.734863	0.771785
21	0.737311	0.770832
23	0.739289	0.771284
25	0.741436	0.77785
27	0.743886	0.772626
29	0.745163	0.770185
31	0.746174	0.7664
33	0.748381	0.762673
35	0.7496	0.761615
37	0.750674	0.761427
39	0.752555	0.758419
41	0.754466	0.753499
43	0.75648	0.75133
45	0.756401	0.747918
47	0.757821	0.744016
49	0.75851	0.745449
51	0.76076	0.742527
53	0.761243	0.741489
55	0.762913	0.739461
57	0.763528	0.739433
59	0.765855	0.737565
61	0.766587	0.738563
63	0.768124	0.738516
65	0.768281	0.739787
67	0.770037	0.740387
69	0.771334	0.740919
71	0.771138	0.74047
73	0.77218	0.739249
75	0.773762	0.743218
77	0.774619	0.744931
79	0.776367	0.746288
81	0.778111	0.747595
83	0.77858	0.745713
85	0.780238	0.742163
87	0.780956	0.743176
89	0.781266	0.740562
91	0.782464	0.739029
93	0.782492	0.740797
95	0.78532	0.742986
97	0.785463	0.748001
99	0.785751	0.747494
101	0.785014	0.740193
103	0.77533	0.723344
105	0.764088	0.706898
107	0.751145	0.689978
109	0.7392	0.67582
111	0.727445	0.668347
113	0.717807	0.678235
115	0.710602	0.695584
117	0.702858	0.70758
119	0.698645	0.723268
121	0.694163	0.7357
123	0.69075	0.747732
125	0.688647	0.773451
127	0.686591	0.793689
129	0.685434	0.810185
131	0.685391	0.812544
133	0.684705	0.81858
135	0.68467	0.823997
137	0.68832	0.842629
139	0.689205	0.850681
141	0.691992	0.876986
143	0.695536	0.893318
145	0.698934	0.933203
147	0.701225	0.960443
149	0.704262	0.983005
151	0.706983	1.01107
153	0.708879	1.02146
155	0.712002	1.03232
157	0.714823	1.04333
159	0.717483	1.06602
161	0.720785	1.07349
163	0.723174	1.10152
165	0.726167	1.11882
167	0.728355	1.14765
169	0.730506	1.15907
171	0.733379	1.18533
173	0.736003	1.20507
175	0.739104	1.22216
177	0.740879	1.22794
179	0.742924	1.24962
181	0.745133	1.26334
183	0.747519	1.29119
185	0.750315	1.31498
187	0.752468	1.32853
189	0.754717	1.33983
191	0.756593	1.34136
193	0.759009	1.35697
195	0.761545	1.36746
197	0.76333	1.37614
199	0.765361	1.38167
201	0.766896	1.38999
203	0.769263	1.39774
205	0.770059	1.4027
207	0.771655	1.409
209	0.77376	1.41609
211	0.775539	1.42191
213	0.77663	1.43113
215	0.777644	1.43304
217	0.780905	1.43975
219	0.781369	1.44856
221	0.784393	1.46073
223	0.790217	1.47535
225	0.801536	1.48848
227	0.813348	1.47466
229	0.821531	1.42009
231	0.825892	1.30568
233	0.823455	1.17161
235	0.814207	1.05585
237	0.799441	0.963616
239	0.78329	0.897297
241	0.770777	0.852194
243	0.759436	0.828419
245	0.75236	0.806452
247	0.744346	0.79065
249	0.740298	0.781346
251	0.735318	0.775386
253	0.732396	0.77186
255	0.731069	0.76219
257	0.728802	0.75916
259	0.728124	0.756945
261	0.728301	0.754017
263	0.728383	0.751976
265	0.729672	0.749924
267	0.730044	0.750962
269	0.730158	0.755875
271	0.730573	0.756794
273	0.730859	0.751821
275	0.731137	0.752003
277	0.734034	0.754575
279	0.737984	0.747578
281	0.73867	0.739127
283	0.738654	0.734469
285	0.741317	0.730269
287	0.74581	0.727795
289	0.746667	0.727958
291	0.747016	0.728697
293	0.748041	0.726168
295	0.750274	0.725066
297	0.752396	0.724201
299	0.754386	0.719093
301	0.75648	0.718057
303	0.758364	0.715758	2
305	0.759603	0.714813	2
307	0.761	0.713212	2
309	0.761893	0.712112	2
311	0.764472	0.713531	2
313	0.767023	0.714308	2
315	0.76987	0.708218	2
317	0.771191	0.709567	2
319	0.772919	0.708132	2
321	0.774884	0.704868	2
323	0.775985	0.704281	2
325	0.777659	0.70547	2
327	0.781223	0.702525	2
329	0.782303	0.699957	2
331	0.7838	0.697002	2
333	0.786546	0.698451	2
335	0.788488	0.700138	2
337	0.7905	0.6989	2
339	0.793982	0.698111	2
341	0.79612	0.699779	2
343	0.798504	0.698139	2
345	0.801306	0.69839	2
347	0.804268	0.694029	2
349	0.80611	0.694536	2
351	0.808421	0.696703	2
353	0.810564	0.691756	2
355	0.812404	0.693679	2
357	0.81356	0.696158	2
359	0.816032	0.694503	2
361	0.816871	0.694654	2
363	0.819168	0.694078	2
365	0.822541	0.692262	2
367	0.823396	0.691723	2
369	0.826133	0.691986	2
371	0.827988	0.691314	2
373	0.830569	0.691649	2
375	0.831885	0.695216	2
377	0.834568	0.694527	2
379	0.8353	0.691783	2
381	0.835985	0.695902	2
383	0.837143	0.700315	2
385	0.838931	0.699244	2
387	0.842426	0.702907	2
389	0.84423	0.705139	2
391	0.844885	0.708833	2
393	0.847155	0.703735	2
395	0.848993	0.707268	2
397	0.851022	0.706525	2
399	0.852606	0.699294	2
401	0.848851	0.682414	2
403	0.837333	0.661589	2
405	0.824708	0.642467	2
407	0.810374	0.630721	2
409	0.799102	0.621332	2
411	0.787697	0.645635	2
413	0.779978	0.656016	2
415	0.774125	0.68977	2
417	0.76961	0.739583	2
419	0.765662	0.746851	2
421	0.763791	0.751289	2
423	0.762219	0.764109	2
425	0.762391	0.761159	2
427	0.762612	0.773175	2
429	0.765137	0.771846	2
431	0.767492	0.774799	2
433	0.77187	0.803158	2
435	0.778417	0.82965	2
437	0.784383	0.833782	2
439	0.790954	0.84168	2
441	0.798925	0.845308	2
443	0.806811	0.854006	2
445	0.814987	0.859771	2
447	0.821504	0.877547	2
449	0.829759	0.880812	2
451	0.836671	0.888083	2
453	0.845388	0.891945	2
455	0.854652	0.91027	2
457	0.862131	0.91606	2
459	0.870349	0.921985	2
461	0.879214	0.927135	2
463	0.888001	0.934058	2
465	0.896206	0.936739	2
467	0.90607	0.942012	2
469	0.915234	0.945091	2
471	0.924067	0.958518	2
473	0.932674	0.963037	2
475	0.940969	0.969105	2
477	0.951192	0.968617	2
479	0.961864	0.990105	2
481	0.970775	0.992887	2
483	0.978941	1.00541	2
485	0.989527	1.0093	2
487	0.999705	1.0144	2
489	1.00724	1.02292	2
491	1.0168	1.02998	2
493	1.02509	1.04115	2
495	1.03372	1.04874	2
497	1.04197	1.04851	2
499	1.0514	1.05142	2
501	1.05965	1.05812	2
503	1.06738	1.06193	2
505	1.07446	1.06404	2
507	1.08367	1.0642	2
509	1.09168	1.06712	2
511	1.09687	1.07838	2
513	1.10466	1.08024	2
515	1.11208	1.08122	2
517	1.11944	1.0804	2
519	1.12628	1.08423	2
521	1.13144	1.10096	2
523	1.1469	1.11795	2
525	1.16645	1.13132	2
527	1.18351	1.10602	2
529	1.18177	1.04939	2
531	1.16028	0.973147	2
533	1.11208	0.911923	2
535	1.04836	0.858054	2
537	0.982314	0.819657	2
539	0.930289	0.794568	2
541	0.889767	0.776475	2
543	0.863112	0.761373	2
545	0.843289	0.747951
547	0.826274	0.739816
549	0.814652	0.730451
551	0.806263	0.727894
553	0.799827	0.722489
555	0.79463	0.716476
557	0.792029	0.711932
559	0.789398	0.712684
561	0.755713	0.709546
563	0.747861	0.70625
565	0.742398	0.705305
567	0.74035	0.703461
569	0.737591	0.699487
571	0.735547	0.697732
573	0.732963	0.697245
575	0.731126	0.699569
577	0.740838	0.69377
579	0.756094	0.6943
581	0.765148	0.691953
583	0.769644	0.695679
585	0.771454	0.695206
587	0.772147	0.696296
589	0.772718	0.698131
591	0.774062	0.697935
593	0.772495	0.697125
595	0.772772	0.698541
597	0.773847	0.698946
599	0.774083	0.700125
601	0.773635	0.696664
603	0.773551	0.697054
605	0.772736	0.716616
607	0.772164	0.718336
609	0.774184	0.718756
611	0.774167	0.717127
613	0.77441	0.719343
615	0.773383	0.718038
617	0.77327	0.719188
619	0.773498	0.721066
621	0.773788	0.721164
623	0.775569	0.719006
625	0.776021	0.718461
627	0.776612	0.719415
629	0.777975	0.721882
631	0.777789	0.731047
633	0.778273	0.733965
635	0.77761	0.737408
637	0.777176	0.740244
639	0.776208	0.744477
641	0.778737	0.747315
643	0.778591	0.748071
645	0.778769	0.753481
647	0.780179	0.752522
649	0.780089	0.751031
651	0.780322	0.752537
653	0.782355	0.756325
655	0.781979	0.755632
657	0.781215	0.750727
659	0.782006	0.751677
661	0.781695	0.746936
663	0.782743	0.745753
665	0.783975	0.744639
667	0.782776	0.744993
669	0.7842	0.746174
671	0.783996	0.75111
673	0.784616	0.75048
675	0.786448	0.744415
677	0.786958	0.74653
679	0.789303	0.749126
681	0.78935	0.746495
683	0.790899	0.745318
685	0.791155	0.743891
687	0.793171	0.74357
689	0.794613	0.742132
691	0.795251	0.741024
693	0.796129	0.741681
695	0.798019	0.740091
697	0.798803	0.739074
699	0.800605	0.737175
701	0.798702	0.727033
703	0.79178	0.708091
705	0.779545	0.688156
707	0.768103	0.671613
709	0.756909	0.658168
711	0.745856	0.644993
713	0.734486	0.644335
715	0.728425	0.642758
717	0.721785	0.675031
719	0.717378	0.708391
721	0.713198	0.729465
723	0.710354	0.733994
725	0.708296	0.751041
727	0.707083	0.760118
729	0.707811	0.792893
731	0.707547	0.835547
733	0.710073	0.866517
735	0.713053	0.868639
737	0.715026	0.893532
739	0.720821	0.926478
741	0.725128	0.951708
743	0.73005	0.993633
745	0.733677	1.0031
747	0.739876	1.02921
749	0.743414	1.06068
751	0.749425	1.09357
753	0.752936	1.10139
755	0.758407	1.11157
757	0.762392	1.15253
759	0.767447	1.16833
761	0.772495	1.20542
763	0.776759	1.21041
765	0.779997	1.25788
767	0.784269	1.26839
769	0.78788	1.29634
771	0.794075	1.33328
773	0.797672	1.34264
775	0.80182	1.35347
777	0.806247	1.38238
779	0.810948	1.39147
781	0.815447	1.40709
783	0.818405	1.41191
785	0.823758	1.43879
787	0.826902	1.46929
789	0.831709	1.47763
791	0.83489	1.47663
793	0.838677	1.50478
795	0.842538	1.54304
797	0.846063	1.5446
799	0.849139	1.58367
801	0.852768	1.58493
803	0.856549	1.58512
805	0.859589	1.58667
807	0.862039	1.61616
809	0.867218	1.61772
811	0.896247	1.61559
813	0.901893	1.61061
815	0.906026	1.61436
817	0.910007	1.61834
819	0.913409	1.62696
821	0.917249	1.63364
823	0.925498	1.64118
825	0.939525	1.66129
827	0.950329	1.65078
829	0.954564	1.60376
831	0.950724	1.49646
833	0.934732	1.34881
835	0.90655	1.1967
837	0.873602	1.06286
839	0.843217	0.966983
841	0.817899	0.905402
843	0.800147	0.865894
845	0.785728	0.837296
847	0.776049	0.813337
849	0.768727	0.797612
851	0.763752	0.785355
853	0.759408	0.773793
855	0.75751	0.769501
857	0.755413	0.761579
859	0.754357	0.75784
861	0.752986	0.755462
863	0.753943	0.755468
865	0.753443	0.757005
867	0.753772	0.754267
869	0.753384	0.753536
871	0.753949	0.752762
873	0.753589	0.751058
875	0.754257	0.750749
877	0.753511	0.750635
879	0.749673	0.744155
881	0.751582	0.742234
883	0.752097	0.740824
885	0.753901	0.738798
887	0.754569	0.741318
889	0.755223	0.745972
891	0.757271	0.760743
893	0.755739	0.800207
895	0.758577	0.860148
897	0.775425	0.923887
899	0.82039	0.986878
901	0.897422	1.04191		2.5
903	1.00269	1.08489		2.5
905	1.13858	1.10683		2.5
907	1.3018	1.1218		2.5
909	1.49142	1.14559		2.5
911	1.71097	1.16059		2.5
913	1.93097	1.17468		2.5
915	2.0998	1.18693		2.5
917	2.23149	1.19067		2.5
919	2.30918	1.20039		2.5
921	2.35323	1.20487		2.5
923	2.36037	1.20497		2.5
925	2.3725	1.21329		2.5
927	2.36418	1.21966		2.5
929	2.35296	1.22701		2.5
931	2.34183	1.23118		2.5
933	2.32841	1.23773		2.5
935	2.3073	1.24092
937	2.29791	1.25232
939	2.27862	1.26194
941	2.26272	1.26643
943	2.24594	1.23291
945	2.22607	1.17343
947	2.13372	1.11927
949	1.95225	1.09921
951	1.7562	1.07423
953	1.58751	1.04666
955	1.45526	1.01869
957	1.35234	0.995098
959	1.27571	0.97763
961	1.21445	0.96467
963	1.16855	0.952855
965	1.13151	0.938205
