# Supplementary material for: STIM1 and ORAI1 form a novel cold transduction mechanism in sensory and sympathetic neurons
Source: EMBO J. 2022 Dec 16;42(3):e111348. doi: 10.15252/embj.2022111348 (PMC9890232; doi:10.15252/embj.2022111348)
Supplement: Supplementary file 4 — Source Data for Expanded View and Appendix [file EMBJ-42-e111348-s004.zip › Source_Data_for_EV_and_Appendix/Figure_EV5/EMBOJ-2022-111348R1_SourceDataForFigEV5A.xlsx]

## Sheet: Tabelle1
Time (sec)		F340/380	zero ca	K	Thapsigargin	zero ca		Time (sec)	Temperature
5		1.01038						5	31.9317
7		1.0041						7	31.9305
9		0.988167						9	31.9537
11		1.00623						11	31.9629
13		0.995173						13	31.9801
15		0.995086						15	31.9928
17		1.00292						17	32.0048
19		0.997257						19	31.9828
21		0.994152						21	31.9846
23		0.998079						23	31.9648
25		0.987725						25	31.942
27		0.99917						27	31.9428
29		1.00057						29	31.9146
31		0.996195						31	31.9217
33		1.00564						33	31.907
35		0.984169						35	31.8984
37		0.991421						37	31.9086
39		0.981982						39	31.9444
41		0.986009						41	31.9654
43		0.994192						43	31.9336
45		1.00596						45	31.9087
47		0.996622						47	31.8814
49		0.983824						49	31.8829
51		0.993241						51	31.847
53		0.994928						53	31.8096
55		0.984945						55	31.7931
57		0.997008						57	31.7877
59		1.00611						59	31.7911
61		0.992507						61	31.7699
63		0.998548						63	31.7417
65		1.00249						65	31.7302
67		0.995138						67	31.7152
69		0.995723						69	31.714
71		0.990845						71	31.6901
73		0.996475						73	31.6699
75		0.994137						75	31.6594
77		0.985488						77	31.6386
79		0.984701						79	31.6278
81		0.953872	4.5					81	31.641
83		0.946552	4.5					83	31.6197
85		0.944208	4.5					85	31.639
87		0.929801	4.5					87	31.6156
89		0.922453	4.5					89	31.6125
91		0.909548	4.5					91	31.5783
93		0.899757	4.5					93	31.5656
95		0.887097	4.5					95	31.5625
97		0.86526	4.5					97	31.5861
99		0.845948	4.5					99	31.5842
101		0.843486	4.5					101	31.5681
103		0.824894	4.5					103	31.57
105		0.817835	4.5					105	31.5493
107		0.802829	4.5					107	31.5397
109		0.793414	4.5					109	31.539
111		0.778772	4.5					111	31.5258
113		0.767372	4.5					113	31.4959
115		0.754474	4.5					115	31.4732
117		0.754921	4.5					117	31.4622
119		0.752861	4.5					119	31.4597
121		0.731793	4.5					121	31.4442
123		0.717672	4.5					123	31.4321
125		0.722416	4.5					125	31.3998
127		0.709097	4.5					127	31.3731
129		0.701918	4.5					129	31.3299
131		0.70132	4.5					131	31.339
133		0.69626	4.5					133	31.3429
135		0.689257	4.5					135	31.3259
137		0.690858	4.5					137	31.3254
139		0.679662	4.5					139	31.3231
141		0.67245	4.5					141	31.347
143		0.673774	4.5					143	31.3298
145		0.671882	4.5					145	31.3163
147		0.660024	4.5					147	31.306
149		0.66367	4.5					149	31.2654
151		0.671041	4.5					151	31.2787
153		0.658508	4.5					153	31.2453
155		0.653971	4.5					155	31.267
157		0.64732	4.5					157	31.2811
159		0.650602	4.5					159	31.2776
161		0.663436	4.5					161	31.271
163		0.645785	4.5					163	31.2675
165		0.647461	4.5					165	31.2287
167		0.642306	4.5					167	31.1317
169		0.638315	4.5					169	31.2219
171		0.630421	4.5					171	31.3686
173		0.634213	4.5					173	31.3574
175		0.637493	4.5					175	31.4101
177		0.625072	4.5					177	31.3849
179		0.626051	4.5					179	31.3705
181		0.636153	4.5					181	31.3652
183		0.644348	4.5					183	31.3942
185		0.625524	4.5					185	31.3754
187		0.62532	4.5					187	31.3657
189		0.633756	4.5					189	31.3632
191		0.624461	4.5					191	31.3367
193		0.624511	4.5					193	31.342
195		0.62495	4.5					195	31.3223
197		0.621717	4.5					197	31.3042
199		0.624525	4.5					199	31.2973
201		0.625815	4.5					201	31.3153
203		0.615188	4.5					203	31.3195
205		0.620514	4.5					205	31.3348
207		0.61453	4.5					207	31.3403
209		0.613982	4.5					209	31.3246
211		0.610911	4.5					211	31.3074
213		0.609859	4.5					213	31.2938
215		0.602739	4.5					215	31.2996
217		0.61657	4.5					217	31.3118
219		0.6105	4.5					219	31.3306
221		0.600927	4.5					221	31.302
223		0.610069	4.5					223	31.3365
225		0.606054	4.5					225	31.3236
227		0.611679	4.5					227	31.3163
229		0.606734	4.5					229	31.3208
231		0.607732	4.5					231	31.3083
233		0.605486	4.5					233	31.3198
235		0.607871	4.5					235	31.2811
237		0.608247	4.5					237	31.2632
239		0.610256	4.5					239	31.265
241		0.606189	4.5					241	31.228
243		0.601315	4.5					243	31.2259
245		0.60616	4.5					245	31.212
247		0.596866	4.5					247	31.1765
249		0.595363	4.5					249	31.1473
251		0.592368	4.5					251	31.0202
253		0.587782	4.5					253	30.6679
255		0.574022	4.5					255	30.0236
257		0.576313	4.5					257	29.1963
259		0.570195	4.5					259	28.1813
261		0.562071	4.5					261	27.0264
263		0.557995	4.5					263	25.7442
265		0.549213	4.5					265	24.4248
267		0.554413	4.5					267	23.1123
269		0.548867	4.5					269	21.8712
271		0.542517	4.5					271	20.7266
273		0.544956	4.5					273	19.6362
275		0.542874	4.5					275	18.6118
277		0.53679	4.5					277	17.6233
279		0.546481	4.5					279	16.5756
281		0.535882	4.5					281	15.5992
283		0.534544	4.5					283	14.6637
285		0.531533	4.5					285	13.8192
287		0.539754	4.5					287	13.0272
289		0.537437	4.5					289	12.2563
291		0.530743	4.5					291	11.5687
293		0.537404	4.5					293	10.9512
295		0.539128	4.5					295	10.4771
297		0.536215	4.5					297	10.0953
299		0.529254	4.5					299	9.7897
301		0.544553	4.5					301	9.52146
303		0.54709	4.5					303	9.25937
305		0.540107	4.5					305	9.04971
307		0.532582	4.5					307	8.83629
309		0.53376	4.5					309	8.63106
311		0.538695	4.5					311	8.48694
313		0.537401	4.5					313	8.3481
315		0.538953	4.5					315	8.21926
317		0.514522	4.5					317	8.14427
319		0.547787	4.5					319	8.03334
321		0.542439	4.5					321	7.9554
323		0.54276	4.5					323	7.88063
325		0.545729	4.5					325	7.82409
327		0.548411	4.5					327	7.7883
329		0.543506	4.5					329	7.72694
331		0.548809	4.5					331	7.66688
333		0.53398	4.5					333	7.59093
335		0.54752	4.5					335	7.51281
337		0.549746	4.5					337	7.52798
339		0.54738	4.5					339	7.46624
341		0.545839	4.5					341	7.35418
343		0.545684	4.5					343	7.2439
345		0.556225	4.5					345	7.17583
347		0.561988	4.5					347	7.11482
349		0.5535	4.5					349	7.09295
351		0.570977	4.5					351	7.06384
353		0.560017	4.5					353	7.03902
355		0.55626	4.5					355	7.03358
357		0.557886	4.5					357	7.00184
359		0.551089	4.5					359	6.99743
361		0.554264	4.5					361	6.97818
363		0.555695	4.5					363	6.95563
365		0.565978	4.5					365	6.95864
367		0.551776	4.5					367	6.94086
369		0.559825	4.5					369	6.96523
371		0.55414	4.5					371	7.29898
373		0.56748	4.5					373	8.31456
375		0.559514	4.5					375	9.94277
377		0.564191	4.5					377	12.0369
379		0.565905	4.5					379	14.4711
381		0.578483	4.5					381	17.0487
383		0.578597	4.5					383	19.4614
385		0.582646	4.5					385	21.5257
387		0.583474	4.5					387	23.1483
389		0.590921	4.5					389	24.3046
391		0.588881	4.5					391	25.2207
393		0.59713	4.5					393	26.0009
395		0.593168	4.5					395	26.6595
397		0.594278	4.5					397	27.2492
399		0.589076	4.5					399	27.759
401		0.591581	4.5					401	28.2058
403		0.585974	4.5					403	28.6074
405		0.587809	4.5					405	28.9621
407		0.590765	4.5					407	29.2904
409		0.585727	4.5					409	29.5371
411		0.595224	4.5					411	29.798
413		0.590193	4.5					413	29.9949
415		0.594478	4.5					415	30.1981
417		0.595831	4.5					417	30.3614
419		0.597982	4.5					419	30.4954
421		0.587136	4.5					421	30.6504
423		0.588889	4.5					423	30.7989
425		0.593335	4.5					425	30.9245
427		0.589304	4.5					427	31.0405
429		0.593482	4.5					429	31.1049
431		0.588802	4.5					431	31.2333
433		0.590899	4.5					433	31.3221
435		0.591218	4.5					435	31.3889
437		0.585614	4.5					437	31.4514
439		0.593435	4.5					439	31.4964
441		0.587128	4.5					441	31.5572
443		0.583689	4.5					443	31.6116
445		0.59371	4.5					445	31.6598
447		0.580791	4.5					447	31.7211
449		0.588941	4.5					449	31.7692
451		0.596793	4.5					451	31.8298
453		0.583103	4.5					453	31.8456
455		0.599082	4.5					455	31.854
457		0.589055	4.5					457	31.8615
459		0.587921	4.5					459	31.8631
461		0.580608	4.5					461	31.8693
463		0.590081	4.5					463	31.8655
465		0.589841	4.5					465	31.8665
467		0.581871	4.5					467	31.8669
469		0.582611	4.5					469	31.9012
471		0.585055	4.5					471	31.9048
473		0.579513	4.5					473	31.9083
475		0.586698	4.5					475	31.9332
477		0.580526	4.5					477	31.9498
479		0.584655	4.5					479	31.9625
481		0.570956	4.5					481	31.9956
483		0.572444	4.5					483	31.9902
485		0.5712	4.5					485	31.9912
487		0.578878	4.5					487	31.9817
489		0.582313	4.5					489	32
491		0.578386	4.5					491	32.011
493		0.578421	4.5					493	32.0053
495		0.580626	4.5					495	32.02
497		0.597972	4.5					497	32.0191
499		0.609853	4.5					499	32.0017
501		0.619775						501	31.9932
503		0.645033						503	31.9613
505		0.671325						505	31.936
507		0.694939						507	31.9154
509		0.714361						509	31.9122
511		0.723305						511	31.9075
513		0.73763						513	31.9126
515		0.774308						515	31.8828
517		0.791278						517	31.8845
519		0.809802						519	31.8955
521		0.831964						521	31.8749
523		0.859678						523	31.8533
525		0.879816						525	31.8262
527		0.907569						527	31.7874
529		0.925231						529	31.7624
531		0.946946						531	31.7579
533		0.949215						533	31.7213
535		0.97434						535	31.7116
537		0.984481						537	31.6959
539		1.01163						539	31.6745
541		1.02152						541	31.6849
543		1.04118						543	31.6826
545		1.04639						545	31.6828
547		1.05588						547	31.6646
549		1.06737						549	31.6507
551		1.07906						551	31.6225
553		1.07807						553	31.6236
555		1.08002						555	31.6014
557		1.09857						557	31.5857
559		1.07853						559	31.5912
561		1.11069						561	31.6191
563		1.11627						563	31.6195
565		1.12025						565	31.6367
567		1.12503						567	31.6275
569		1.13637						569	31.6026
571		1.13956						571	31.5797
573		1.1313						573	31.5457
575		1.13031						575	31.5409
577		1.1541						577	31.5225
579		1.12789						579	31.5217
581		1.15129						581	31.5111
583		1.12648						583	31.4947
585		1.12455						585	31.4778
587		1.11801						587	31.4891
589		1.13675						589	31.458
591		1.13516						591	31.4309
593		1.12212						593	31.4136
595		1.1381						595	31.4118
597		1.12206						597	31.3431
599		1.14262						599	31.3303
601		1.13663						601	31.3211
603		1.13739						603	31.2905
605		1.11818						605	31.2697
607		1.14071						607	31.2538
609		1.10935						609	31.2149
611		1.11982						611	31.1984
613		1.11556						613	31.1764
615		1.10228						615	31.1743
617		1.10936						617	31.2349
619		1.09969						619	31.2546
621		1.10014						621	31.2568
623		1.11081						623	31.2392
625		1.11102						625	31.246
627		1.08617						627	31.2366
629		1.09803						629	31.2329
631		1.09595						631	31.2479
633		1.08597						633	31.2497
635		1.09114						635	31.2446
637		1.09405						637	31.2153
639		1.10195						639	31.1992
641		1.08666						641	31.1825
643		1.08125						643	31.1739
645		1.08047						645	31.1559
647		1.08557						647	31.1401
649		1.08148						649	31.1143
651		1.07722						651	31.1285
653		1.07646						653	31.1033
655		1.06993						655	31.1002
657		1.05654						657	31.0749
659		1.07767						659	31.0709
661		1.06801						661	31.0513
663		1.07414						663	31.0257
665		1.0767						665	31.056
667		1.04957						667	31.0874
669		1.06583						669	31.0852
671		1.06274						671	31.0408
673		1.05634						673	31.0306
675		1.05941						675	30.9926
677		1.05525						677	30.9808
679		1.04057						679	30.9578
681		1.05029						681	30.9417
683		1.02411						683	30.9335
685		1.01553						685	30.9291
687		0.993499						687	30.916
689		0.984318				4.5		689	30.9203
691		0.955834				4.5		691	30.913
693		0.940741				4.5		693	30.893
695		0.927308				4.5		695	30.8874
697		0.91446				4.5		697	30.8669
699		0.90008				4.5		699	30.8725
701		0.885478				4.5		701	30.8665
703		0.881824				4.5		703	30.802
705		0.859297				4.5		705	30.7082
707		0.842954				4.5		707	30.6267
709		0.837386				4.5		709	30.525
711		0.81659				4.5		711	30.4525
713		0.809405				4.5		713	30.3905
715		0.792792				4.5		715	30.3334
717		0.784571				4.5		717	30.2809
719		0.772512				4.5		719	30.2716
721		0.765803				4.5		721	30.271
723		0.761435				4.5		723	30.2652
725		0.748775				4.5		725	30.2123
727		0.742513				4.5		727	29.8863
729		0.731167				4.5		729	29.9313
731		0.72342				4.5		731	30.265
733		0.710106				4.5		733	30.4773
735		0.709919				4.5		735	30.5597
737		0.703988				4.5		737	30.5874
739		0.70021				4.5		739	30.5746
741		0.684392				4.5		741	30.5706
743		0.696205				4.5		743	30.5541
745		0.688942				4.5		745	30.56
747		0.679167				4.5		747	30.54
749		0.675843				4.5		749	30.5355
751		0.670926				4.5		751	30.5594
753		0.671226				4.5		753	30.5657
755		0.666583				4.5		755	30.5553
757		0.665662				4.5		757	30.5699
759		0.653882				4.5		759	30.5572
761		0.656695				4.5		761	30.5607
763		0.652897				4.5		763	30.5394
765		0.645056				4.5		765	30.5385
767		0.635712				4.5		767	30.5091
769		0.648427				4.5		769	30.4915
771		0.634956				4.5		771	30.4603
773		0.63909				4.5		773	30.4515
775		0.639726				4.5		775	30.4521
777		0.635714				4.5		777	30.4409
779		0.641923				4.5		779	30.4472
781		0.639117				4.5		781	30.4708
783		0.625943				4.5		783	30.4718
785		0.624565				4.5		785	30.4882
787		0.621073				4.5		787	30.5197
789		0.626458				4.5		789	30.5493
791		0.624522				4.5		791	30.5262
793		0.614879				4.5		793	30.5322
795		0.619026				4.5		795	30.5229
797		0.618566				4.5		797	30.5327
799		0.617296				4.5		799	30.5295
801		0.622937				4.5		801	30.5333
803		0.614147				4.5		803	30.5465
805		0.617319				4.5		805	30.5289
807		0.604716				4.5		807	30.5308
809		0.607104				4.5		809	30.5275
811		0.60928				4.5		811	30.5066
813		0.610037				4.5		813	30.5105
815		0.613398				4.5		815	30.492
817		0.605776				4.5		817	30.5074
819		0.601767				4.5		819	30.4807
821		0.6028				4.5		821	30.4982
823		0.607662				4.5		823	30.4549
825		0.599				4.5		825	30.4365
827		0.60322				4.5		827	30.4275
829		0.601221				4.5		829	30.4256
831		0.609339				4.5		831	30.4275
833		0.594849				4.5		833	30.4261
835		0.593581				4.5		835	30.4067
837		0.587287				4.5		837	30.4033
839		0.590794				4.5		839	30.3935
841		0.592435				4.5		841	30.3906
843		0.596119				4.5		843	30.4092
845		0.589339				4.5		845	30.4574
847		0.587704				4.5		847	30.4948
849		0.595349				4.5		849	30.5787
851		0.594037				4.5		851	30.6884
853		0.590129				4.5		853	30.7557
855		0.591859				4.5		855	30.7457
857		0.592657				4.5		857	30.7532
859		0.592648				4.5		859	30.707
861		0.581158				4.5		861	30.6827
863		0.593926				4.5		863	30.6461
865		0.5942				4.5		865	30.6456
867		0.59714				4.5		867	30.61
869		0.582747			3.5	4.5		869	30.6303
871		0.592735			3.5	4.5		871	30.6449
873		0.59414			3.5	4.5		873	30.654
875		0.592917			3.5	4.5		875	30.6521
877		0.592541			3.5	4.5		877	30.6729
879		0.588162			3.5	4.5		879	30.6752
881		0.591066			3.5	4.5		881	30.698
883		0.58735			3.5	4.5		883	30.7555
885		0.594738			3.5	4.5		885	30.7836
887		0.588831			3.5	4.5		887	30.8086
889		0.592475			3.5	4.5		889	30.8375
891		0.580882			3.5	4.5		891	30.85
893		0.584902			3.5	4.5		893	30.8488
895		0.589912			3.5	4.5		895	30.8542
897		0.573131			3.5	4.5		897	30.895
899		0.578638			3.5	4.5		899	30.9022
901		0.584741			3.5	4.5		901	30.9034
903		0.586297			3.5	4.5		903	30.9169
905		0.57983			3.5	4.5		905	30.9094
907		0.583132			3.5	4.5		907	30.8913
909		0.583829			3.5	4.5		909	30.8048
911		0.585889			3.5	4.5		911	30.8034
913		0.578755			3.5	4.5		913	30.8579
915		0.58212			3.5	4.5		915	30.8796
917		0.577089			3.5	4.5		917	30.858
919		0.571895			3.5	4.5		919	30.8384
921		0.578229			3.5	4.5		921	30.8368
923		0.583064			3.5	4.5		923	30.8352
925		0.58299			3.5	4.5		925	30.8243
927		0.582425			3.5	4.5		927	30.8253
929		0.582289			3.5	4.5		929	30.8205
931		0.577802			3.5	4.5		931	30.8102
933		0.573487			3.5	4.5		933	30.8122
935		0.584476			3.5	4.5		935	30.8124
937		0.587364			3.5	4.5		937	30.8187
939		0.585232			3.5	4.5		939	30.8235
941		0.582513			3.5	4.5		941	30.8146
943		0.583899			3.5	4.5		943	30.7939
945		0.584222			3.5	4.5		945	30.7659
947		0.586401			3.5	4.5		947	30.7634
949		0.576327			3.5	4.5		949	30.7392
951		0.583714			3.5	4.5		951	30.7402
953		0.585299			3.5	4.5		953	30.7267
955		0.585103			3.5	4.5		955	30.7057
957		0.587306			3.5	4.5		957	30.6766
959		0.584659			3.5	4.5		959	30.7182
961		0.587908			3.5	4.5		961	30.7293
963		0.585689			3.5	4.5		963	30.758
965		0.58141			3.5	4.5		965	30.7927
967		0.575105			3.5	4.5		967	30.8049
969		0.57829			3.5	4.5		969	30.8147
971		0.589176			3.5	4.5		971	30.8488
973		0.589772			3.5	4.5		973	30.8712
975		0.584995			3.5	4.5		975	30.8642
977		0.591171			3.5	4.5		977	30.8482
979		0.587703			3.5	4.5		979	30.8414
981		0.583252			3.5	4.5		981	30.8844
983		0.588191			3.5	4.5		983	30.8867
985		0.585223			3.5	4.5		985	30.9175
987		0.586654			3.5	4.5		987	30.9271
989		0.592239			3.5	4.5		989	30.912
991		0.587719			3.5	4.5		991	30.8821
993		0.590902			3.5	4.5		993	30.8805
995		0.586096			3.5	4.5		995	30.8714
997		0.588953			3.5	4.5		997	30.8766
999		0.591738			3.5	4.5		999	30.87
1001		0.591362			3.5	4.5		1001	30.8897
1003		0.589853			3.5	4.5		1003	30.8548
1005		0.584881			3.5	4.5		1005	30.848
1007		0.58126			3.5	4.5		1007	30.8256
1009		0.585247			3.5	4.5		1009	30.8323
1011		0.590567			3.5	4.5		1011	30.8184
1013		0.591336			3.5	4.5		1013	30.8163
1015		0.589029			3.5	4.5		1015	30.8194
1017		0.591738			3.5	4.5		1017	30.8226
1019		0.590543			3.5	4.5		1019	30.8291
1021		0.593766			3.5	4.5		1021	30.8341
1023		0.584325			3.5	4.5		1023	30.8461
1025		0.585873			3.5	4.5		1025	30.8349
1027		0.589248			3.5	4.5		1027	30.8925
1029		0.591918			3.5	4.5		1029	30.9006
1031		0.588657			3.5	4.5		1031	30.8949
1033		0.58325			3.5	4.5		1033	30.8272
1035		0.611871			3.5			1035	30.8153
1037		0.668788			3.5			1037	30.8661
1039		0.723051			3.5			1039	30.8597
1041		0.773499			3.5			1041	30.8642
1043		0.828315			3.5			1043	30.8516
1045		0.866893			3.5			1045	30.857
1047		0.913898			3.5			1047	30.842
1049		1.02189			3.5			1049	30.8362
1051		1.13917			3.5			1051	30.8172
1053		1.21648			3.5			1053	30.8053
1055		1.35423			3.5			1055	30.8064
1057		1.45928			3.5			1057	30.8076
1059		1.54894			3.5			1059	30.803
1061		1.63608			3.5			1061	30.7878
1063		1.72271			3.5			1063	30.7857
1065		1.83393			3.5			1065	30.7971
1067		1.88213			3.5			1067	30.793
1069		1.92421			3.5			1069	30.8045
1071		1.98907			3.5			1071	30.7878
1073		2.07113			3.5			1073	30.7775
1075		2.06951			3.5			1075	30.744
1077		2.07454			3.5			1077	30.7179
1079		2.19961			3.5			1079	30.7146
1081		2.2292			3.5			1081	30.7628
1083		2.23729			3.5			1083	30.7811
1085		2.21788			3.5			1085	30.7816
1087		2.15992			3.5			1087	30.7772
1089		2.13768			3.5			1089	30.774
1091		2.0805			3.5			1091	30.7401
1093		2.03017			3.5			1093	30.7321
1095		2.03354			3.5			1095	30.6948
1097		1.95957			3.5			1097	30.7119
1099		1.9024			3.5			1099	30.7282
1101		1.93217			3.5			1101	30.7092
1103		1.87592			3.5			1103	30.7083
1105		1.83978			3.5			1105	30.7056
1107		1.81373			3.5			1107	30.7337
1109		1.77789			3.5			1109	30.7338
1111		1.75276			3.5			1111	30.7084
1113		1.71433			3.5			1113	30.7015
1115		1.71043			3.5			1115	30.7092
1117		1.67117			3.5			1117	30.7212
1119		1.65783			3.5			1119	30.722
1121		1.62898			3.5			1121	30.724
1123		1.63726			3.5			1123	30.7467
1125		1.61815			3.5			1125	30.7433
1127		1.5986			3.5			1127	30.7794
1129		1.58154			3.5			1129	30.7873
1131		1.55468			3.5			1131	30.7867
1133		1.55756			3.5			1133	30.7618
1135		1.54166			3.5			1135	30.7773
1137		1.52584			3.5			1137	30.7799
1139		1.52955			3.5			1139	30.776
1141		1.51224			3.5			1141	30.7727
1143		1.49381			3.5			1143	30.7764
1145		1.4951			3.5			1145	30.779
1147		1.47418			3.5			1147	30.7929
1149		1.47982			3.5			1149	30.8021
1151		1.48027			3.5			1151	30.8065
1153		1.48797			3.5			1153	30.7995
1155		1.47054			3.5			1155	30.7707
1157		1.48371			3.5			1157	30.7491
1159		1.46371			3.5			1159	30.7353
1161		1.48496			3.5			1161	30.7265
1163		1.49053			3.5			1163	30.6867
1165		1.48399			3.5			1165	30.6808
1167		1.48464			3.5			1167	30.6579
1169		1.48405			3.5			1169	30.6583
1171		1.46727			3.5			1171	30.6324
1173		1.4512			3.5			1173	30.6177
1175		1.48182			3.5			1175	30.6139
1177		1.46075			3.5			1177	30.5854
1179		1.45224			3.5			1179	30.6149
1181		1.45643			3.5			1181	30.6178
1183		1.44264			3.5			1183	30.6105
1185		1.44035			3.5			1185	30.6168
1187		1.44319			3.5			1187	30.6257
1189		1.43929			3.5			1189	30.6391
1191		1.48398			3.5			1191	30.6066
1193		1.42195			3.5			1193	30.6702
1195		1.42941			3.5			1195	30.6761
1197		1.45158			3.5			1197	30.7012
1199		1.43997			3.5			1199	30.7224
1201		1.44005			3.5			1201	30.7113
1203		1.43561			3.5			1203	30.7124
1205		1.44358			3.5			1205	30.7085
1207		1.42591			3.5			1207	30.6927
1209		1.43084			3.5			1209	30.6927
1211		1.44169			3.5			1211	30.7008
1213		1.41954			3.5			1213	30.6872
1215		1.39926			3.5			1215	30.7139
1217		1.40705			3.5			1217	30.7192
1219		1.39429			3.5			1219	30.7403
1221		1.41655			3.5			1221	30.7277
1223		1.43765			3.5			1223	30.7051
1225		1.44445						1225	30.6817
1227		1.43488						1227	30.663
1229		1.45257						1229	30.6399
1231		1.47966						1231	30.6192
1233		1.48242						1233	30.6356
1235		1.48503						1235	30.6011
1237		1.46292						1237	30.5477
1239		1.47866						1239	30.5538
1241		1.46124						1241	30.6046
1243		1.47513						1243	30.6248
1245		1.5004						1245	30.6225
1247		1.47573						1247	30.6327
1249		1.47797						1249	30.6295
1251		1.48027						1251	30.6258
1253		1.4818						1253	30.6337
1255		1.49448						1255	30.6515
1257		1.50732						1257	30.6356
1259		1.49081						1259	30.6405
1261		1.49866						1261	30.6584
1263		1.49732						1263	30.6394
1265		1.48505						1265	30.659
1267		1.4778						1267	30.6803
1269		1.48043						1269	30.6651
1271		1.51552						1271	30.6694
1273		1.51615						1273	30.6808
1275		1.52656						1275	30.6902
1277		1.54192						1277	30.6688
1279		1.5197						1279	30.6804
1281		1.5473						1281	30.68
1283		1.56347						1283	30.6925
1285		1.56871						1285	30.6777
1287		1.56001						1287	30.7007
1289		1.56183						1289	30.6937
1291		1.5179						1291	30.704
1293		1.52169						1293	30.6722
1295		1.53978						1295	30.6708
1297		1.53805						1297	30.6921
1299		1.56671						1299	30.6985
1301		1.53265						1301	30.6878
1303		1.53495						1303	30.6925
1305		1.52946						1305	30.711
1307		1.53478						1307	30.6939
1309		1.55152						1309	30.6616
1311		1.52777						1311	30.6574
1313		1.4953						1313	30.6521
1315		1.49202						1315	30.6662
1317		1.4821						1317	30.659
1319		1.49396						1319	30.671
1321		1.47146						1321	30.6551
1323		1.47952						1323	30.651
1325		1.41325						1325	30.6617
1327		1.36992						1327	30.6446
1329		1.32258						1329	30.6356
1331		1.28574						1331	30.6507
1333		1.25436						1333	30.6466
1335		1.23622						1335	30.6341
1337		1.22524						1337	30.636
1339		1.20336						1339	30.6323
1341		1.19153						1341	30.6181
1343		1.17693						1343	30.6149
1345		1.16955						1345	30.5991
1347		1.19596						1347	30.5886
1349		1.17021						1349	30.5463
1351		1.16839						1351	30.6287
1353		1.1575						1353	30.6991
1355		1.1616						1355	30.7346
1357		1.15855						1357	30.7422
1359		1.16535						1359	30.7252
1361		1.13745						1361	30.745
1363		1.14057						1363	30.7356
1365		1.13927						1365	30.7388
1367		1.14198						1367	30.7255
1369		1.13198						1369	30.7254
1371		1.11017		4.5				1371	30.704
1373		1.11821		4.5				1373	30.684
1375		1.12207		4.5				1375	30.6443
1377		1.10526		4.5				1377	30.615
1379		1.11417		4.5				1379	30.586
1381		1.10793		4.5				1381	30.5652
1383		1.09197		4.5				1383	30.5788
1385		1.09158		4.5				1385	30.5766
1387		1.07685		4.5				1387	30.6464
1389		1.08238		4.5				1389	30.6953
1391		1.06614		4.5				1391	30.7306
1393		1.0748		4.5				1393	30.7436
1395		1.06926		4.5				1395	30.7359
1397		1.11139		4.5				1397	30.7249
1399		1.25499		4.5				1399	30.7308
1401		1.87266		4.5				1401	30.7573
1403		2.89732		4.5				1403	30.7836
1405		3.63885		4.5				1405	30.8163
1407		3.91394		4.5				1407	30.8185
1409		3.69441		4.5				1409	30.8479
1411		3.42356		4.5				1411	30.8954
1413		3.10971		4.5				1413	30.9047
1415		2.83611		4.5				1415	30.9005
1417		2.54568		4.5				1417	30.8969
1419		2.33934		4.5				1419	30.9148
1421		2.13377		4.5				1421	30.8732
1423		2.00785		4.5				1423	30.8594
1425		1.86734		4.5				1425	30.8367
1427		1.8048		4.5				1427	30.8581
1429		1.73174		4.5				1429	30.8638
1431		1.65315						1431	30.859
1433		1.57632						1433	30.8577
1435		1.55394						1435	30.846
1437		1.53759						1437	30.8552
1439		1.50181						1439	30.8409
1441		1.45985						1441	30.8369
1443		1.41501						1443	30.7884
1445		1.40212						1445	30.7834
1447		1.39515						1447	30.76
1449		1.37789						1449	30.7453
1451		1.35846						1451	30.7311
1453		1.34144						1453	30.7188
1455		1.30965						1455	30.7228
1457		1.2954						1457	30.7215
1459		1.26022						1459	30.6881
1461		1.2322						1461	30.3983
1463		1.20222						1463	30.5662
1465		1.17648						1465	30.6665
1467		1.16416						1467	30.6804
1469		1.13731						1469	30.6945
1471		1.11691						1471	30.673
1473		1.10838						1473	30.6822
1475		1.09482						1475	30.7003
1477		1.07301						1477	30.7142
1479		1.05393						1479	30.7578
1481		1.04915						1481	30.7671
1483		1.05294						1483	30.8096
1485		1.03963						1485	30.8385
1487		1.02901						1487	30.8713
1489		1.03219						1489	30.9066
1491		1.00036						1491	30.869
1493		1.00334						1493	30.8297
1495		0.996812						1495	30.8261
1497		0.993293						1497	30.8353
1499		0.989528						1499	30.8648
1501		0.994785						1501	30.8618
1503		1.00079						1503	30.875
1505		0.985769						1505	30.8735
1507		0.979016						1507	30.8804
1509		0.985317						1509	30.887
1511		0.972229						1511	30.8783
1513		0.979546						1513	30.8773
1515		0.969587						1515	30.8784
1517		0.972262						1517	30.8687
1519		0.972149						1519	30.8943
1521		0.985266						1521	30.8981
1523		0.974188						1523	30.8893
1525		0.98046						1525	30.8742
1527		0.974734						1527	30.8645
1529		0.983468						1529	30.881
1531		0.98103						1531	30.8684
1533		0.968694						1533	30.9045
1535		0.975236						1535	30.9398
1537		0.978283						1537	30.9548
1539		0.978606						1539	30.954
1541		0.970985						1541	30.9746
1543		0.980804						1543	30.9743
1545		0.969102						1545	30.9928
1547		0.994859						1547	30.9855
1549		1.00442						1549	30.9683
1551		1.00457						1551	31.0116
1553		1.02156						1553	31.0964
1555		1.01934						1555	31.1264
1557		1.01429						1557	31.1328
1559		1.02667						1559	31.1286
1561		1.0262
									31.2866
									31.265
									31.2367
									31.2255
									31.2374
									31.2509
									31.285
									31.3116
									31.321
									31.3391
									31.3491
									31.3704
									31.3954
									31.4143
									31.448
									31.477
									31.5027
									31.5055
									31.5405
									31.6239
									31.6635
									31.6469
									31.636
									31.6275
									31.6159
									31.5962
									31.5776
									31.5717
									31.5497
									31.5319
									31.5128
									31.4851
									31.464
									31.4478
									31.4388
									31.445
									31.4516
									31.4635
									31.4582
									31.4334
									31.4273
									31.4187
									31.4287
									31.4258
									31.4121
									31.3987
									31.384
									31.3692
									31.3555
									31.3509
									31.3326
									31.3431
									31.4427
									31.436
									31.4296
									31.4106
									31.3943
									31.4144
									31.4434
									31.4422
									31.4309
									31.4297
									31.4218
									31.3984
									31.3871
									31.3966
									31.4046
									31.4065
									31.3178
									31.5087
									31.6647
									31.7232
									31.7364
									31.7236
									31.6947
									31.6684
									31.6525
									31.6397
									31.6334
									31.6146
									31.5968
									31.5894
									31.5807
									31.5703
									31.5574
									31.5378
									31.5176
									31.502
									31.4963
									31.4976
									31.4986
									31.4879
									31.4679
									31.4566
									31.4435
									31.4366
									31.4262
									31.4064
									31.3883
									31.3668
									31.3598
									31.3813
									31.3785
									31.3678
									31.3582
									31.3429
