# Supplementary material for: STIM1 and ORAI1 form a novel cold transduction mechanism in sensory and sympathetic neurons
Source: EMBO J. 2022 Dec 16;42(3):e111348. doi: 10.15252/embj.2022111348 (PMC9890232; doi:10.15252/embj.2022111348)
Supplement: Supplementary file 4 — Source Data for Expanded View and Appendix [file EMBJ-42-e111348-s004.zip › Source_Data_for_EV_and_Appendix/Figure_EV5/EMBOJ-2022-111348R1_SourceDataForFigEV5C.xlsx]

## Sheet: Tabelle1
+Ca2+ after cold (1)		+Ca2+ after thapsigargin (2)	cold	thapsigargin	+Ca2+ no cold
0.0654538		0.58897	0.035667	0.029204	0.250942
0.583145		1.65603	-0.0168	0.009853	0.291169
0.323196		0.331187	-0.02696	0.016811	0.435613
0.136601		0.144448	-0.03591	0.013801	0.2346
0.0462245		0.40409	-0.07567	0.022204	0.356109
0.0797282		1.20683	-0.09222	0.048659	0.444081
0.46863		0.863891	-0.02578	0.027759	0.263563
0.0545362		0.133859	-0.07822	0.010596	0.395427
0.332132		0.30357	-0.00108	0.022523	0.332595
0.342196		0.444674	-0.26573	0.1646	0.230699
0.385742		0.400506	-0.01175	0.035343	0.249736
0.513541		0.671763	-0.09737	0.035246	0.152398
0.317914		0.384578	-0.05281	0.00851	0.124061
0.122921		0.537954	-0.12435	0.01124	0.250942
0.361302		0.336445	-0.02426	0.00511	0.291169
0.424387		0.405922	0.017688	0.021753	0.435613
0.159376		0.657764	-0.003	0.013487	0.2346
0.168072		0.211212	-0.00304	0.014879	0.356109
0.114127		0.51249	-0.00131	0.009605	0.444081
0.097735		0.1442	0.013452	0.017906	0.263563
0.561275		0.568054	-0.03116	0.001546	0.395427
0.166371		0.136087	-0.0714	-0.00178	0.332595
0.325478		0.338156	-0.02566	0.011971	0.230699
0.327112		0.37769	0.003205	0.011882	0.249736
0.673897		0.690407	-0.02752	-0.00023	0.152398
0.140395		0.133526	-0.03682	-0.00131	0.124061
0.42198		0.445219	-0.12128	0.017335
0.33864		0.351622	-0.05141	0.012537
0.0430401		0.0709203	-0.05083	-0.00974
0.270048		0.175791	-0.07488	-0.01614
0.126507		0.168382	-0.05542	0.032102
0.401693		0.365213	-0.0478	0.053734
0.161544		0.19216	0.039511	0.034717
0.24997		0.228573	-0.05261	0.030317
0.417741		0.433397	0.158972	0.020922
0.131764		0.271991	-0.01078	0.059764
0.317198		1.01971	-0.04713	0.02872
0.509763		0.386265	-0.10213	0.138239
0.485674		0.530975	-0.11362	0.04189
0.292618		0.315847	-0.07709	0.026272
0.259586		0.286952	0.020448	0.016526
0.419484		0.430012	-0.01625	0.023863
0.429634		0.418393	-0.01242	0.027654
0.317096		0.331531	0.026226	0.020796
0.172622		0.294494	-0.1146	0.014746
0.298065		0.326518	0.057982	0.009986
0.423683		0.470567	-0.01528	0.026895
0.445978		0.470319	-0.02816	0.015912
0.241338		3.27581	-0.07845	-0.00218
0.168173		0.316852	-0.03017	-0.0006
0.437287		0.463675	-0.04824	0.009454
0.30272		0.327805	-0.03592	0.000586
0.0801327		0.0871686	-0.0931	0.000361
0.384308		0.358816	0.040814	0.009971
0.0755443		0.0800553	-0.08138	0.028237
0.231286		0.236234	-0.09964	0.002872
0.277511		0.270868	-0.05448	0.001585
0.0700969		1.19918	-0.02665	-0.00576
0.32313		0.583842	-0.01318	0.005915
0.0940737		0.49721	-0.16856	-0.00709
0.283123		0.286343	-0.04596	0.017111
0.140191		0.195117	-0.08671	-0.01338
0.397552		0.409511	0.026108	0.009085
0.0656888		0.0818126	-0.01049	-0.00148
0.127504		0.0990671	-0.02529	0.009363
0.0991143		0.0987113	-0.09089	0.005301
0.15501		0.269106	-0.04022	0.004114
0.176332		0.105056	-0.22697	-0.03919
0.561648		0.500285	-0.04006	0.002686
0.221442		0.256514	-0.06987	0.012802
0.459638		0.566498	-0.04532	0.018718
0.331015		0.390814	-0.02856	-0.00497
0.301565		0.27803	-0.01264	0.010227
0.300968		0.276544	-0.00455	-0.0026
0.416802		0.392301	-0.15238	-0.00042
0.175829		0.154332	0.008647	0.017222
0.12192		0.0990274	-0.1011	0.01602
0.249148		1.47817	-0.07738	0.041341
0.38767		0.408557	-0.03976	0.010248
0.342483		0.386845	-0.08284	0.008081
0.464386		0.46927	-0.00789	0.035892
0.705831		0.697738	-0.12952	0.044802
0.540708		0.613694	-0.28961	0.117969
0.448456		0.490201	-0.01373	-0.0025
0.29056		0.315606	-0.02633	0.014373
0.496318		0.511198	-0.05107	0.005693
0.110204		0.104681	-0.10487	0.009865
0.187593		0.196245	-0.06694	0.006889
0.497165		0.545179	-0.00212	0.032346
0.465654		0.447004	0.017579	0.000817
0.0797432		0.0736598	-0.03733	-0.00504
0.903895		0.928202	-0.71156	0.020495
0.411477		0.374339	-0.02423	0.002669
0.464677		0.550643	-0.07393	0.038621
0.213593		0.229235	-0.08059	0.016737
0.372304		0.448154	-0.04093	-0.00358
0.381215		0.370478	-0.15011	0.019185
0.409114		0.454368	-0.14833	0.135735
0.386691		1.29193	0.066379	0.04178
0.217296		0.299838	-0.16779	-0.02146
0.132		0.158738	-0.06236	-0.01104
0.479394		0.519914	-0.01876	0.010145
0.294872		0.313476	-0.02081	0.003245
0.322014		0.379637	-0.00635	0.009768
0.410443		0.337278	-0.04751	-0.00459
0.100308		0.632434	-0.05221	0.00254
0.405254		0.414183	-0.07305	-0.00701
0.325056		0.380787	-0.05891	0.00345
0.364271		0.814949	-0.05611	-0.00864
0.263464		0.160372	-0.10343	0.002954
0.546266		0.317548	-0.07349	0.005035
0.236664		0.286637	-0.20808	0.045726
0.388724		0.608376	0.020885	0.022965
0.125833		0.158334	-0.19014	-0.02688
0.426924		0.435023	-0.054	-0.01933
0.170356		0.172258	-0.05132	-0.00614
0.117084		0.11979	-0.01897	0.015458
0.834255		0.654914	-0.51689	-0.03934
0.484069		0.479777	-0.02311	-0.00872
0.417577		0.326006	-0.06279	-0.01204
0.125833		0.170875	-0.20938	0.018665
0.414919		0.304506	-0.0511	-0.0091
0.65525		0.694148	0.299889	0.03915
0.507449		0.513975	-0.03921	0.015934
0.234464		0.211658	-0.08051	-0.00948
0.20432		0.201316	0.026141	0.004471
0.282069		0.278599	0.113134	0.01169
0.218292		0.226644	-0.00211	-0.01014
0.165726		0.150146	-0.10276	0.007293
0.316774		0.355804	0.026306	0.009842
0.101265		0.0985853	-0.09901	-0.0225
0.154719		0.167233	-0.06228	-0.00787
0.222089		0.634595	0.018306	0.001854
0.293654		0.543627	-0.08585	-0.00937
0.155017		0.157378	-0.05999	0.002506
0.277285		0.229917	-0.04313	0.015372
0.113623		1.37821	-0.17494	-0.03588
0.355123		1.37202	0.006447	0.031659
0.24545		0.2669	-0.06851	0.01039
0.183471		0.157074	0.000971	-0.00074
0.174862		0.252876	-0.11759	0.011175
0.039949		0.0720618	-0.0677	0.006398
0.168863		0.266006	-0.14744	0.025959
0.366126		0.405943	-0.07944	0.005963
0.166231		0.202153	-0.09061	-0.01537
0.207742		0.295584	-0.05132	-0.0214
0.27203		0.273869	0.04948	-0.00357
0.295919		0.33941	-0.04063	-0.01831
0.421642		0.410614	-0.00054	-0.00409
0.0867309		0.0964618	-0.0174	-0.00309
0.404552		0.437801	-0.00957	0.02151
0.227691		0.262831	-0.13546	0.033151
0.137763		0.124972	-0.10307	-0.00823
0.0616633		0.0509948	-0.07688	0.01796
0.123617		0.139193	-0.02754	-0.01136
0.116815		0.185289	-0.02104	-0.00704
0.107978		0.12241	0.001984	-0.00525
0.245424		0.269288	-0.04304	-0.01488
0.538515		0.586433	-0.01874	-0.01247
0.475681		0.455273	-0.02613	-0.0138
0.341687		0.321074	0.021862	-0.00988
0.553875		0.521608	-0.04622	-0.00342
0.164583		0.166382	-0.07847	0.028625
0.388618		0.394819	-0.02443	-0.00502
0.22644		0.221554	0.002048	-0.01516
0.553473		0.505365	-0.00121	-0.00039
0.373431		0.35943	0.550179	0.066099
0.647884		0.608427	-0.07518	0.032317
0.0888069		0.137016	-0.03483	-0.00764
