# Supplementary material for: STIM1 and ORAI1 form a novel cold transduction mechanism in sensory and sympathetic neurons
Source: EMBO J. 2022 Dec 16;42(3):e111348. doi: 10.15252/embj.2022111348 (PMC9890232; doi:10.15252/embj.2022111348)
Supplement: Supplementary file 4 — Source Data for Expanded View and Appendix [file EMBJ-42-e111348-s004.zip › Source_Data_for_EV_and_Appendix/Figure_EV5/EMBOJ-2022-111348R1_SourceDataForFigEV5B.xlsx]

## Sheet: Tabelle1
Time (sec)		Cell 3	zero ca	K		Time (sec)	Temperature
5		0.853793				5	31.7826
7		0.85882				7	31.7828
9		0.860869				9	31.7646
11		0.855154				11	31.7507
13		0.843987				13	31.7225
15		0.856267				15	31.7236
17		0.842802				17	31.7014
19		0.856778				19	31.6857
21		0.850773				21	31.6912
23		0.862334				23	31.7191
25		0.851544				25	31.7195
27		0.844647				27	31.7367
29		0.850295				29	31.7275
31		0.837679				31	31.7026
33		0.835794				33	31.6797
35		0.846409				35	31.6457
37		0.842263				37	31.6409
39		0.8494				39	31.6225
41		0.847532				41	31.6217
43		0.857905				43	31.6111
45		0.838172				45	31.5947
47		0.853557				47	31.5778
49		0.849407				49	31.5891
51		0.853209				51	31.558
53		0.827368				53	31.5309
55		0.833028				55	31.5136
57		0.841425				57	31.5118
59		0.844124				59	31.4431
61		0.858174				61	31.4303
63		0.844211				63	31.4211
65		0.844883				65	31.3905
67		0.835975				67	31.3697
69		0.843161				69	31.3538
71		0.851776				71	31.3149
73		0.839342				73	31.2984
75		0.854185				75	31.2764
77		0.839381				77	31.2743
79		0.838139				79	31.3349
81		0.840733				81	31.3546
83		0.842241				83	31.3568
85		0.84857	4.5			85	31.3392
87		0.83772	4.5			87	31.346
89		0.838861	4.5			89	31.3366
91		0.817717	4.5			91	31.3329
93		0.808935	4.5			93	31.3479
95		0.801728	4.5			95	31.3497
97		0.801601	4.5			97	31.3446
99		0.795551	4.5			99	31.3153
101		0.782828	4.5			101	31.2992
103		0.778344	4.5			103	31.2825
105		0.767476	4.5			105	31.2739
107		0.756524	4.5			107	31.2559
109		0.756212	4.5			109	31.2401
111		0.744313	4.5			111	31.2143
113		0.744587	4.5			113	31.2285
115		0.735632	4.5			115	31.2033
117		0.727703	4.5			117	31.2002
119		0.713055	4.5			119	31.1749
121		0.71051	4.5			121	31.1709
123		0.710933	4.5			123	31.1513
125		0.698578	4.5			125	31.1257
127		0.697587	4.5			127	31.156
129		0.703814	4.5			129	31.1874
131		0.692916	4.5			131	31.1852
133		0.681731	4.5			133	31.1408
135		0.691316	4.5			135	31.1306
137		0.684824	4.5			137	31.0926
139		0.679355	4.5			139	31.0808
141		0.674348	4.5			141	31.0578
143		0.665466	4.5			143	31.0417
145		0.674138	4.5			145	31.0335
147		0.660868	4.5			147	31.0291
149		0.664897	4.5			149	31.016
151		0.657359	4.5			151	31.0203
153		0.659348	4.5			153	31.013
155		0.659402	4.5			155	30.993
157		0.650596	4.5			157	30.9874
159		0.640113	4.5			159	30.9669
161		0.650017	4.5			161	30.9725
163		0.641327	4.5			163	30.9665
165		0.645145	4.5			165	30.902
167		0.645311	4.5			167	30.8082
169		0.634028	4.5			169	30.7267
171		0.646954	4.5			171	30.625
173		0.639361	4.5			173	30.5525
175		0.632996	4.5			175	30.4905
177		0.628644	4.5			177	30.4334
179		0.632726	4.5			179	30.3809
181		0.6363	4.5			181	30.3716
183		0.634587	4.5			183	30.371
185		0.636851	4.5			185	30.3652
187		0.624892	4.5			187	30.3122
189		0.627748	4.5			189	29.9863
191		0.634029	4.5			191	30.0313
193		0.634317	4.5			193	30.365
195		0.637772	4.5			195	30.5773
197		0.627847	4.5			197	30.6597
199		0.625431	4.5			199	30.6874
201		0.627541	4.5			201	30.6746
203		0.621583	4.5			203	30.6706
205		0.628382	4.5			205	30.6542
207		0.623365	4.5			207	30.66
209		0.628199	4.5			209	30.64
211		0.621314	4.5			211	30.6355
213		0.624375	4.5			213	30.6594
215		0.620241	4.5			215	30.6657
217		0.624834	4.5			217	30.6553
219		0.620366	4.5			219	30.67
221		0.613526	4.5			221	30.6572
223		0.616311	4.5			223	30.6607
225		0.624237	4.5			225	30.6394
227		0.612256	4.5			227	30.6385
229		0.61758	4.5			229	30.6091
231		0.608442	4.5			231	30.5914
233		0.612701	4.5			233	30.5603
235		0.612133	4.5			235	30.5515
237		0.612712	4.5			237	30.5521
239		0.611749	4.5			239	30.5409
241		0.614222	4.5			241	30.5472
243		0.619267	4.5			243	30.5708
245		0.606522	4.5			245	30.5718
247		0.608402	4.5			247	30.5882
249		0.616335	4.5			249	30.6197
251		0.607007	4.5			251	30.6493
253		0.609666	4.5			253	30.6262
255		0.602307	4.5			255	30.6322
257		0.611448	4.5			257	30.6229
259		0.614118	4.5			259	30.6327
261		0.615003	4.5			261	30.6295
263		0.616999	4.5			263	30.6333
265		0.609998	4.5			265	30.6465
267		0.615962	4.5			267	30.6289
269		0.600772	4.5			269	30.6308
271		0.60483	4.5			271	30.6275
273		0.615085	4.5			273	30.6066
275		0.60687	4.5			275	30.6105
277		0.605483	4.5			277	30.592
279		0.610336	4.5			279	30.6074
281		0.604758	4.5			281	30.5807
283		0.609268	4.5			283	30.5982
285		0.608142	4.5			285	30.5549
287		0.605091	4.5			287	30.5365
289		0.610716	4.5			289	30.5275
291		0.605069	4.5			291	30.5256
293		0.602123	4.5			293	30.5275
295		0.595495	4.5			295	30.5261
297		0.602705	4.5			297	30.5067
299		0.595921	4.5			299	30.5033
301		0.60555	4.5			301	30.4935
303		0.605625	4.5			303	30.4906
305		0.602419	4.5			305	30.5092
307		0.593581	4.5			307	30.5574
309		0.593015	4.5			309	30.5948
311		0.589995	4.5			311	30.6787
313		0.602002	4.5			313	30.7884
315		0.604574	4.5			315	30.8557
317		0.60182	4.5			317	30.8457
319		0.592574	4.5			319	30.8532
321		0.599067	4.5			321	30.807
323		0.594363	4.5			323	30.7827
325		0.598422	4.5			325	30.7461
327		0.593691	4.5			327	30.7456
329		0.596827	4.5			329	30.71
331		0.598227	4.5			331	30.7303
333		0.604256	4.5			333	30.7449
335		0.605325	4.5			335	30.754
337		0.59352	4.5			337	30.7521
339		0.597136	4.5			339	30.7729
341		0.593162	4.5			341	30.7752
343		0.604067	4.5			343	30.798
345		0.585648	4.5			345	30.8555
347		0.596703	4.5			347	30.8835
349		0.591368	4.5			349	30.9086
351		0.590449	4.5			351	30.9375
353		0.584445	4.5			353	30.95
355		0.590849	4.5			355	30.9488
357		0.6034	4.5			357	30.9541
359		0.605793	4.5			359	30.995
361		0.602175	4.5			361	31.0022
363		0.586524	4.5			363	31.0034
365		0.58651	4.5			365	31.017
367		0.596167	4.5			367	31.0095
369		0.595543	4.5			369	30.9913
371		0.591635	4.5			371	30.9048
373		0.590569	4.5			373	30.9034
375		0.589312	4.5			375	30.958
377		0.583902	4.5			377	30.9796
379		0.586227	4.5			379	30.958
381		0.586335	4.5			381	30.9384
383		0.598143	4.5			383	30.9368
385		0.597024	4.5			385	30.9352
387		0.589838	4.5			387	30.9243
389		0.586033	4.5			389	30.9253
391		0.594348	4.5			391	30.9205
393		0.590329	4.5			393	30.9103
395		0.587971	4.5			395	30.9122
397		0.587236	4.5			397	30.9124
399		0.587556	4.5			399	30.9187
401		0.596495	4.5			401	30.9235
403		0.588936	4.5			403	30.9146
405		0.592739	4.5			405	30.8939
407		0.586709	4.5			407	30.8659
409		0.592752	4.5			409	30.8634
411		0.587211	4.5			411	30.8392
413		0.609964	4.5			413	30.8402
415		0.589853	4.5			415	30.8268
417		0.587922	4.5			417	30.8057
419		0.588346	4.5			419	30.7766
421		0.587684	4.5			421	30.8182
423		0.589748	4.5			423	30.8293
425		0.592345	4.5			425	30.858
427		0.582965	4.5			427	30.8927
429		0.580283	4.5			429	30.9049
431		0.586612	4.5			431	30.9147
433		0.58678	4.5			433	30.9488
435		0.593361	4.5			435	30.9713
437		0.587988	4.5			437	30.9642
439		0.587843	4.5			439	30.9482
441		0.589077	4.5			441	30.9414
443		0.601079	4.5			443	30.9844
445		0.576621	4.5			445	30.9867
447		0.593633	4.5			447	31.0175
449		0.580442	4.5			449	31.0271
451		0.576169	4.5			451	31.012
453		0.586917	4.5			453	30.9821
455		0.593996	4.5			455	30.9805
457		0.588741	4.5			457	30.9715
459		0.595885	4.5			459	30.9766
461		0.595199	4.5			461	30.97
463		0.588505	4.5			463	30.9897
465		0.578903	4.5			465	30.9548
467		0.580563	4.5			467	30.9479
469		0.586612	4.5			469	30.9256
471		0.588182	4.5			471	30.9323
473		0.582339	4.5			473	30.9184
475		0.580546	4.5			475	30.9163
477		0.580539	4.5			477	30.9194
479		0.587478	4.5			479	30.9226
481		0.586883	4.5			481	30.9291
483		0.591983	4.5			483	30.9341
485		0.585905	4.5			485	30.9461
487		0.579351	4.5			487	30.9349
489		0.589097	4.5			489	30.9925
491		0.59028	4.5			491	31.0006
493		0.590959	4.5			493	30.9949
495		0.588832	4.5			495	30.9272
497		0.588339	4.5			497	30.9153
499		0.579316	4.5			499	30.9661
501		0.593824	4.5			501	30.9597
503		0.593318	4.5			503	30.9642
505		0.590969	4.5			505	30.9516
507		0.594303				507	30.957
509		0.592005				509	30.942
511		0.60727				511	30.9362
513		0.611218				513	30.9172
515		0.612504				515	30.9053
517		0.620173				517	30.9064
519		0.636457				519	30.9076
521		0.651009				521	30.903
523		0.643747				523	30.8878
525		0.674867				525	30.8857
527		0.670902				527	30.8971
529		0.684853				529	30.8929
531		0.70103				531	30.9045
533		0.718911				533	30.8879
535		0.715609				535	30.8775
537		0.736151				537	30.844
539		0.745962				539	30.8179
541		0.748205				541	30.8146
543		0.750644				543	30.8628
545		0.779029				545	30.8811
547		0.780403				547	30.8816
549		0.809617				549	30.8772
551		0.811866				551	30.874
553		0.819639				553	30.8401
555		0.82259				555	30.8321
557		0.828878				557	30.7948
559		0.834996				559	30.8119
561		0.852752				561	30.8282
563		0.86665				563	30.8092
565		0.853637				565	30.8083
567		0.863179				567	30.8056
569		0.886604				569	30.8337
571		0.880848				571	30.8338
573		0.886321				573	30.8084
575		0.895692				575	30.8015
577		0.916226				577	30.8092
579		0.905724				579	30.8211
581		0.906794				581	30.822
583		0.91564				583	30.824
585		0.916726				585	30.8467
587		0.934927				587	30.8433
589		0.945292				589	30.8794
591		0.935373				591	30.8874
593		0.920406				593	30.8867
595		0.917152				595	30.8618
597		0.938024				597	30.8773
599		0.937766				599	30.8799
601		0.94052				601	30.8759
603		0.950173				603	30.8727
605		0.948589				605	30.8763
607		0.941089				607	30.879
609		0.947527				609	30.8929
611		0.943501				611	30.9021
613		0.951812				613	30.9065
615		0.941766				615	30.8996
617		0.960402				617	30.8707
619		0.943674				619	30.8491
621		0.956556				621	30.8353
623		0.942852				623	30.8265
625		0.926747				625	30.7868
627		0.946636				627	30.7808
629		0.94578				629	30.7579
631		0.940904				631	30.7583
633		0.971596				633	30.7324
635		0.944522				635	30.7177
637		0.953786				637	30.7139
639		0.941737				639	30.6854
641		0.945366				641	30.7149
643		0.92921				643	30.7178
645		0.953366				645	30.7105
647		0.943378				647	30.7168
649		0.960413				649	30.7257
651		0.95369				651	30.739
653		0.948368				653	30.7066
655		0.926967				655	30.7702
657		0.94535				657	30.7761
659		0.943773				659	30.8012
661		0.937808				661	30.8224
663		0.9347				663	30.8113
665		0.927043				665	30.8124
667		0.935398				667	30.8085
669		0.930034				669	30.7927
671		0.937348				671	30.7927
673		0.930161				673	30.8008
675		0.92213				675	30.7872
677		0.911514				677	30.8139
679		0.930914				679	30.8192
681		0.936368				681	30.8403
683		0.92311				683	30.8277
685		0.927696				685	30.8051
687		0.932843				687	30.7817
689		0.920087				689	30.763
691		0.902336				691	30.7399
693		0.930925				693	30.7191
695		0.919561				695	30.7356
697		0.916789				697	30.701
699		0.905219				699	30.6477
701		0.931899				701	30.6538
703		0.913847				703	30.7046
705		0.920869				705	30.7248
707		0.929813				707	30.7225
709		0.92072				709	30.7326
711		0.898782				711	30.7295
713		0.91256				713	30.7258
715		0.903009				715	30.7337
717		0.89367				717	30.7515
719		0.910115				719	30.7356
721		0.894157				721	30.7405
723		0.898433				723	30.7584
725		0.900182				725	30.7394
727		0.911716				727	30.759
729		0.892657				729	30.7803
731		0.906188				731	30.7651
733		0.897301				733	30.7694
735		0.900688				735	30.7808
737		0.907782				737	30.7902
739		0.884232				739	30.7688
741		0.891952				741	30.7804
743		0.890666				743	30.78
745		0.900357				745	30.7925
747		0.887238				747	30.7777
749		0.881236				749	30.8007
751		0.87956				751	30.7937
753		0.86719				753	30.8041
755		0.881449				755	30.7722
757		0.879778				757	30.7708
759		0.894416				759	30.7921
761		0.878999				761	30.7985
763		0.883621				763	30.7878
765		0.878804				765	30.7925
767		0.877558				767	30.811
769		0.882152				769	30.7939
771		0.906376				771	30.7616
773		0.891074		4.5		773	30.7574
775		0.876321		4.5		775	30.7521
777		0.888855		4.5		777	30.7662
779		0.893537		4.5		779	30.759
781		0.882735		4.5		781	30.771
783		0.892886		4.5		783	30.7551
785		0.910213		4.5		785	30.751
787		0.903285		4.5		787	30.7617
789		0.883339		4.5		789	30.7446
791		0.893394		4.5		791	30.7356
793		0.895793		4.5		793	30.7507
795		0.931247		4.5		795	30.7466
797		1.05932		4.5		797	30.7341
799		1.34297		4.5		799	30.736
801		1.85449		4.5		801	30.7323
803		2.57099		4.5		803	30.7181
805		3.17283		4.5		805	30.7149
807		3.56397		4.5		807	30.6991
809		4.06313		4.5		809	30.6885
811		4.07948		4.5		811	30.6463
813		3.70011		4.5		813	30.7287
815		3.47906		4.5		815	30.7991
817		3.23303		4.5		817	30.8346
819		2.93374		4.5		819	30.8422
821		2.76377		4.5		821	30.8252
823		2.56128		4.5		823	30.8451
825		2.37346		4.5		825	30.8357
827		2.20861		4.5		827	30.8388
829		2.12741		4.5		829	30.8255
831		2.00885		4.5		831	30.8254
833		1.95448				833	30.804
835		1.88572				835	30.7841
837		1.76418				837	30.7443
839		1.69844				839	30.715
841		1.66191				841	30.686
843		1.60515				843	30.6652
845		1.56344				845	30.6788
847		1.5749				847	30.6766
849		1.52032				849	30.7464
851		1.5224				851	30.7953
853		1.51009				853	30.8306
855		1.49469				855	30.8436
857		1.44088				857	30.8359
859		1.33646				859	30.8249
861		1.2987				861	30.8308
863		1.23683				863	30.8573
865		1.18141				865	30.8836
867		1.13085				867	30.9164
869		1.06699				869	30.9185
871		1.05332				871	30.9479
873		1.03019				873	30.9954
875		1.03053				875	31.0047
877		0.994527				877	31.0005
879		0.966849				879	30.9969
881		0.952279				881	31.0148
883		0.944686				883	30.9732
885		0.919977				885	30.9594
887		0.921315				887	30.9367
889		0.902916				889	30.9581
891		0.886516				891	30.9638
893		0.890216				893	30.959
895		0.878093				895	30.9577
897		0.860774				897	30.946
899		0.837839				899	30.9552
901		0.858779				901	30.9409
903		0.850178				903	30.9369
905		0.838102				905	30.8884
907		0.845487				907	30.8834
909		0.855551				909	30.8601
911		0.859149				911	30.8453
913		0.844189				913	30.8311
915		0.824846				915	30.8188
917		0.847261				917	30.8228
919		0.823496				919	30.8215
921		0.832217				921	30.7881
923		0.821161				923	30.4983
925		0.824757				925	30.6662
927		0.81035				927	30.7665
929		0.831472				929	30.7804
931		0.822291				931	30.7945
933		0.824906				933	30.773
935		0.83007				935	30.7822
937		0.834255				937	30.8003
939		0.820693				939	30.8142
941		0.823316				941	30.8577
943		0.817727				943	30.8671
945		0.811128				945	30.9096
947		0.823557				947	30.9384
949		0.818953				949	30.9713
951		0.814132				951	31.0067
953		0.833634				953	30.969
955		0.809385				955	30.9297
957		0.811938				957	30.9261
959		0.813938				959	30.9353
961		0.817633				961	30.9648
963		0.825305				963	30.9618
965		0.825766				965	30.975
967		0.823971				967	30.9735
969		0.817025				969	30.9804
971		0.820353				971	30.987
973		0.823078				973	30.9783
975		0.813248				975	30.9773
977		0.830703				977	30.9784
979		0.823724				979	30.9687
981		0.819371				981	30.9943
983		0.82374				983	30.9981
985		0.80322				985	30.9893
987		0.828085				987	30.9742
989		0.82207				989	30.9645
991		0.816319				991	30.981
993		0.812335				993	30.9684
995		0.817165				995	31.0045
997		0.812977				997	31.0398
999		0.796976				999	31.0548
							31.365
							31.3367
							31.3255
							31.3374
							31.3509
							31.385
							31.4115
							31.421
							31.4391
							31.4491
							31.4704
							31.4954
							31.5143
							31.548
							31.577
							31.6027
							31.6055
							31.6405
							31.7239
							31.7634
							31.7469
							31.736
							31.7276
							31.7159
							31.6961
							31.6776
							31.6717
							31.6497
							31.6319
							31.6128
							31.5851
							31.5639
							31.5478
							31.5388
							31.545
							31.5516
							31.5635
							31.5583
							31.5334
							31.5273
							31.5188
							31.5287
							31.5258
							31.5121
							31.4987
							31.484
							31.4692
							31.4555
							31.4508
							31.4326
							31.4431
							31.5427
							31.536
							31.5296
							31.5106
							31.4943
							31.5145
							31.5434
							31.5421
							31.5309
							31.5297
							31.5218
							31.4984
							31.4871
							31.4966
							31.5046
							31.5065
							31.4178
							31.6087
							31.7647
							31.8232
							31.8364
							31.8236
							31.7947
							31.7684
							31.7525
							31.7397
							31.7334
							31.7146
							31.6968
							31.6894
							31.6807
							31.6702
							31.6574
							31.6378
							31.6176
							31.602
							31.5963
							31.5975
							31.5986
							31.5879
							31.5679
							31.5566
							31.5435
							31.5366
							31.5262
							31.5064
							31.4884
							31.4668
							31.4598
							31.4813
							31.4785
							31.4678
							31.4582
							31.4429
