# Supplementary material for: STIM1 and ORAI1 form a novel cold transduction mechanism in sensory and sympathetic neurons
Source: EMBO J. 2022 Dec 16;42(3):e111348. doi: 10.15252/embj.2022111348 (PMC9890232; doi:10.15252/embj.2022111348)
Supplement: Supplementary file 4 — Source Data for Expanded View and Appendix [file EMBJ-42-e111348-s004.zip › Source_Data_for_EV_and_Appendix/Appendix_Figure_S6/EMBOJ-2022-111348R1_SourceDataForFigS6B.xlsx]

## Sheet: Tabelle1
Cold	Cold pH=8.8	Cold
0.306701	0.439971	0.089606
0.28525	0.324432	0.176912
0.208958	0.351065	0.037838
0.001	0.282587	-0.0037
0.652301	0.88358	0.252739
0.0069	0.225412	0.014426
0.100758	0.501705	0.049254
0.298462	0.550836	0.238715
0.13921	0.320053	0.016242
