# Supplementary material for: STIM1 and ORAI1 form a novel cold transduction mechanism in sensory and sympathetic neurons
Source: EMBO J. 2022 Dec 16;42(3):e111348. doi: 10.15252/embj.2022111348 (PMC9890232; doi:10.15252/embj.2022111348)
Supplement: Supplementary file 4 — Source Data for Expanded View and Appendix [file EMBJ-42-e111348-s004.zip › Source_Data_for_EV_and_Appendix/Appendix_Figure_S6/EMBOJ-2022-111348R1_SourceDataForFigS6A.xlsx]

## Sheet: Tabelle1
Time (sec)	Temperature	F340/380	ph	K+		Time (sec)	Temperature
5	30.9232	0.81585				5	30.9232
7	30.9366	0.816047				7	30.9366
9	30.9482	0.820186				9	30.9482
11	30.9662	0.814573				11	30.9662
13	30.9835	0.811057				13	30.9835
15	30.999	0.810975				15	30.999
17	31.015	0.807944				17	31.015
19	31.0247	0.804237				19	31.0247
21	31.0345	0.811702				21	31.0345
23	31.0463	0.800157				23	31.0463
25	31.0556	0.806647				25	31.0556
27	31.0646	0.806892				27	31.0646
29	31.0697	0.804133				29	31.0697
31	31.0787	0.803248				31	31.0787
33	31.0829	0.806094				33	31.0829
35	31.0937	0.799646				35	31.0937
37	31.101	0.800596				37	31.101
39	31.111	0.799452				39	31.111
41	31.119	0.799999				41	31.119
43	31.1176	0.796962				43	31.1176
45	31.0652	0.79621				45	31.0652
47	30.9348	0.798308				47	30.9348
49	30.7148	0.795989				49	30.7148
51	30.426	0.798268				51	30.426
53	30.0435	0.796814				53	30.0435
55	29.6484	0.792435				55	29.6484
57	29.2411	0.792608				57	29.2411
59	28.8189	0.790273				59	28.8189
61	28.3768	0.782538				61	28.3768
63	27.923	0.778807				63	27.923
65	27.4612	0.780446				65	27.4612
67	26.9899	0.776262				67	26.9899
69	26.5065	0.771213				69	26.5065
71	26.0087	0.768824				71	26.0087
73	25.4977	0.770644				73	25.4977
75	24.9711	0.769366				75	24.9711
77	24.4365	0.769984				77	24.4365
79	23.905	0.773338				79	23.905
81	23.3757	0.770269				81	23.3757
83	22.8487	0.763226				83	22.8487
85	22.3215	0.760927				85	22.3215
87	21.7977	0.760524				87	21.7977
89	21.2756	0.76979				89	21.2756
91	20.7612	0.765871				91	20.7612
93	20.2581	0.817527				93	20.2581
95	19.762	0.874714				95	19.762
97	19.272	0.871011				97	19.272
99	18.7865	0.855001				99	18.7865
101	18.3052	0.841383				101	18.3052
103	17.8309	0.82668				103	17.8309
105	17.3684	0.814942				105	17.3684
107	16.9137	0.807165				107	16.9137
109	16.4601	0.801149				109	16.4601
111	16.0027	0.787714				111	16.0027
113	15.5412	0.789421				113	15.5412
115	15.0758	0.78806				115	15.0758
117	14.6098	0.782486				117	14.6098
119	14.1419	0.782155				119	14.1419
121	13.6787	0.785816				121	13.6787
123	13.2215	0.79134				123	13.2215
125	12.7765	0.792005				125	12.7765
127	12.3363	0.797282				127	12.3363
129	11.8934	0.808396				129	11.8934
131	11.4605	0.812138				131	11.4605
133	11.0342	0.814619				133	11.0342
135	10.616	0.814429				135	10.616
137	10.2184	0.818632				137	10.2184
139	9.83907	0.824004				139	9.83907
141	9.46656	0.827496				141	9.46656
143	9.11835	0.83143				143	9.11835
145	8.79397	0.831433				145	8.79397
147	8.49853	0.835967				147	8.49853
149	8.23299	0.841654				149	8.23299
151	8.00679	0.84737				151	8.00679
153	7.80427	0.84815				153	7.80427
155	7.62102	0.861475				155	7.62102
157	7.46262	0.861793				157	7.46262
159	7.32397	0.871691				159	7.32397
161	7.20038	0.870218				161	7.20038
163	7.0787	0.878705				163	7.0787
165	6.96547	0.8865				165	6.96547
167	6.85338	0.891482				167	6.85338
169	6.73613	0.895816				169	6.73613
171	6.62877	0.900633				171	6.62877
173	6.66133	0.912468				173	6.66133
175	7.12675	0.920944				175	7.12675
177	8.30687	0.916827				177	8.30687
179	10.1914	0.915411				179	10.1914
181	12.627	0.900645				181	12.627
183	15.4671	0.868491				183	15.4671
185	18.3287	0.837998				185	18.3287
187	20.7087	0.805818				187	20.7087
189	22.495	0.77981				189	22.495
191	23.7094	0.753845				191	23.7094
193	24.2609	0.739155				193	24.2609
195	24.7785	0.725086				195	24.7785
197	25.2746	0.716999				197	25.2746
199	25.7034	0.707921				199	25.7034
201	26.0607	0.698949	1.7			201	26.0607
203	26.3642	0.695095	1.7			203	26.3642
205	26.6366	0.691968	1.7			205	26.6366
207	26.8768	0.688006	1.7			207	26.8768
209	27.0882	0.688557	1.7			209	27.0882
211	27.2781	0.684172	1.7			211	27.2781
213	27.4551	0.68499	1.7			213	27.4551
215	27.6136	0.684671	1.7			215	27.6136
217	27.7648	0.684072	1.7			217	27.7648
219	27.9011	0.687313	1.7			219	27.9011
221	28.0301	0.683088	1.7			221	28.0301
223	28.1494	0.686765	1.7			223	28.1494
225	28.3246	0.689422	1.7			225	28.3246
227	28.587	0.68865	1.7			227	28.587
229	28.74	0.690275	1.7			229	28.74
231	28.8475	0.69027	1.7			231	28.8475
233	28.9402	0.691853	1.7			233	28.9402
235	29.0011	0.691263	1.7			235	29.0011
237	29.1097	0.691853	1.7			237	29.1097
239	29.1929	0.695558	1.7			239	29.1929
241	29.2766	0.698641	1.7			241	29.2766
243	29.3527	0.705923	1.7			243	29.3527
245	29.4207	0.718368	1.7			245	29.4207
247	29.4438	0.726392	1.7			247	29.4438
249	29.5094	0.731732	1.7			249	29.5094
251	29.609	0.743295	1.7			251	29.609
253	29.6741	0.749683	1.7			253	29.6741
255	29.7395	0.759728	1.7			255	29.7395
257	29.7784	0.768698	1.7			257	29.7784
259	29.8208	0.781224	1.7			259	29.8208
261	29.892	0.787277	1.7			261	29.892
263	29.9438	0.795633	1.7			263	29.9438
265	29.9918	0.796714	1.7			265	29.9918
267	30.0268	0.799251	1.7			267	30.0268
269	30.0682	0.802549	1.7			269	30.0682
271	30.1087	0.803609	1.7			271	30.1087
273	30.1432	0.807665	1.7			273	30.1432
275	30.182	0.814024	1.7			275	30.182
277	30.2244	0.815383	1.7			277	30.2244
279	30.2542	0.815652	1.7			279	30.2542
281	30.2829	0.823273	1.7			281	30.2829
283	30.3158	0.826438	1.7			283	30.3158
285	30.3433	0.835864	1.7			285	30.3433
287	30.3728	0.841714	1.7			287	30.3728
289	30.3698	0.84123	1.7			289	30.3698
291	30.4318	0.84635	1.7			291	30.4318
293	30.5443	0.853263	1.7			293	30.5443
295	30.597	0.860112	1.7			295	30.597
297	30.6274	0.869239	1.7			297	30.6274
299	30.6575	0.86674	1.7			299	30.6575
301	30.6834	0.879933	1.7			301	30.6834
303	30.7064	0.880846	1.7			303	30.7064
305	30.7318	0.881014	1.7			305	30.7318
307	30.7509	0.885282	1.7			307	30.7509
309	30.7746	0.893727	1.7			309	30.7746
311	30.7927	0.903046	1.7			311	30.7927
313	30.8129	0.907774	1.7			313	30.8129
315	30.8344	0.91424	1.7			315	30.8344
317	30.8563	0.916439	1.7			317	30.8563
319	30.8734	0.926222	1.7			319	30.8734
321	30.8936	0.931278	1.7			321	30.8936
323	30.9097	0.932425	1.7			323	30.9097
325	30.9241	0.938818	1.7			325	30.9241
327	30.9368	0.943044	1.7			327	30.9368
329	30.9503	0.950534	1.7			329	30.9503
331	30.9652	0.950959	1.7			331	30.9652
333	30.9784	0.958183	1.7			333	30.9784
335	30.9885	0.956924	1.7			335	30.9885
337	31.0001	0.962388	1.7			337	31.0001
339	31.0109	0.966945	1.7			339	31.0109
341	31.0212	0.968865	1.7			341	31.0212
343	31.0286	0.98773	1.7			343	31.0286
345	31.041	0.991383	1.7			345	31.041
347	31.0501	0.999337	1.7			347	31.0501
349	31.0565	1.00458	1.7			349	31.0565
351	31.0479	1.00806	1.7			351	31.0479
353	31.0071	1.00693	1.7			353	31.0071
355	30.9846	1.00892	1.7			355	30.9846
357	30.9772	1.01014	1.7			357	30.9772
359	30.9826	1.0166	1.7			359	30.9826
361	30.9878	1.02734	1.7			361	30.9878
363	30.9947	1.02563	1.7			363	30.9947
365	31.0053	1.0315	1.7			365	31.0053
367	31.014	1.03442	1.7			367	31.014
369	31.0236	1.04546	1.7			369	31.0236
371	31.0316	1.04512	1.7			371	31.0316
373	31.0552	1.04935	1.7			373	31.0552
375	31.1137	1.0506	1.7			375	31.1137
377	31.1575	1.05352	1.7			377	31.1575
379	31.1862	1.05514	1.7			379	31.1862
381	31.1995	1.05015	1.7			381	31.1995
383	31.2005	1.05614	1.7			383	31.2005
385	31.2038	1.05948	1.7			385	31.2038
387	31.2066	1.05268	1.7			387	31.2066
389	31.2146	1.05869	1.7			389	31.2146
391	31.2231	1.04822	1.7			391	31.2231
393	31.2291	1.05121	1.7			393	31.2291
395	31.2286	1.05652	1.7			395	31.2286
397	31.2327	1.0539	1.7			397	31.2327
399	31.2354	1.05479	1.7			399	31.2354
401	31.244	1.05097	1.7			401	31.244
403	31.2454	1.05702	1.7			403	31.2454
405	31.2542	1.05993	1.7			405	31.2542
407	31.2638	1.05722	1.7			407	31.2638
409	31.2718	1.05973	1.7			409	31.2718
411	31.2623	1.06401	1.7			411	31.2623
413	31.2337	1.06513	1.7			413	31.2337
415	31.1445	1.06301	1.7			415	31.1445
417	30.9614	1.06745	1.7			417	30.9614
419	30.6858	1.07292	1.7			419	30.6858
421	30.3467	1.07327	1.7			421	30.3467
423	29.9709	1.07666	1.7			423	29.9709
425	29.5672	1.07415	1.7			425	29.5672
427	29.1439	1.07683	1.7			427	29.1439
429	28.6983	1.08221	1.7			429	28.6983
431	28.2451	1.07748	1.7			431	28.2451
433	27.7889	1.088	1.7			433	27.7889
435	27.3188	1.09409	1.7			435	27.3188
437	26.8326	1.09477	1.7			437	26.8326
439	26.3286	1.09954	1.7			439	26.3286
441	25.8132	1.09505	1.7			441	25.8132
443	25.2951	1.09566	1.7			443	25.2951
445	24.7687	1.0976	1.7			445	24.7687
447	24.2434	1.10297	1.7			447	24.2434
449	23.7122	1.10283	1.7			449	23.7122
451	23.1809	1.10456	1.7			451	23.1809
453	22.6528	1.10756	1.7			453	22.6528
455	22.1196	1.11707	1.7			455	22.1196
457	21.5913	1.10964	1.7			457	21.5913
459	21.0691	1.10729	1.7			459	21.0691
461	20.5446	1.10629	1.7			461	20.5446
463	20.0173	1.10026	1.7			463	20.0173
465	19.5057	1.11216	1.7			465	19.5057
467	19.0051	1.11545	1.7			467	19.0051
469	18.5156	1.12573	1.7			469	18.5156
471	18.0304	1.13503	1.7			471	18.0304
473	17.5549	1.13512	1.7			473	17.5549
475	17.0865	1.13805	1.7			475	17.0865
477	16.6236	1.14002	1.7			477	16.6236
479	16.159	1.15474	1.7			479	16.159
481	15.7007	1.15905	1.7			481	15.7007
483	15.2462	1.17163	1.7			483	15.2462
485	14.7946	1.1774	1.7			485	14.7946
487	14.342	1.18464	1.7			487	14.342
489	13.8886	1.1938	1.7			489	13.8886
491	13.4354	1.19288	1.7			491	13.4354
493	12.9867	1.20849	1.7			493	12.9867
495	12.5353	1.21249	1.7			495	12.5353
497	12.0853	1.22093	1.7			497	12.0853
499	11.6374	1.23319	1.7			499	11.6374
501	11.1993	1.23883	1.7			501	11.1993
503	10.7709	1.24736	1.7			503	10.7709
505	10.3599	1.25347	1.7			505	10.3599
507	9.96955	1.26899	1.7			507	9.96955
509	9.59564	1.27949	1.7			509	9.59564
511	9.23483	1.28576	1.7			511	9.23483
513	8.90118	1.29649	1.7			513	8.90118
515	8.59728	1.30364	1.7			515	8.59728
517	8.32798	1.31048	1.7			517	8.32798
519	8.09974	1.32789	1.7			519	8.09974
521	7.90421	1.34094	1.7			521	7.90421
523	7.73397	1.34321	1.7			523	7.73397
525	7.58485	1.35888	1.7			525	7.58485
527	7.44164	1.37675	1.7			527	7.44164
529	7.30436	1.39049	1.7			529	7.30436
531	7.18388	1.39723	1.7			531	7.18388
533	7.07192	1.41369	1.7			533	7.07192
535	6.97331	1.42255	1.7			535	6.97331
537	6.87056	1.43267	1.7			537	6.87056
539	6.7783	1.43853	1.7			539	6.7783
541	6.6508	1.45242	1.7			541	6.6508
543	6.52326	1.46243	1.7			543	6.52326
545	6.66782	1.48715	1.7			545	6.66782
547	7.47233	1.51443	1.7			547	7.47233
549	9.08021	1.53341	1.7			549	9.08021
551	11.3441	1.56118	1.7			551	11.3441
553	14.1116	1.56678	1.7			553	14.1116
555	17.1364	1.54809	1.7			555	17.1364
557	19.8202	1.52286	1.7			557	19.8202
559	21.8846	1.49106	1.7			559	21.8846
561	23.3211	1.45602	1.7			561	23.3211
563	23.9724	1.40898	1.7			563	23.9724
565	24.4999	1.35629	1.7			565	24.4999
567	25.0248	1.30997	1.7			567	25.0248
569	25.4656	1.26462	1.7			569	25.4656
571	25.8692	1.20846	1.7			571	25.8692
573	26.1993	1.15897	1.7			573	26.1993
575	26.4889	1.12492	1.7			575	26.4889
577	26.7403	1.08697	1.7			577	26.7403
579	26.962	1.05711	1.7			579	26.962
581	27.1483	1.03267	1.7			581	27.1483
583	27.3181	1.00913	1.7			583	27.3181
585	27.483	0.993701	1.7			585	27.483
587	27.638	0.981078	1.7			587	27.638
589	27.7789	0.974496	1.7			589	27.7789
591	27.9111	0.968482	1.7			591	27.9111
593	28.0353	0.956882	1.7			593	28.0353
595	28.1836	0.954973	1.7			595	28.1836
597	28.3891	0.953187	1.7			597	28.3891
599	28.5256	0.95366	1.7			599	28.5256
601	28.6313	0.948967				601	28.6313
603	28.7243	0.954452				603	28.7243
605	28.8084	0.957791				605	28.8084
607	28.8865	0.940371				607	28.8865
609	28.9683	0.905788				609	28.9683
611	29.0456	0.867724				611	29.0456
613	29.116	0.841354				613	29.116
615	29.1814	0.815673				615	29.1814
617	29.248	0.80329				617	29.248
619	29.3147	0.794838				619	29.3147
621	29.375	0.795508				621	29.375
623	29.4302	0.785107				623	29.4302
625	29.4904	0.782067				625	29.4904
627	29.5517	0.782001				627	29.5517
629	29.6119	0.776534				629	29.6119
631	29.6679	0.775872				631	29.6679
633	29.7172	0.782219				633	29.7172
635	29.7663	0.785096				635	29.7663
637	29.8177	0.786405				637	29.8177
639	29.838	0.786694				639	29.838
641	29.8724	0.797468				641	29.8724
643	29.9496	0.797625				643	29.9496
645	29.9789	0.793102				645	29.9789
647	30.0135	0.79444				647	30.0135
649	30.0449	0.793078				649	30.0449
651	30.0812	0.79598				651	30.0812
653	30.1151	0.795336				653	30.1151
655	30.1547	0.801741				655	30.1547
657	30.1896	0.799511				657	30.1896
659	30.2236	0.798105				659	30.2236
661	30.2527	0.800453				661	30.2527
663	30.2814	0.798187				663	30.2814
665	30.309	0.79412				665	30.309
667	30.3356	0.799751				667	30.3356
669	30.3601	0.802197				669	30.3601
671	30.3827	0.797287				671	30.3827
673	30.404	0.807442				673	30.404
675	30.4259	0.810048				675	30.4259
677	30.4526	0.809611				677	30.4526
679	30.4768	0.806791				679	30.4768
681	30.5047	0.805065				681	30.5047
683	30.5269	0.801714				683	30.5269
685	30.559	0.80508				685	30.559
687	30.5811	0.802761				687	30.5811
689	30.6063	0.79855				689	30.6063
691	30.632	0.799069				691	30.632
693	30.6478	0.798722				693	30.6478
695	30.662	0.801604				695	30.662
697	30.6714	0.796925				697	30.6714
699	30.6836	0.798359				699	30.6836
701	30.696	0.798069				701	30.696
703	30.7041	0.798424				703	30.7041
705	30.7179	0.802088				705	30.7179
707	30.7366	0.8054				707	30.7366
709	30.7519	0.808613				709	30.7519
711	30.7638	0.804993				711	30.7638
713	30.7708	0.808144				713	30.7708
715	30.7808	0.800898				715	30.7808
717	30.7964	0.801215				717	30.7964
719	30.8083	0.803665				719	30.8083
721	30.8198	0.800871				721	30.8198
723	30.8336	0.800799				723	30.8336
725	30.848	0.806103				725	30.848
727	30.8619	0.801523				727	30.8619
729	30.8736	0.805286				729	30.8736
731	30.8779	0.809973				731	30.8779
733	30.8871	0.813919				733	30.8871
735	30.8991	0.811099				735	30.8991
737	30.911	0.810766				737	30.911
739	30.9163	0.808957				739	30.9163
741	30.9174	0.806967				741	30.9174
743	30.9201	0.807184				743	30.9201
745	30.9273	0.816607				745	30.9273
747	30.9347	0.809539				747	30.9347
749	30.9544	0.809434				749	30.9544
751	30.9597	0.805011				751	30.9597
753	30.964	0.811618				753	30.964
755	30.9684	0.813755				755	30.9684
757	30.9742	0.814454				757	30.9742
759	30.9783	0.815397				759	30.9783
761	30.9816	0.814188				761	30.9816
763	30.9923	0.809289				763	30.9923
765	31.0085	0.812553				765	31.0085
767	31.0017	0.818384				767	31.0017
769	31.0053	0.817601				769	31.0053
771	31.0113	0.822722				771	31.0113
773	31.0194	0.814122				773	31.0194
775	31.0239	0.817257				775	31.0239
777	31.0276	0.811093				777	31.0276
779	31.0302	0.815357				779	31.0302
781	31.0359	0.810439				781	31.0359
783	31.0282	0.810593				783	31.0282
785	30.9777	0.809624				785	30.9777
787	30.8405	0.810647				787	30.8405
789	30.6228	0.806119				789	30.6228
791	30.3339	0.809029				791	30.3339
793	29.9919	0.807067				793	29.9919
795	29.6205	0.808946				795	29.6205
797	29.2291	0.80265				797	29.2291
799	28.8171	0.804732				799	28.8171
801	28.4052	0.800256				801	28.4052
803	27.9558	0.80016				803	27.9558
805	27.5113	0.79162				805	27.5113
807	27.0446	0.794247				807	27.0446
809	26.5488	0.785911				809	26.5488
811	26.0442	0.786703				811	26.0442
813	25.5633	0.786163				813	25.5633
815	25.0436	0.784532				815	25.0436
817	24.5063	0.781014				817	24.5063
819	23.9778	0.784063				819	23.9778
821	23.4485	0.777749				821	23.4485
823	22.9266	0.776914				823	22.9266
825	22.4037	0.769758				825	22.4037
827	21.8853	0.767011				827	21.8853
829	21.3769	0.774556				829	21.3769
831	20.861	0.782827				831	20.861
833	20.3469	0.788571				833	20.3469
835	19.8379	0.783333				835	19.8379
837	19.3355	0.782516				837	19.3355
839	18.8538	0.779591				839	18.8538
841	18.3751	0.778229				841	18.3751
843	17.9015	0.773259				843	17.9015
845	17.4392	0.768088				845	17.4392
847	16.9805	0.76658				847	16.9805
849	16.5229	0.765708				849	16.5229
851	16.0623	0.761161				851	16.0623
853	15.599	0.761131				853	15.599
855	15.1362	0.761277				855	15.1362
857	14.6736	0.761555				857	14.6736
859	14.2109	0.76618				859	14.2109
861	13.7514	0.768157				861	13.7514
863	13.3001	0.770877				863	13.3001
865	12.8604	0.770697				865	12.8604
867	12.4234	0.7723				867	12.4234
869	11.9823	0.771068				869	11.9823
871	11.5442	0.776073				871	11.5442
873	11.1128	0.783711				873	11.1128
875	10.6971	0.785172				875	10.6971
877	10.3022	0.788897				877	10.3022
879	9.92581	0.792112				879	9.92581
881	9.55433	0.796596				881	9.55433
883	9.2067	0.798628				883	9.2067
885	8.88379	0.802298				885	8.88379
887	8.59276	0.805334				887	8.59276
889	8.33004	0.808138				889	8.33004
891	8.10676	0.815127				891	8.10676
893	7.90007	0.820945				893	7.90007
895	7.71983	0.822603				895	7.71983
897	7.56962	0.825301				897	7.56962
899	7.43402	0.831322				899	7.43402
901	7.30546	0.832542				901	7.30546
903	7.19156	0.839689				903	7.19156
905	7.08416	0.841505				905	7.08416
907	6.97768	0.845671				907	6.97768
909	6.86185	0.849978				909	6.86185
911	6.74625	0.853254				911	6.74625
913	6.74099	0.857465				913	6.74099
915	7.09947	0.86028				915	7.09947
917	8.12586	0.863559				917	8.12586
919	9.87532	0.871975				919	9.87532
921	12.2223	0.868401				921	12.2223
923	15.0329	0.856122				923	15.0329
925	17.9542	0.843651				925	17.9542
927	20.4275	0.821504				927	20.4275
929	22.2725	0.80766				929	22.2725
931	23.264	0.793722				931	23.264
933	23.7903	0.774884				933	23.7903
935	24.3673	0.764405				935	24.3673
937	24.8664	0.752017				937	24.8664
939	25.2895	0.74606				939	25.2895
941	25.6439	0.740377				941	25.6439
943	25.9461	0.732634				943	25.9461
945	26.2043	0.726352				945	26.2043
947	26.4357	0.722412				947	26.4357
949	26.651	0.72014				949	26.651
951	26.8521	0.716497				951	26.8521
953	27.0357	0.715149				953	27.0357
955	27.2064	0.715772				955	27.2064
957	27.3658	0.71424				957	27.3658
959	27.514	0.713757				959	27.514
961	27.6542	0.713759				961	27.6542
963	27.7782	0.7158				963	27.7782
965	27.8993	0.719948				965	27.8993
967	28.0172	0.722639				967	28.0172
969	28.1271	0.722411				969	28.1271
971	28.2309	0.724135				971	28.2309
973	28.3246	0.726725				973	28.3246
975	28.4169	0.731213				975	28.4169
977	28.5072	0.730502				977	28.5072
979	28.5901	0.737633				979	28.5901
981	28.6685	0.739246				981	28.6685
983	28.7432	0.744581				983	28.7432
985	28.8168	0.739333				985	28.8168
987	28.887	0.744445				987	28.887
989	28.9544	0.74913				989	28.9544
991	29.0202	0.749275				991	29.0202
993	29.0837	0.748453				993	29.0837
995	29.1451	0.75485				995	29.1451
997	29.204	0.754737				997	29.204
999	29.2562	0.75607				999	29.2562
1001	29.3076	0.760132				1001	29.3076
1003	29.3586	0.757725				1003	29.3586
1005	29.4116	0.755425				1005	29.4116
1007	29.4578	0.755586				1007	29.4578
1009	29.5041	0.756843				1009	29.5041
1011	29.5486	0.758212				1011	29.5486
1013	29.5924	0.757631				1013	29.5924
1015	29.6307	0.759589				1015	29.6307
1017	29.671	0.758541				1017	29.671
1019	29.7074	0.757442				1019	29.7074
1021	29.7411	0.757723				1021	29.7411
1023	29.7768	0.760242				1023	29.7768
1025	29.7966	0.761952				1025	29.7966
1027	29.7751	0.761316				1027	29.7751
1029	29.7866	0.758754				1029	29.7866
1031	29.8138	0.759495		1.7		1031	29.8138
1033	29.8425	0.759465		1.7		1033	29.8425
1035	29.8711	0.760861		1.7		1035	29.8711
1037	29.902	0.759996		1.7		1037	29.902
1039	29.9431	0.759682		1.7		1039	29.9431
1041	29.9932	0.760303		1.7		1041	29.9932
1043	30.033	0.763305		1.7		1043	30.033
1045	30.0646	0.770141		1.7		1045	30.0646
1047	30.0897	0.766528		1.7		1047	30.0897
1049	30.1027	0.771268		1.7		1049	30.1027
1051	30.1181	0.770264		1.7		1051	30.1181
1053	30.1384	0.776072		1.7		1053	30.1384
1055	30.1691	0.777802		1.7		1055	30.1691
1057	30.2429	0.781454		1.7		1057	30.2429
1059	30.2919	0.782704		1.7		1059	30.2919
1061	30.3411	0.78402		1.7		1061	30.3411
1063	30.3609	0.784334				1063	30.3609
1065	30.3786	0.786319				1065	30.3786
1067	30.3909	0.78473				1067	30.3909
1069	30.4035	0.786918				1069	30.4035
1071	30.387	0.782855				1071	30.387
1073	30.3874	0.781089				1073	30.3874
1075	30.3967	0.781817				1075	30.3967
1077	30.3961	0.780641				1077	30.3961
1079	30.3994	0.780929				1079	30.3994
1081	30.4021	0.779586				1081	30.4021
1083	30.4102	0.781571				1083	30.4102
1085	30.4292	0.78228				1085	30.4292
1087	30.4576	0.780036				1087	30.4576
1089	30.4752	0.779595				1089	30.4752
1091	30.4866	0.774454				1091	30.4866
1093	30.4996	0.772931				1093	30.4996
1095	30.5138	0.778076				1095	30.5138
1097	30.5244	0.775828				1097	30.5244
1099	30.5365	0.776813				1099	30.5365
1101	30.551	0.778362				1101	30.551
1103	30.5642	0.78306				1103	30.5642
1105	30.5725	0.779158				1105	30.5725
1107	30.5818	0.782901				1107	30.5818
1109	30.5929	0.787092				1109	30.5929
1111	30.603	0.785668				1111	30.603
1113	30.6155	0.782397				1113	30.6155
1115	30.63	0.781248				1115	30.63
1117	30.6452	0.786198				1117	30.6452
1119	30.6551	0.787249				1119	30.6551
1121	30.6672	0.785895				1121	30.6672
1123	30.6843	0.786047				1123	30.6843
1125	30.687	0.783969				1125	30.687
1127	30.6929	0.788967				1127	30.6929
1129	30.6998	0.791779				1129	30.6998
1131	30.6998	0.78786				1131	30.6998
1133	30.7022	0.787487				1133	30.7022
1135	30.7039	0.786969				1135	30.7039
1137	30.708	0.787711				1137	30.708
1139	30.7177	0.790052				1139	30.7177
1141	30.7268	0.78818				1141	30.7268
