# Supplementary material for: STIM1 and ORAI1 form a novel cold transduction mechanism in sensory and sympathetic neurons
Source: EMBO J. 2022 Dec 16;42(3):e111348. doi: 10.15252/embj.2022111348 (PMC9890232; doi:10.15252/embj.2022111348)
Supplement: Supplementary file 4 — Source Data for Expanded View and Appendix [file EMBJ-42-e111348-s004.zip › Source_Data_for_EV_and_Appendix/Appendix_Figure_S8/EMBOJ-2022-111348R1_SourceDataForFigS8A.xlsx]

## Sheet: Tabelle1
	WT	KO		sec	temp
				0	30.711
5	0.822801	0.828967		1	30.741
7	0.820424	0.826824		2	30.7714
9	0.82064	0.814147		3	30.7874
11	0.821333	0.825719		4	30.8161
13	0.824372	0.832134		5	30.841
15	0.827806	0.830004		6	30.8672
17	0.826911	0.830785		7	30.8813
19	0.827144	0.83497		8	30.9032
21	0.831443	0.837398		9	30.928
23	0.834857	0.838114		10	30.9515
25	0.833927	0.848773		11	30.9636
27	0.832824	0.849576		12	30.982
29	0.834575	0.842338		13	30.996
31	0.835969	0.84906		14	31.0179
33	0.829494	0.845406		15	31.0425
35	0.831195	0.856724		16	31.0587
37	0.83267	0.861302		17	31.0838
39	0.833322	0.857554		18	31.1036
41	0.835601	0.862947		19	31.1177
43	0.834654	0.856318		20	31.1347
45	0.833414	0.852594		21	31.152
47	0.839295	0.868936		22	31.1727
49	0.835811	0.855153		23	31.1899
51	0.835181	0.853425		24	31.2143
53	0.832239	0.852239		25	31.2294
55	0.835646	0.869684		26	31.2516
57	0.837214	0.875611		27	31.2687
59	0.838772	0.862656		28	31.3048
61	0.836475	0.870964		29	31.3244
63	0.839304	0.865804		30	31.3379
65	0.838424	0.882927		31	31.3574
67	0.839432	0.876939		32	31.3709
69	0.839166	0.884939		33	31.3856
71	0.833306	0.873008		34	31.3899
73	0.834682	0.880949		35	31.4007
75	0.82479	0.875155		36	31.4062
77	0.81997	0.872635		37	31.4115
79	0.816496	0.842341		38	31.4081
81	0.804356	0.845725		39	31.388
83	0.810977	0.8281		40	31.3787
85	0.807163	0.829233		41	31.3769
87	0.856538	0.811159		42	31.3756
89	0.89688	0.886617		43	31.3805
91	0.889138	0.892446		44	31.3893
93	0.886024	0.840742		45	31.3872
95	0.892894	0.852002		46	31.3861
97	0.929977	1.09444		47	31.3949
99	1.00621	1.20493		48	31.4103
101	1.0348	1.11263		49	31.4151
103	1.05213	1.26544		50	31.4154
105	1.19378	1.31563		51	31.428
107	1.1526	1.25219		52	31.4368
109	1.70355	1.43018		53	31.4367
111	2.81671	1.42354		54	31.4438
113	2.85927	1.27506		55	31.4475
115	2.70834	1.17732		56	31.4532
117	2.40228	1.11551		57	31.4515
119	2.08363	1.06732		58	31.4511
121	2.1441	1.10714		59	31.447
123	2.49565	1.20788		60	31.4497
125	2.40521	1.19597		61	31.4582
127	2.11373	1.19495		62	31.4582
129	2.21382	1.36511		63	31.4544
131	1.9752	1.41085		64	31.4536
133	1.82119	1.4805		65	31.4582
135	1.74976	1.49264		66	31.4601
137	1.85732	1.40688		67	31.437
139	1.92002	1.41521		68	31.3677
141	1.76721	1.37875		69	31.238
143	1.62569	1.35886		70	31.0468
145	1.51544	1.29506		71	30.7834
147	1.42047	1.25605		72	30.4562
149	1.39993	1.27389		73	30.0724
151	1.47962	1.2387		74	29.6491
153	1.64992	1.21628		75	29.1746
155	1.75523	1.18851		76	28.6762
157	1.63296	1.21175		77	28.147
159	1.53892	1.18185		78	27.5956
161	1.95095	1.15411		79	27.0362
163	1.86593	1.13467		80	26.4446
165	1.8799	1.12525		81	25.8489
167	1.80721	1.17354		82	25.2254
169	1.73618	1.20747		83	24.6035
171	1.70864	1.1528		84	23.9632
173	1.77413	1.1983		85	23.3159
175	1.73363	1.22331		86	22.6662
177	1.6727	1.18705		87	22.0036
179	1.68322	1.15023		88	21.35
181	1.6388	1.15329		89	20.6779
183	1.59232	1.13127		90	20.0183
185	1.61	1.18148		91	19.3524
187	1.61168	1.16366		92	18.6835
189	2.06552	1.39902		93	18.0226
191	2.14905	1.32168		94	17.3662
193	2.20016	1.34356		95	16.7365
195	2.10079	1.42957		96	16.1173
197	1.97468	1.47314		97	15.5493
199	1.83237	1.53324		98	15.0185
201	1.67654	1.54523		99	14.5333
203	1.50516	1.43201		100	14.0906
205	1.34635	1.29667		101	13.6802
207	1.23101	1.14856		102	13.3162
209	1.14377	1.06667		103	12.9808
211	1.06041	0.984648		104	12.6767
213	1.00729	0.945181		105	12.3957
215	0.973975	0.898125		106	12.1286
217	0.957683	0.890433		107	11.8815
219	0.95091	0.865912		108	11.6527
221	0.948342	0.873192		109	11.4383
223	0.950938	0.869697		110	11.2355
225	0.949276	0.853388		111	11.0536
227	0.952499	0.871429		112	10.8798
229	0.95404	0.863995		113	10.7084
231	0.955845	0.865256		114	10.5567
233	0.955962	0.856994		115	10.4195
235	0.953794	0.869441		116	10.2848
237	0.956084	0.861928		117	10.1381
239	0.94107	0.866203		118	9.9979
241	0.941683	0.865438		119	9.87818
243	0.937627	0.868086		120	9.76487
245	0.933351	0.858232		121	9.66863
247	0.927678	0.87054		122	9.57709
249	0.921078	0.877709		123	9.49645
251	0.918423	0.883464		124	9.41364
253	0.920104	0.873979		125	9.32677
255	0.913381	0.873983		126	9.23697
257	0.905646	0.881447		127	9.15426
259	0.900543	0.887834		128	9.0767
261	0.898894	0.875754		129	8.99891
263	0.89235	0.879884		130	8.93169
265	0.893064	0.87901		131	8.86141
267	0.887168	0.881369		132	8.8009
269	0.88617	0.87206		133	8.74216
271	0.87884	0.89603		134	8.68609
273	0.877588	0.879205		135	8.63106
275	0.868925	0.876244		136	8.56941
277	0.864315	0.881824		137	8.51755
279	0.860347	0.88088		138	8.46506
281	0.861602	0.879656		139	8.41867
283	0.852962	0.869036		140	8.3713
285	0.849887	0.863082		141	8.32522
287	0.850719	0.869057		142	8.27567
289	0.848621	0.863486		143	8.22573
291	0.852349	0.867686		144	8.18051
293	0.850535	0.875835		145	8.13207
295	0.846142	0.875746		146	8.09259
297	0.839098	0.86952		147	8.04508
299	0.841253	0.881197		148	7.99613
301	0.842161	0.890688		149	7.95687
303	0.837388	0.870264		150	7.91699
305	0.834797	0.880331		151	7.88204
307	0.833094	0.886617		152	7.84212
309	0.836075	0.894009		153	7.81235
311	0.837276	0.903099		154	7.77232
313	0.835907	0.896494		155	7.7413
315	0.837185	0.897466		156	7.71305
317	0.839624	0.890336		157	7.68475
319	0.844895	0.894819		158	7.6554
321	0.845787	0.891295		159	7.62123
323	0.842641	0.885024		160	7.59251
325	0.841398	0.897323		161	7.55896
327	0.843237	0.895733		162	7.5359
329	0.837834	0.903086		163	7.50024
331	0.839914	0.904232		164	7.47291
333	0.836877	0.907853		165	7.44355
335	0.834484	0.900842		166	7.41013
337	0.835718	0.896103		167	7.37917
339	0.847808	0.894894		168	7.34424
341	0.843865	0.895327		169	7.31825
343	0.842379	0.90365		170	7.28757
345	0.8435	0.909044		171	7.27878
347	0.842087	0.90495		172	7.26403
349	0.838222	0.892075		173	7.22329
351	0.834387	0.90157		174	7.17271
353	0.834119	0.914556		175	7.12045
355	0.832721	0.904196		176	7.07996
357	0.825203	0.913869		177	7.03993
359	0.826014	0.901201		178	7.00964
361	0.822165	0.907985		179	6.97765
363	0.833612	0.893138		180	6.95573
365	0.825848	0.897135		181	6.94249
367	0.825464	0.899147		182	6.92163
369	0.824864	0.905976		183	6.89632
371	0.821634	0.906402		184	6.85578
373	0.825593	0.911682		185	6.81703
375	0.826673	0.909472		186	6.77747
377	0.825026	0.915221		187	6.76622
379	0.825991	0.904432		188	6.80375
381	0.826583	0.905413		189	6.92823
383	0.828659	0.906182		190	7.1695
385	0.827155	0.917818		191	7.52427
387	0.826732	0.925779		192	8.00805
389	0.825925	0.912586		193	8.57996
391	0.8231	0.92011		194	9.25394
393	0.824114	0.913775		195	9.99437
395	0.825805	0.912542		196	10.8086
397	0.820313	0.924223		197	11.6972
399	0.819902	0.919861		198	12.6407
401	0.820824	0.919433		199	13.6553
403	0.818715	0.953066		200	14.6845
405	0.82143	0.937855		201	15.7437
407	0.822536	0.947919		202	16.7633
409	0.819351	0.934659		203	17.7305
411	0.818336	0.933522		204	18.6324
413	0.812458	0.934835		205	19.448
415	0.813498	0.91774		206	20.1978
417	0.814591	0.933157		207	20.9017
419	0.815824	0.919035		208	21.6065
421	0.813382	0.914748		209	22.099
423	0.811687	0.92293		210	22.4451
425	0.812555	0.920266		211	22.8239
427	0.814148	0.92652		212	23.1891
429	0.818949	0.922613		213	23.5468
431	0.813655	0.918955		214	23.8753
433	0.813235	0.924416		215	24.1921
435	0.808383	0.927609		216	24.4919
437	0.802375	0.916798		217	24.7691
439	0.799339	0.899354		218	25.0304
441	0.789756	0.888816		219	25.2531
443	0.78314	0.897106		220	25.4615
445	0.777643	0.878118		221	25.6535
447	0.772223	0.878781		222	25.8346
449	0.764788	0.869316		223	26.0121
451	0.764307	0.883073		224	26.171
453	0.757583	0.872211		225	26.3254
455	0.753218	0.875664		226	26.4742
457	0.752726	0.868438		227	26.6166
459	0.757148	0.888229		228	26.7383
461	0.764625	0.899603		229	26.8588
463	0.775416	0.930385		230	26.9676
465	0.784591	0.927765		231	27.0702
467	0.792838	0.976087		232	27.1778
469	0.803937	0.993659		233	27.268
471	0.817373	1.02071		234	27.37
473	0.831165	1.06947		235	27.4485
475	0.847952	1.10132		236	27.5479
477	0.866115	1.12469		237	27.6223
479	0.88663	1.15225		238	27.7184
481	0.909424	1.18589		239	27.7737
483	0.932163	1.21079		240	27.866
485	0.959662	1.27274		241	27.881
487	0.98201	1.29572		242	27.9553
489	1.00079	1.3168		243	27.9613
491	1.03859	1.34171		244	28.0482
493	1.07314	1.3682		245	28.0597
495	1.10538	1.41122		246	28.1531
497	1.13183	1.43268		247	28.1854
499	1.15704	1.46928		248	28.2593
501	1.19825	1.48988		249	28.2543
503	1.23457	1.5223		250	28.282
505	1.27956	1.53759		251	28.3363
507	1.31531	1.55528		252	28.3935
509	1.34869	1.56988		253	28.4459
511	1.37631	1.61912		254	28.4954
513	1.3962	1.6157		255	28.5446
515	1.40967	1.64785		256	28.59
517	1.42643	1.65046		257	28.6465
519	1.43213	1.6737		258	28.6939
521	1.43721	1.68195		259	28.7269
523	1.43547	1.68203		260	28.7664
525	1.42856	1.71529		261	28.8199
527	1.41578	1.74249		262	28.8698
529	1.40099	1.7146		263	28.9134
531	1.38746	1.76648		264	28.9632
533	1.36834	1.73038		265	29.0148
535	1.35705	1.7466		266	29.0692
537	1.33875	1.75104		267	29.1213
539	1.3116	1.74253		268	29.175
541	1.29501	1.73341		269	29.2283
543	1.28109	1.75674		270	29.2891
545	1.25865	1.77615		271	29.3611
547	1.24439	1.758		272	29.4278
549	1.22776	1.76766		273	29.4868
551	1.22079	1.75676		274	29.5451
553	1.20422	1.77119		275	29.5962
555	1.19225	1.73921		276	29.6447
557	1.16388	1.73902		277	29.6875
559	1.13963	1.67835		278	29.7297
561	1.09668	1.62297		279	29.769
563	1.04695	1.52556		280	29.8158
565	0.990043	1.37355		281	29.8617
567	0.929693	1.26103		282	29.9033
569	0.878269	1.14217		283	29.9383
571	0.832907	1.04589		284	29.9709
573	0.797733	0.986538		285	30.0058
575	0.773835	0.943911		286	30.0369
577	0.752007	0.902026		287	30.0717
579	0.736793	0.874174		288	30.1131
581	0.72395	0.852986		289	30.1496
583	0.716236	0.829922		290	30.1785
585	0.706989	0.821957		291	30.2037
587	0.699865	0.799142		292	30.232
589	0.698116	0.793603		293	30.2571
591	0.695465	0.783221		294	30.2817
593	0.691591	0.77007		295	30.3033
595	0.691965	0.770997		296	30.334
597	0.692146	0.777568		297	30.357
599	0.688403	0.762695		298	30.3778
601	0.688258	0.766704		299	30.4033
603	0.689255	0.766117		300	30.4204
605	0.688521	0.754651		301	30.4444
607	0.689022	0.758473		302	30.4611
609	0.688737	0.751271		303	30.48
611	0.691766	0.757796		304	30.501
613	0.696227	0.762978		305	30.5209
615	0.700308	0.759076		306	30.5358
617	0.699468	0.759649		307	30.555
619	0.697641	0.759815		308	30.573
621	0.702948	0.752334		309	30.5863
623	0.70675	0.763807		310	30.6025
625	0.708852	0.758134		311	30.618
627	0.708652	0.758306		312	30.6362
629	0.715857	0.764754		313	30.6522
631	0.717351	0.761718		314	30.6674
633	0.721366	0.764004		315	30.6832
635	0.722176	0.757287		316	30.7024
637	0.727681	0.761853		317	30.7228
639	0.726661	0.758812		318	30.74
641	0.728279	0.766589		319	30.7498
643	0.735409	0.771673		320	30.7634
645	0.730734	0.778754		321	30.7736
647	0.73091	0.778926		322	30.7842
649	0.731926	0.782768		323	30.7924
651	0.725973	0.771152		324	30.8047
653	0.72901	0.777817		325	30.8096
655	0.728565	0.780551		326	30.8204
657	0.726047	0.791312		327	30.8325
659	0.727113	0.788199		328	30.8513
661	0.728065	0.796054		329	30.8601
663	0.72927	0.796945		330	30.8626
665	0.722985	0.80031		331	30.8724
667	0.725225	0.799589		332	30.8765
669	0.725575	0.796963		333	30.8896
671	0.724204	0.805111		334	30.8961
673	0.726609	0.80622		335	30.9026
675	0.722666	0.811883		336	30.9101
677	0.722625	0.81641		337	30.9254
679	0.727349	0.801044		338	30.9294
681	0.728883	0.820793		339	30.938
683	0.72493	0.810721		340	30.9411
685	0.725172	0.817725		341	30.9488
687	0.725492	0.818124		342	30.956
689	0.727857	0.809859		343	30.957
691	0.728251	0.823793		344	30.9597
693	0.722289	0.814561		345	30.9521
695	0.728842	0.83178		346	30.9533
697	0.72873	0.828101		347	30.9716
699	0.727257	0.823688		348	31.0153
701	0.727434	0.82439		349	31.0623
703	0.72735	0.833523		350	31.0974
705	0.729323	0.830571		351	31.1052
707	0.725493	0.839905		352	30.8585
709	0.72549	0.836311		353	30.9711
711	0.730082	0.836697		354	31.2109
713	0.732101	0.828578		355	31.387
715	0.731374	0.840855		356	31.5299
717	0.732608	0.83165		357	31.6177
719	0.733709	0.852907		358	31.692
721	0.731584	0.849896		359	31.7448
723	0.731469	0.846341		360	31.7907
725	0.735759	0.853954		361	31.81
727	0.740487	0.850546		362	31.822
729	0.737022	0.852982		363	31.8251
731	0.734141	0.871718		364	31.8291
733	0.73316	0.850081		365	31.8306
735	0.733376	0.850351		366	31.8306
737	0.732808	0.866257		367	31.8358
739	0.73605	0.85626		368	31.8385
741	0.736491	0.859304		369	31.832
743	0.733356	0.851153		370	31.8272
745	0.73545	0.869653		371	31.8286
747	0.732958	0.861851		372	31.8458
749	0.735299	0.864156		373	31.8499
751	0.727885	0.88512		374	31.8553
753	0.735473	0.882595		375	31.8541
755	0.735059	0.875967		376	31.8557
757	0.733026	0.874588		377	31.8564
759	0.737	0.880748		378	31.8614
761	0.740844	0.887601		379	31.8652
763	0.743706	0.86951		380	31.8746
765	0.744526	0.881806		381	31.8899
767	0.767118	0.861476		382	31.8978
769	0.761045	0.887001		383	31.9067
771	0.769831	0.874021		384	31.92
773	0.759599	0.886441		385	31.9339
775	0.755998	0.888116		386	31.942
777	0.753286	0.902614		387	31.9537
779	0.764446	0.894237		388	31.9692
781	0.761409	0.890317		389	31.9852
783	0.754994	0.899823		390	31.9969
785	0.754486	0.891487		391	32.0123
787	0.755765	0.902149		392	32.023
789	0.748273	0.892418		393	32.0296
791	0.752042	0.896513		394	32.0391
793	0.744764	0.894751		395	32.0481
795	0.741896	0.88142		396	32.055
797	0.739552	0.888356		397	32.0621
799	0.733224	0.870183		398	32.0629
801	0.723275	0.88092		399	32.0677
803	0.714001	0.859194		400	32.0646
805	0.70509	0.846956		401	32.0743
807	0.698703	0.849557		402	32.0807
809	0.693268	0.845639		403	32.0856
811	0.703827	0.852934		404	32.0912
813	0.730446	0.844517		405	32.1033
815	0.712573	0.822756		406	32.1153
817	0.717311	0.845023		407	32.1213
819	0.708736	0.82933		408	32.1143
821	0.711462	0.9026		409	32.1147
823	0.732453	1.0522		410	32.1183
825	0.721326	0.965338		411	32.1253
827	0.760084	1.02058		412	32.1323
829	0.79773	0.946515		413	32.1457
831	0.852974	0.924974		414	32.1492
833	0.837368	0.957976		415	32.1623
835	0.851523	0.957155		416	32.1689
837	0.902046	1.02333		417	32.1735
839	0.946413	0.972384		418	32.1822
841	0.945997	0.921568		419	32.1856
843	0.994377	0.934312		420	32.2022
845	1.02022	0.932157		421	32.2302
847	0.998314	0.903156		422	32.2394
849	0.975031	0.874507		423	32.2424
851	0.959382	0.851858		424	32.2406
853	0.938938	0.876839		425	32.2394
855	0.933772	0.872248		426	32.2406
857	0.923181	1.05666		427	32.2261
859	0.910504	1.16681		428	32.1765
861	0.902208	1.32334		429	32.075
863	0.894793	1.43035		430	31.9007
865	0.888956	1.23211		431	31.6608
867	0.925715	1.15415		432	31.3521
869	1.01403	1.0955		433	30.9793
871	1.03496	1.17094		434	30.5474
873	1.12841	1.34229		435	30.0709
875	1.17085	1.41338		436	29.5598
877	1.32282	1.30202		437	29.011
879	1.43729	1.30517		438	28.4454
881	1.53106	1.29903		439	27.8473
883	1.66058	1.31233		440	27.2441
885	1.6433	1.35893		441	26.6216
887	1.77097	1.34668		442	26.0057
889	1.89325	1.40324		443	25.3903
891	1.93566	1.39289		444	24.7691
893	1.87713	1.37889		445	24.1641
895	1.83324	1.4164		446	23.5468
897	1.78365	1.45569		447	22.9447
899	1.74911	1.41216		448	22.3263
901	1.70558	1.34049		449	21.7181
903	1.66215	1.30386		450	21.0958
905	1.636	1.22044		451	20.4645
907	1.60474	1.18587		452	19.8549
909	1.58448	1.21582		453	19.2638
911	1.64751	1.17727		454	18.6824
913	1.62865	1.15069		455	18.0947
915	1.5878	1.18435		456	17.5262
917	1.52795	1.14329		457	16.9693
919	1.44539	1.18681		458	16.4412
921	1.34301	1.17078		459	15.9396
923	1.22345	1.1346		460	15.4757
925	1.1078	1.09207		461	15.0569
927	1.01491	1.02545		462	14.6705
929	0.932225	0.971743		463	14.3173
931	0.876815	0.949889		464	13.9943
933	0.837931	0.936978		465	13.6874
935	0.810791	0.900313		466	13.4051
937	0.788456	0.897518		467	13.1472
939	0.775885	0.902914		468	12.9078
941	0.764475	0.896461		469	12.6859
943	0.761651	0.880831		470	12.4793
945	0.7542	0.8903		471	12.2919
947	0.748603	0.888721		472	12.111
949	0.743847	0.903076		473	11.9541
951	0.744967	0.904767		474	11.8018
953	0.735655	0.889494		475	11.6565
955	0.752573	0.893095		476	11.5272
957	0.750495	0.906811		477	11.392
959	0.747201	0.898527		478	11.2648
961	0.750673	0.893646		479	11.1451
963	0.748182	0.894239		480	11.043
965	0.744038	0.907405		481	10.9447
967	0.743125	0.912695		482	10.8412
969	0.741989	0.904673		483	10.7466
971	0.742594	0.907125		484	10.6556
973	0.741656	0.923702		485	10.572
975	0.740472	0.928262		486	10.4815
977	0.745175	0.936524		487	10.4018
979	0.745016	0.925839		488	10.3152
981	0.749302	0.931738		489	10.236
983	0.751792	0.932344		490	10.1501
985	0.756538	0.942498		491	10.072
987	0.750667	0.945419		492	9.99167
989	0.754417	0.944851		493	9.90604
991	0.87995	0.938825		494	9.82353
993	1.35122	0.945167		495	9.73649
995	1.76411	0.979606		496	9.66061
997	2.11569	1.31991		497	9.58806
999	2.04396	1.39944		498	9.52325
1001	2.00642	1.962		499	9.46499
1003	2.17925	2.57907		500	9.41608
1005	2.24434	2.77736		501	9.37419
1007	2.3498	3.00992		502	9.34952
1009	2.48311	3.24418		503	9.34169
1011	2.51758	3.36492		504	9.33899
1013	2.56369	3.29982		505	9.36031
1015	2.52989	3.30564		506	9.38998
1017	2.53046	3.30608		507	9.41683
1019	2.46837	3.24672		508	9.4369
1021	2.46929	3.17167		509	9.42565
1023	2.45635	3.17705		510	9.40444
1025	2.40485	3.08371		511	9.35862
1027	2.36393	3.09209		512	9.31583
1029	2.36142	3.06126		513	9.27108
1031	2.32325	3.04882		514	9.23508
1033	2.23681	3.06058		515	9.20417
1035	2.1414	2.93448		516	9.15826
1037	2.04831	2.95605		517	9.13385
1039	1.99127	2.94915		518	9.11082
1041	2.00076	2.97456		519	9.09506
1043	1.93303	2.9438		520	9.07133
1045	1.90438	2.86316		521	9.04527
1047	1.80978	2.84763		522	9.00617
1049	1.66885	2.8039		523	8.96165
1051	1.47414	2.78203		524	8.92181
1053	1.3128	2.69254		525	8.88306
1055	1.19514	2.47497		526	8.84894
1057	1.11553	2.34755		527	8.81571
1059	1.06243	1.99491		528	8.79245
1061	1.01557	1.80195		529	8.76926
1063	0.978644	1.6167		530	8.75351
1065	0.94826	1.54788		531	8.7269
1067	0.931374	1.47365		532	8.70806
1069	0.911962	1.4314		533	8.68517
1071	0.893643	1.3952		534	8.65825
1073	0.883634	1.37953		535	8.63211
1075	0.879455	1.36927		536	8.61116
1077	0.870119	1.36446		537	8.60553
1079	0.866814	1.34662		538	8.58577
1081	0.862176	1.33923		539	8.57316
				540	8.5546
				541	8.53635
				542	8.52151
				543	8.49161
				544	8.45426
				545	8.40892
				546	8.36421
				547	8.32942
				548	8.31842
				549	8.37086
				550	8.50483
				551	8.74829
				552	9.08044
				553	9.52088
				554	10.0381
				555	10.6341
				556	11.2976
				557	12.0131
				558	12.8108
				559	13.6472
				560	14.5459
				561	15.4551
				562	16.3687
				563	17.2461
				564	18.072
				565	18.8479
				566	19.5589
				567	20.2384
				568	20.8463
				569	21.4108
				570	21.9419
				571	22.4268
				572	22.8769
				573	23.2858
				574	23.6726
				575	24.0112
				576	24.3379
				577	24.64
				578	24.9214
				579	25.1871
				580	25.4369
				581	25.6822
				582	25.9099
				583	26.1307
				584	26.3314
				585	26.5252
				586	26.7132
				587	26.8864
				588	27.0631
				589	27.2198
				590	27.3739
				591	27.5207
				592	27.661
				593	27.8024
				594	27.9215
				595	28.0435
				596	28.165
				597	28.2896
				598	28.4106
				599	28.531
				600	28.6652
				601	28.8524
				602	29.0276
				603	29.1779
				604	29.3141
				605	29.436
				606	29.545
				607	29.6423
				608	29.7362
				609	29.8232
				610	29.8984
				611	29.9611
				612	30.0164
				613	30.0604
				614	30.1054
				615	30.1434
				616	30.1793
				617	30.221
				618	30.277
				619	30.331
				620	30.3763
				621	30.4213
				622	30.4502
				623	30.4908
				624	30.5268
				625	30.5644
				626	30.5938
				627	30.6258
				628	30.654
				629	30.6761
				630	30.7041
				631	30.7273
				632	30.7529
				633	30.7741
				634	30.8146
				635	30.8481
				636	30.8645
				637	30.8885
				638	30.911
				639	30.9369
				640	30.9623
				641	30.9905
				642	31.0143
				643	31.0419
				644	31.0661
				645	31.0885
				646	31.1119
				647	31.1306
				648	31.1469
				649	31.1644
				650	31.1895
				651	31.2099
				652	31.2251
				653	31.2451
				654	31.2659
				655	31.2835
				656	31.3024
				657	31.3211
				658	31.3422
				659	31.3637
				660	31.3881
				661	31.4097
				662	31.4292
				663	31.4547
				664	31.4792
				665	31.5028
				666	31.527
				667	31.5508
				668	31.5709
				669	31.5956
				670	31.5925
				671	31.6032
				672	31.6312
				673	31.652
				674	31.6736
				675	31.6894
				676	31.7131
				677	31.7304
				678	31.7599
				679	31.7779
				680	31.8026
				681	31.8215
				682	31.8413
				683	31.865
				684	31.8727
				685	31.8945
				686	31.9093
				687	31.9237
				688	31.9409
				689	31.9491
				690	31.9625
				691	31.9691
				692	31.985
				693	31.9914
				694	32.0015
				695	32.0108
				696	32.0248
				697	32.0397
				698	32.0477
				699	32.0571
				700	32.073
				701	32.0934
				702	32.1086
				703	32.1269
				704	32.1461
				705	32.1563
				706	32.1722
				707	32.1822
				708	32.1983
				709	32.2131
				710	32.2273
				711	32.2412
				712	32.2571
				713	32.2732
				714	32.2891
				715	32.3079
				716	32.3186
				717	32.3333
				718	32.3465
				719	32.3572
				720	32.3688
				721	32.3772
				722	32.3929
				723	32.4048
				724	32.4216
				725	32.4383
				726	32.4493
				727	32.4618
				728	32.468
				729	32.4819
				730	32.4835
				731	32.4878
				732	32.4854
				733	32.4837
				734	32.4828
				735	32.4846
				736	32.4828
				737	32.4775
				738	32.4677
				739	32.4574
				740	32.4437
				741	32.4307
				742	32.4195
				743	32.4119
				744	32.3998
				745	32.3931
				746	32.3843
				747	32.3796
				748	32.3796
				749	32.3768
				750	32.3746
				751	32.3751
				752	32.4
				753	32.4232
				754	32.4334
				755	32.4343
				756	32.4333
				757	32.4237
				758	32.4252
				759	32.4343
				760	32.439
				761	32.4428
				762	32.4457
				763	32.445
				764	32.4421
				765	32.4427
				766	32.446
				767	32.4523
				768	32.461
				769	32.4692
				770	32.4813
				771	32.4839
				772	32.4888
				773	32.4922
				774	32.4945
				775	32.495
				776	32.4976
				777	32.5003
				778	32.5002
				779	32.5002
				780	32.5017
				781	32.5037
				782	32.511
				783	32.504
				784	32.5024
				785	32.4944
				786	32.4905
				787	32.4638
				788	32.3998
				789	32.2835
				790	32.0926
				791	31.837
				792	31.5099
				793	31.1244
				794	30.6836
				795	30.2024
				796	29.6867
				797	29.1407
				798	28.585
				799	28.0011
				800	27.4062
				801	26.8011
				802	26.1845
				803	25.573
				804	24.9533
				805	24.3393
				806	23.7209
				807	23.1155
				808	22.5021
				809	21.9041
				810	21.3004
				811	20.6999
				812	20.1103
				813	19.5108
				814	18.927
				815	18.3405
				816	17.7798
				817	17.2298
				818	16.7028
				819	16.2122
				820	15.7478
				821	15.3291
				822	14.9356
				823	14.5843
				824	14.2626
				825	13.9615
				826	13.6845
				827	13.4218
				828	13.1864
				829	12.9594
				830	12.7517
				831	12.5536
				832	12.3661
				833	12.1863
				834	12.0212
				835	11.8631
				836	11.7196
				837	11.5871
				838	11.4706
				839	11.3492
				840	11.2441
				841	11.1393
				842	11.0463
				843	10.9573
				844	10.8685
				845	10.7834
				846	10.701
				847	10.6224
				848	10.5388
				849	10.4695
				850	10.3907
				851	10.3188
				852	10.2436
				853	10.1759
				854	10.1045
				855	10.0384
				856	9.98059
				857	9.91164
				858	9.84808
				859	9.7787
				860	9.71349
				861	9.64848
				862	9.58438
				863	9.52641
				864	9.46146
				865	9.40856
				866	9.3494
				867	9.29383
				868	9.23961
				869	9.18652
				870	9.1359
				871	9.07766
				872	9.02594
				873	8.97476
				874	8.92679
				875	8.88142
				876	8.83731
				877	8.8002
				878	8.75763
				879	8.72125
				880	8.68182
				881	8.64643
				882	8.6064
				883	8.57068
				884	8.52867
				885	8.49123
				886	8.45444
				887	8.4171
				888	8.38409
				889	8.34638
				890	8.31406
				891	8.28351
				892	8.24888
				893	8.22323
				894	8.18387
				895	8.1571
				896	8.12182
				897	8.09221
				898	8.06271
				899	8.03655
				900	8.00776
				901	7.98299
				902	7.95445
				903	7.91266
				904	7.86952
				905	7.81332
				906	7.76183
				907	7.71871
				908	7.70876
				909	7.77631
				910	7.93039
				911	8.20502
				912	8.57871
				913	9.05246
				914	9.61449
				915	10.2463
				916	10.9523
				917	11.7144
				918	12.5675
				919	13.452
				920	14.4105
				921	15.3766
				922	16.3386
				923	17.2642
				924	18.1291
				925	18.9597
				926	19.7205
				927	20.4502
				928	21.131
				929	21.7698
				930	22.3652
				931	22.9241
				932	23.4414
				933	23.8021
				934	24.1158
				935	24.4454
				936	24.7654
				937	25.0475
				938	25.296
				939	25.507
				940	25.7364
				941	25.9475
				942	26.1325
				943	26.3065
				944	26.4725
				945	26.6377
				946	26.8163
				947	26.9835
				948	27.1358
				949	27.2805
				950	27.4181
				951	27.5491
				952	27.6504
				953	27.7493
				954	27.8611
				955	27.9644
				956	28.0668
				957	28.1658
				958	28.2623
				959	28.3515
				960	28.4419
				961	28.5337
				962	28.6172
				963	28.6953
				964	28.7707
				965	28.8386
				966	28.9061
				967	28.9686
				968	29.0334
				969	29.1012
				970	29.1774
				971	29.2553
				972	29.3282
				973	29.3892
				974	29.444
				975	29.4951
				976	29.5374
				977	29.5999
				978	29.6496
				979	29.6596
				980	29.6708
				981	29.6908
				982	29.6953
				983	29.7065
				984	29.7051
				985	29.6777
				986	29.6786
				987	29.7296
				988	29.7794
				989	29.8192
				990	29.8447
				991	29.8726
				992	29.8932
				993	29.9319
				994	29.957
				995	29.9889
				996	29.9956
				997	29.9652
				998	29.95
				999	29.9403
				1000	29.9125
				1001	29.7747
				1002	29.7112
				1003	29.7813
				1004	29.7086
				1005	29.6334
				1006	29.6146
				1007	29.6346
				1008	29.6879
				1009	29.7646
				1010	29.8641
				1011	29.8772
				1012	29.8795
				1013	29.8882
				1014	29.895
				1015	29.9579
				1016	30.005
				1017	29.9846
				1018	30.0753
				1019	30.1803
				1020	30.2456
				1021	30.2913
				1022	30.3422
				1023	30.3881
				1024	30.4099
				1025	30.4087
				1026	30.4026
				1027	30.2698
				1028	30.1313
				1029	30.0488
				1030	29.998
				1031	29.9681
				1032	29.9486
				1033	29.9256
				1034	29.9069
				1035	29.8747
				1036	29.7866
				1037	29.7818
				1038	29.9279
				1039	30.0258
				1040	30.1085
				1041	30.1338
				1042	29.9275
				1043	29.8222
				1044	29.8227
				1045	29.7871
				1046	29.7492
				1047	29.7451
				1048	29.7399
				1049	29.7411
				1050	29.7466
				1051	29.7452
				1052	29.7465
				1053	29.7547
				1054	29.7597
				1055	29.761
				1056	29.7701
				1057	29.7916
				1058	29.8056
				1059	29.8235
				1060	29.8321
				1061	29.8428
				1062	29.8586
				1063	29.8665
				1064	29.8764
				1065	29.8855
				1066	29.9037
				1067	29.9134
				1068	29.9275
				1069	29.9312
				1070	29.9455
				1071	29.9505
				1072	29.9643
				1073	29.9713
				1074	29.9803
				1075	29.9877
				1076	29.9992
				1077	30.0344
				1078	30.0408
				1079	30.0383
				1080	30.0515
				1081	30.0615
				1082	30.0585
				1083	30.0664
				1084	30.0711
				1085	30.0776
				1086	30.0892
				1087	30.0929
				1088	30.0986
				1089	30.1077
