# Supplementary material for: STIM1 and ORAI1 form a novel cold transduction mechanism in sensory and sympathetic neurons
Source: EMBO J. 2022 Dec 16;42(3):e111348. doi: 10.15252/embj.2022111348 (PMC9890232; doi:10.15252/embj.2022111348)
Supplement: Supplementary file 4 — Source Data for Expanded View and Appendix [file EMBJ-42-e111348-s004.zip › Source_Data_for_EV_and_Appendix/Appendix_Figure_S8/EMBOJ-2022-111348R1_SourceDataForFigS8B.xlsx]

## Sheet: Tabelle1
	WT			KO
	mean	sd	n	mean	sd	n
cold	0.941988	0.873758	30	0.867125	0.786211	119
Verapamil+cold	0.398062	0.806133	30	0.511557	0.697985	119
cold	0.550833	0.864	30	0.513517	0.720564	119
