# Supplementary material for: STIM1 and ORAI1 form a novel cold transduction mechanism in sensory and sympathetic neurons
Source: EMBO J. 2022 Dec 16;42(3):e111348. doi: 10.15252/embj.2022111348 (PMC9890232; doi:10.15252/embj.2022111348)
Supplement: Supplementary file 4 — Source Data for Expanded View and Appendix [file EMBJ-42-e111348-s004.zip › Source_Data_for_EV_and_Appendix/Appendix_Figure_S9/EMBOJ-2022-111348R1_SourceDataForFigS9.xlsx]

## Sheet: Tabelle1
mcherry negative	mcherry positive
0.132558	0.207128
0.004647	0.131246
0.07638	0.069042
0.184684	0.18497
0.086411	0.148478
0.001706	0.200811
0.866023	0.131632
0.024523	0.061198
0.159283	0.061291
0.033077	0.015947
0.036558	0.069637
0.093374	0.062362
0.100067	0.171005
0.09028	0.065523
0.040055	0.007397
0.106073	0.475118
0.025599	0.111338
0.13072	0.149116
0.123189	0.031643
0.045463	0.007364
0.207554	0.027998
0.095804	0.007067
0.002405	0.082081
0.00113	0.055799
0.134906	0.15279
0.004367	0.052371
0.032226	0.009795
0.024442	0.280129
0.013982	0.068052
0.102132	0.006703
0.019558	0.065232
0.10288	0.046514
0.054923	0.122712
0.150513	0.055698
0.029241	0.203823
0.064264	0.124534
0.10239	0.093766
0.112367	0.069632
0.094841	0.062841
0.012866	0.117461
0.035005	0.116814
0.00885
0.011582
0.412048
0.165045
0.115255
0.131127
0.104616
0.084196
0.269555
0.018769
0.024727
0.049843
0.084288
0.12252
0.093677
0.2151
0.114026
0.380844
0.197648
0.030528
0.349743
0.20845
