# Supplementary material for: STIM1 and ORAI1 form a novel cold transduction mechanism in sensory and sympathetic neurons
Source: EMBO J. 2022 Dec 16;42(3):e111348. doi: 10.15252/embj.2022111348 (PMC9890232; doi:10.15252/embj.2022111348)
Supplement: Supplementary file 4 — Source Data for Expanded View and Appendix [file EMBJ-42-e111348-s004.zip › Source_Data_for_EV_and_Appendix/Appendix_Figure_S7/EMBOJ-2022-111348R1_SourceDataForFigS7C.xlsx]

## Sheet: Tabelle1
mCherry negative	mCherry positive
1.25063	1.83149
0.797726	1.8494
0.611948	0.771073
0.668637	1.21977
0.766881	1.74649
0.91241	1.30973
0.697377	1.03057
0.600032	0.741983
0.578836	0.614512
0.859313	1.05502
0.911606	0.397842
0.521912	0.489763
1.16823	1.52844
0.756074	0.898805
0.855825	0.928576
0.794753	0.654615
0.617814	0.579572
0.828521	0.929078
0.66272	2.17029
0.965397	0.852609
0.861141	1.24804
0.700863	1.0817
0.666254	3.1947
0.535976	3.41052
0.56226	4.13309
0.716621	0.959896
0.874098	0.678483
0.543374	0.812366
0.576538	0.95173
0.673486	1.13183
0.693328	1.04872
0.47734	0.567859
0.693653	0.631936
0.320777	0.733403
0.633228	1.25181
0.389789	0.826343
0.817033	0.754365
0.733538	0.91981
0.851568	0.695474
0.888088	0.893815
1.25063	0.935159
0.797726	0.598627
0.611948	0.826605
0.668637	0.65418
0.766881	0.713677
0.91241	0.846692
0.697377	0.651762
0.600032	0.735842
0.578836	0.805764
0.859313	1.33504
0.911606	0.624416
0.586515	0.666905
0.709415	0.623639
0.730018	1.33766
0.966803	1.32912
0.856825	1.36524
0.658629	0.945884
0.895794	0.953629
0.569003	0.970336
0.878968	1.11415
0.635266	1.44834
0.484614	0.97232
0.5686	1.19612
0.588132	2.3604
0.862483	0.605333
0.565401	0.320956
0.649708	0.401414
0.644937	0.885296
0.417081	3.0221
0.416041	4.77011
0.518129	2.06281
0.573102	1.70991
0.484944	0.537581
0.44751	0.574675
0.468891	3.61287
0.576658	2.37394
0.51275	0.649183
0.444714	0.914973
0.553296	1.17903
0.528474	1.06406
0.530668	1.82323
0.454094	1.43166
0.666934	0.922967
0.406487	1.18691
0.387074	1.3809
0.34766	3.35702
0.554505	1.13171
0.380278	0.750925
0.37662	0.783104
0.483734	1.75957
0.383991	2.63852
0.439183	2.20715
0.484519	0.920124
0.371215	1.26761
0.414687	1.6666
0.425509	1.61436
0.599863	2.73366
0.58074	3.64327
0.670445	0.873542
0.467623	1.14627
0.474605	1.5856
0.311397	0.860249
0.423753	0.728639
0.73844	0.75372
0.595033	0.823561
0.785203	0.797061
0.71886	0.690304
0.533033	2.38123
0.582041	1.66909
0.584104	1.71418
0.845708	1.36782
1.72693	1.20005
0.622019	2.30911
0.555338	0.469155
0.454343	0.402028
0.678125	0.495368
0.322656	1.24885
0.794267	0.907031
0.734715	4.25469
0.555654	0.805601
0.507179	5.08904
0.492187	2.48744
0.782049	0.845824
0.791801	0.523341
1.75638	0.681893
0.9465	0.363562
0.508507	0.607191
0.604153	0.618533
1.32567	0.557503
0.957681	1.21303
0.787618	0.900019
0.791585	2.4192
0.67684	0.804556
0.685931	1.31346
0.910565	0.803264
0.90684	1.2578
1.06714	2.06962
1.24161	1.16676
3.62422	2.24091
0.937635	1.49682
0.675942	2.9656
0.824087	1.30808
0.472711	1.58454
0.541236	1.41639
0.6819	0.659816
0.903537	1.08387
0.783688	1.13237
0.592498	0.481537
0.35976	0.586884
0.507653	1.5358
0.652942	2.05417
0.499878	3.46036
0.742779	0.418949
0.766425	0.471642
0.74755	1.56651
0.420905	0.902796
0.689542	0.500792
0.406838	0.647255
0.648522	0.819613
0.434677	1.8778
0.814988	3.57298
0.57561	0.83138
0.469052	0.531785
0.467637	0.674034
0.505875	0.273209
0.488924	0.511382
0.531482	0.667242
0.466034	0.893128
0.56063	0.733811
0.825226	0.456825
0.802877	2.08661
0.56633	0.276585
0.708412	0.827721
0.502258	2.41699
0.656317	0.64118
0.59638	0.612918
1.06327	0.495622
0.593281	0.95227
1.03171	0.459771
2.08073	1.65614
0.717274	1.18249
0.827801	1.04723
0.791077	3.18866
0.780358	2.08827
0.608523	1.37831
0.759536	5.70283
0.919823	2.03307
0.98401	2.16208
0.708864	1.61856
0.530696	0.873836
0.418931	1.14949
0.338272	1.9747
0.467501	3.77538
0.454794	0.711634
0.518053	1.99236
0.476883	0.872926
0.405388	6.85484
0.992465	0.82519
0.582537	0.97652
0.631992	0.814643
0.930461	0.717972
0.96081	0.453418
1.05475	1.05038
0.928503	3.45034
0.590328	3.88108
0.532382	2.33036
0.563628	1.13967
0.62353	3.49704
0.584898	0.806532
0.611917	9.40762
0.568909	6.55161
0.647714	2.55391
0.584077	7.62084
0.635621	1.18768
0.592836	0.724524
0.592686	1.98422
0.502543	1.01271
0.535578	8.57671
0.51788	4.50269
0.645724	2.41637
0.485163	1.34264
0.607215	2.77088
0.379234	1.56175
0.433756	0.5907
0.641399	0.824971
0.643927	1.05535
0.645355	1.06418
0.519789	2.04871
0.621431	1.34779
0.671774	1.37764
0.525289	0.632991
0.62118	0.573555
0.540335	0.854755
1.09942	1.11414
0.515326	0.623655
0.719514	0.644461
0.471813	0.794089
0.475921	0.560549
0.588931	0.524346
0.42706	0.67724
0.469688	1.10969
0.517996	1.29149
0.681493	0.647246
0.411892	4.95945
0.424292	6.17034
0.765671	0.929577
0.554177	1.66587
0.578731	7.90786
0.091434	1.12782
1.33798	0.434219
0.988083	0.45069
0.858168	0.87155
0.853369	2.38509
1.00599	0.743842
1.22552	0.548721
0.403794	0.899957
0.447949	1.0211
0.390861	5.74757
0.381432	7.62261
0.566779	0.716025
0.380953	0.623692
0.473419	0.426962
0.546948	0.696947
0.556189	0.369547
1.21272	0.779184
0.65607	0.979728
0.396244	0.742038
0.618029	0.570924
0.473324	0.980726
0.411125	0.67997
0.461175	0.664802
0.505586	0.639808
0.696944	0.748733
0.341724	0.364194
0.327097
0.432628
2.28631
0.489471
0.588488
2.74556
0.759596
1.52017
0.864038
0.51568
0.397115
0.491563
0.674675
0.696322
1.09665
0.766116
0.667466
0.776767
0.877085
0.968054
1.12861
0.477463
0.521623
0.517954
0.591823
0.826227
0.569398
0.476962
0.393877
0.378029
0.316021
0.406246
0.450606
0.342086
0.519524
0.326008
0.391573
0.370235
0.367922
0.428957
0.299648
0.293817
0.341709
0.465751
0.902576
0.812145
0.39538
0.344768
0.396347
0.973352
0.112589
0.317909
0.021147
0.112325
0.395599
0.504255
0.604249
0.537563
0.365591
0.483625
0.40494
0.370583
0.175003
0.368692
0.474432
0.534159
0.53817
1.10778
2.52566
0.1447
0.415296
0.542196
0.401992
0.413344
0.344557
0.324844
0.336448
0.627985
0.73001
0.465376
0.57426
0.569317
0.563226
0.510536
0.416858
0.400478
0.410202
0.527322
0.955999
0.290438
0.555578
0.310628
0.893307
0.475355
2.07631
3.30334
0.47128
0.491481
0.575705
0.393615
0.373436
0.460451
0.221282
0.276585
0.613116
0.454547
1.45397
5.96765
6.82122
1.17136
0.741354
0.444528
0.525111
0.551126
0.189616
2.80571
0.824441
0.508601
0.604229
0.661987
0.71127
1.53152
0.501802
0.653846
3.75969
0.906619
0.765772
2.71175
0.807224
0.522027
0.609725
0.745489
0.743642
0.706452
0.331531
0.352839
0.72179
0.729708
0.501357
0.638993
1.25798
1.0239
1.15207
0.35056
0.464202
0.498554
0.756846
0.492513
0.600088
0.562863
0.451327
0.25127
0.460534
0.431016
0.399974
0.53879
0.707186
0.515646
1.02661
0.401407
0.8479
0.497324
0.473794
0.446982
0.426416
0.62296
0.339985
0.537396
0.613194
0.662494
0.459059
0.497313
0.459475
0.392864
0.399069
0.41758
0.433853
0.544611
0.402894
0.572354
0.494152
0.50657
0.407206
0.497157
0.626715
0.421944
0.47485
0.603679
0.402698
0.608757
0.598973
0.43037
0.364362
0.591064
0.577293
0.770779
0.712987
0.799553
0.616844
0.812438
0.399717
0.562638
0.345024
0.45396
0.566827
0.843706
0.445288
0.410388
0.843938
0.385149
0.512611
0.70772
0.629214
0.746383
0.684624
0.493419
0.610426
