# Supplementary material for: STIM1 and ORAI1 form a novel cold transduction mechanism in sensory and sympathetic neurons
Source: EMBO J. 2022 Dec 16;42(3):e111348. doi: 10.15252/embj.2022111348 (PMC9890232; doi:10.15252/embj.2022111348)
Supplement: Supplementary file 4 — Source Data for Expanded View and Appendix [file EMBJ-42-e111348-s004.zip › Source_Data_for_EV_and_Appendix/Appendix_Figure_S7/EMBOJ-2022-111348R1_SourceDataForFigS7B.xlsx]

## Sheet: Tabelle1
Time (sec)	control	transfected	K		time	temp
5	0.950808	0.982152			5	32.3426
7	0.950693	0.992676			6	32.3636
9	0.950483	0.990076			7	32.3541
11	0.947995	0.991363			8	32.3445
13	0.949773	0.99038			9	32.3133
15	0.951768	0.987175			10	32.287
17	0.956731	0.988398			11	32.3079
19	0.9531	0.991388			12	32.3362
21	0.95204	0.988691			13	32.3151
23	0.950821	0.989389			14	32.2874
25	0.956889	0.986588			15	32.2547
27	0.959268	0.992661			16	32.2698
29	0.955898	0.995906			17	32.3016
31	0.960071	0.993337			18	32.2803
33	0.96085	0.994443			19	32.259
35	0.959175	0.996408			20	32.2289
37	0.961539	0.994867			21	32.205
39	0.955927	0.996798			22	32.2351
41	0.957472	0.998318			23	32.2531
43	0.954623	1.00155			24	32.2299
45	0.956064	1.00836			25	32.2351
47	0.96414	1.01124			26	32.2302
49	0.958452	1.0083			27	32.2282
51	0.954959	1.00335			28	32.2425
53	0.958207	1.00263			29	32.2897
55	0.957184	1.00702			30	32.3078
57	0.957118	1.00665			31	32.3042
59	0.959036	1.005			32	32.3145
61	0.960157	1.00329			33	32.2895
63	0.957877	1.00272			34	32.2549
65	0.959797	1.00186			35	32.2595
67	0.957147	1.00341			36	32.2791
69	0.951159	0.997751			37	32.3064
71	0.947685	0.999593			38	32.3268
73	0.940813	0.997215			39	32.3007
75	0.938134	1.00082			40	32.2781
77	0.930072	1.01596			41	32.2942
79	0.930143	1.02701			42	32.3199
81	0.930464	1.04601			43	32.3584
83	0.932959	1.07599			44	32.366
85	0.940065	1.1138			45	32.3821
87	0.950055	1.14508			46	32.3695
89	0.964291	1.18752			47	32.3483
91	0.978195	1.24116			48	32.3437
93	0.998586	1.29114			49	32.3612
95	1.01697	1.34012			50	32.365
97	1.04225	1.40259			51	32.3547
99	1.06805	1.46074			52	32.3261
101	1.09432	1.52109			53	32.3086
103	1.11544	1.58245			54	32.3308
105	1.14374	1.63495			55	32.3558
107	1.17385	1.69092			56	32.3616
109	1.19995	1.74367			57	32.3623
111	1.22945	1.80192			58	32.3419
113	1.25624	1.85819			59	32.3059
115	1.27935	1.89826			60	32.2848
117	1.29856	1.93807			61	32.2921
119	1.32081	1.97404			62	32.3031
121	1.33821	2.01078			63	32.3104
123	1.36002	2.03913			64	32.2602
125	1.37366	2.06709			65	32.168
127	1.38373	2.10045			66	32.0198
129	1.40017	2.11464			67	31.7761
131	1.41662	2.13226			68	31.5201
133	1.42577	2.15032			69	31.1852
135	1.4335	2.17111			70	30.7976
137	1.44836	2.1817			71	30.2859
139	1.45272	2.18796			72	29.7114
141	1.45801	2.19574			73	29.0821
143	1.46467	2.20287			74	28.4526
145	1.46899	2.22177			75	27.8272
147	1.4791	2.22123			76	27.1836
149	1.48143	2.22522			77	26.5426
151	1.48628	2.23691			78	25.9157
153	1.49204	2.24004			79	25.285
155	1.49317	2.24745			80	24.6835
157	1.48944	2.25234			81	24.1329
159	1.49156	2.24329			82	23.6033
161	1.50207	2.26553			83	23.1123
163	1.50491	2.25073			84	22.6343
165	1.50441	2.24348			85	22.1549
167	1.50415	2.2482			86	21.6688
169	1.50066	2.24578			87	21.1511
171	1.50419	2.25247			88	20.6559
173	1.50657	2.24559			89	20.1706
175	1.50167	2.25791			90	19.7412
177	1.5018	2.23595			91	19.34
179	1.50077	2.23856			92	18.8799
181	1.4965	2.2367			93	18.3751
183	1.50685	2.24283			94	17.8965
185	1.50409	2.23534			95	17.549
187	1.49581	2.22117			96	17.2614
189	1.50458	2.22973			97	16.9731
191	1.50898	2.22966			98	16.598
193	1.50118	2.25461			99	16.2935
195	1.48454	2.24494			100	16.0307
197	1.43303	2.20069			101	15.8386
199	1.35881	2.0948			102	15.6616
201	1.24872	1.96847			103	15.4952
203	1.14031	1.80144			104	15.2779
205	1.05576	1.65085			105	15.0368
207	0.988077	1.4986			106	14.8307
209	0.952057	1.39841			107	14.6233
211	0.926912	1.31605			108	14.4202
213	0.911843	1.2589			109	14.221
215	0.904547	1.21589			110	14.0279
217	0.898055	1.19149			111	13.8863
219	0.895604	1.16206			112	13.7507
221	0.887282	1.13467			113	13.5904
223	0.879817	1.11322			114	13.4435
225	0.875253	1.0963			115	13.2519
227	0.871266	1.07681			116	13.0931
229	0.866649	1.06161			117	12.9402
231	0.863502	1.05483			118	12.8002
233	0.857111	1.03856			119	12.6555
235	0.857092	1.03113			120	12.5344
237	0.851928	1.02528			121	12.4325
239	0.850308	1.02744			122	12.363
241	0.848857	1.01374			123	12.0294
243	0.846339	1.0178			124	11.9905
245	0.84206	1.01176			125	11.9178
247	0.838564	1.00646			126	11.806
249	0.834954	1.00032			127	11.6941
251	0.844193	1.0094			128	11.3978
253	0.842755	1.00723			129	11.2819
255	0.841252	1.00318			130	11.2871
257	0.842701	0.996477			131	11.2357
259	0.839511	0.99935			132	11.15
261	0.839379	1.00432			133	11.0529
263	0.838354	1.00347			134	10.9722
265	0.843617	1.00541			135	10.8765
267	0.841062	0.995457			136	10.8139
269	0.839914	1.00446			137	10.7428
271	0.842139	1.00162			138	10.6587
273	0.844904	0.999589			139	10.6414
275	0.846483	1.00709			140	10.5981
277	0.84504	1.00744			141	10.4977
279	0.84767	1.0028			142	10.3932
281	0.850138	1.00151			143	10.3174
283	0.852506	1.00418			144	10.2468
285	0.852312	1.00386			145	10.1849
287	0.854513	1.00722			146	10.1478
289	0.853631	1.00353			147	10.0916
291	0.85257	0.999545			148	10.0359
293	0.85849	1.00183			149	9.96634
295	0.857662	1.00803			150	9.90994
297	0.854204	1.00668			151	9.81808
299	0.860109	1.00978			152	9.76425
301	0.858316	1.00082	4.5		153	9.71298
303	0.862895	1.0006	4.5		154	9.64053
305	0.862449	1.0028	4.5		155	9.551
307	0.866132	0.998474	4.5		156	9.51413
309	0.866385	1.01302	4.5		157	9.45438
311	0.865851	1.01119	4.5		158	9.38794
313	0.866823	1.0068	4.5		159	9.31848
315	0.864467	1.00584	4.5		160	9.27832
317	0.866074	1.00033	4.5		161	9.24249
319	0.904518	1.01671	4.5		162	9.13498
321	1.25109	1.17601	4.5		163	9.12631
323	2.01166	1.55847	4.5		164	9.1019
325	2.69252	1.97858	4.5		165	9.05945
327	3.11218	2.27182	4.5		166	8.99002
329	3.55241	2.58781	4.5		167	8.93759
331	3.81243	2.80569	4.5		168	8.90628
333	3.88794	2.86206	4.5		169	8.86551
335	3.85118	2.83871	4.5		170	8.82785
337	3.83988	2.82882	4.5		171	8.78995
339	3.81355	2.84723	4.5		172	8.75391
341	3.73082	2.78241	4.5		173	8.67459
343	3.65377	2.72924	4.5		174	8.61133
345	3.61095	2.6756	4.5		175	8.57007
347	3.51307	2.62757	4.5		176	8.53461
349	3.44075	2.58166	4.5		177	8.49194
351	3.38177	2.55072	4.5		178	8.44736
353	3.33168	2.50427	4.5		179	8.41284
355	3.27713	2.47372	4.5		180	8.37689
357	3.22414	2.44744	4.5		181	8.33582
359	3.17172	2.40859	4.5		182	8.29285
361	3.10628	2.36473			183	8.23535
363	3.07359	2.34403			184	8.18854
365	3.03593	2.33322			185	8.22067
367	2.98942	2.30336			186	8.29709
369	2.95606	2.30172			187	8.49164
371	2.89695	2.25087			188	8.8252
373	2.89322	2.2604			189	9.29218
375	2.77648	2.18442			190	9.88373
377	2.40913	1.94838			191	10.5377
379	1.91585	1.61032			192	11.2604
381	1.55733	1.37548			193	11.9904
383	1.34688	1.24309			194	12.7903
385	1.23611	1.17188			195	13.6348
387	1.18228	1.14254			196	14.5183
389	1.15157	1.12785			197	15.3395
391	1.13202	1.11956			198	16.0999
393	1.11663	1.1212			199	16.8184
395	1.10984	1.1092			200	17.4434
397	1.10409	1.09975			201	18.0084
399	1.09333	1.09457			202	18.5103
401	1.08565	1.08975			203	19.0688
403	1.0717	1.08274			204	19.5594
405	1.06617	1.07166			205	20.0164
407	1.05944	1.06917			206	20.2795
409	1.05295	1.068			207	20.6335
411	1.04722	1.06923			208	20.9331
413	1.0395	1.05793			209	21.2459
415	1.03688	1.06146			210	21.5316
417	1.02883	1.0494			211	21.747
419	1.02664	1.04578			212	22.0791
					213	22.3993
					214	22.6603
					215	22.818
					216	22.9836
					217	23.1585
					218	23.3886
					219	23.5407
					220	23.681
					221	23.9796
					222	24.081
					223	24.2415
					224	24.2296
					225	24.2274
					226	24.5575
					227	24.8151
					228	25.0566
					229	25.2591
					230	25.4533
					231	25.6786
					232	25.849
					233	25.9877
					234	26.1761
					235	26.349
					236	26.5418
					237	26.708
					238	26.7871
					239	26.8172
					240	26.8894
					241	26.9949
					242	27.0922
					243	27.1558
					244	27.2282
					245	27.3672
					246	27.3688
					247	27.5095
					248	27.6261
					249	27.6347
					250	27.7382
					251	27.877
					252	27.8928
					253	27.9596
					254	27.992
					255	28.096
					256	28.1806
					257	28.2825
					258	28.3814
					259	28.4844
					260	28.5333
					261	28.5464
					262	28.5361
					263	28.5869
					264	28.6792
					265	28.6979
					266	28.696
					267	28.7203
					268	28.7778
					269	28.8377
					270	28.8737
					271	28.9103
					272	28.9416
					273	28.9978
					274	29.053
					275	29.0897
					276	29.1502
					277	29.1986
					278	29.254
					279	29.3109
					280	29.3641
					281	29.3973
					282	29.4605
					283	29.5194
					284	29.5647
					285	29.5902
					286	29.6027
					287	29.6301
					288	29.652
					289	29.6808
					290	29.7209
					291	29.7842
					292	29.881
					293	29.9346
					294	29.9332
					295	29.8891
					296	29.8752
					297	29.8668
					298	29.8739
					299	29.9092
					300	29.9392
					301	29.9554
					302	29.9579
					303	29.9545
					304	29.9486
					305	29.9626
					306	29.9842
					307	30.008
					308	30.0419
					309	30.0709
					310	30.1171
					311	30.1704
					312	30.1703
					313	30.1596
					314	30.1822
					315	30.1955
					316	30.2186
					317	30.2422
					318	30.2817
					319	30.3452
					320	30.3837
					321	30.4014
					322	30.364
					323	30.3058
					324	30.2659
					325	30.2844
					326	30.2873
					327	30.3375
					328	30.3725
					329	30.4259
					330	30.4461
					331	30.4001
					332	30.3817
					333	30.369
					334	30.4302
					335	30.4669
					336	30.4798
					337	30.4967
					338	30.5151
					339	30.5076
					340	30.507
					341	30.5181
					342	30.5148
					343	30.4684
					344	30.4896
					345	30.5223
					346	30.5171
					347	30.5324
					348	30.5712
					349	30.6151
					350	30.6249
					351	30.6398
					352	30.6981
					353	30.8493
					354	30.9219
					355	30.9731
					356	30.9887
					357	31.0239
					358	31.064
					359	31.0187
					360	30.9734
					361	30.9933
					362	31.007
					363	31.0391
					364	31.0925
					365	31.0899
					366	31.0672
					367	31.1235
					368	31.1815
					369	31.2264
					370	31.2229
					371	31.2304
					372	31.2497
					373	31.2027
					374	31.2315
					375	31.2216
					376	31.2467
					377	31.2839
					378	31.2923
					379	31.2446
					380	31.2491
					381	31.2556
					382	31.2651
					383	31.2903
					384	31.3113
					385	31.3316
					386	31.352
					387	31.3425
					388	31.3507
					389	31.3705
					390	31.3583
					391	31.3636
					392	31.4024
					393	31.433
					394	31.4728
					395	31.4715
					396	31.4599
					397	31.4652
					398	31.4991
					399	31.502
					400	31.541
					401	31.4425
					402	31.4401
					403	31.4774
					404	31.4906
					405	31.5072
					406	31.4963
					407	31.4659
					408	31.4854
					409	31.4886
					410	31.5164
					411	31.5349
					412	31.5445
					413	31.5791
					414	31.5776
					415	31.5611
					416	31.5391
					417	31.5453
					418	31.5485
					419	31.5257
					420	31.504
					421	31.2683
					422	30.8986
					423	30.5995
					424	30.2051
					425	29.9914
					426	29.8702
					427	29.7833
					428	29.6315
					429	29.4186
					430	29.1587
					431	28.8745
					432	28.516
					433	28.3507
					434	28.2914
					435	28.1749
					436	28.036
					437	27.8749
					438	27.7194
					439	27.5683
					440	27.4152
					441	27.2767
					442	27.1622
					443	27.0713
					444	26.9671
					445	26.8739
					446	26.7997
					447	26.7199
					448	26.6484
					449	26.5791
					450	26.5093
					451	26.4356
					452	26.3706
					453	26.3008
					454	26.2331
					455	26.1626
					456	26.0938
					457	26.0324
					458	25.9589
					459	25.8846
					460	25.8163
					461	25.7575
					462	25.7017
					463	25.6509
					464	25.5982
					465	25.5512
					466	25.5132
					467	25.4645
					468	25.4237
					469	25.3777
					470	25.3357
					471	25.2943
					472	25.2564
					473	25.2163
					474	25.1661
					475	25.1174
					476	25.0693
					477	25.024
					478	24.9808
					479	24.9417
					480	24.8968
					481	24.8556
					482	24.8077
					483	24.7614
					484	24.7169
					485	24.6751
					486	24.6327
					487	24.5757
					488	24.512
					489	24.4705
					490	24.4168
					491	24.3696
					492	24.3283
					493	24.2841
