# Supplementary material for: STIM1 and ORAI1 form a novel cold transduction mechanism in sensory and sympathetic neurons
Source: EMBO J. 2022 Dec 16;42(3):e111348. doi: 10.15252/embj.2022111348 (PMC9890232; doi:10.15252/embj.2022111348)
Supplement: Supplementary file 6 — Source Data for Figure 1 [file EMBJ-42-e111348-s002.zip › Figure_1/EMBOJ-2022-111348R1_SourceDataForFigure1B.xlsx]

## Sheet: Tabelle1
Time (sec)	TRP+ve neuron	Menthol	AITC	Rosiglitazone	novel neuron		Time (s)	Temperature (°C)
0	0.633443				0.619163		0	34.848
2	0.638372				0.622474		1	34.8595
4	0.64537				0.622265		2	34.8772
6	0.647147				0.623377		3	34.8912
8	0.653023				0.627702		4	34.9046
10	0.657027				0.628236		5	34.9154
12	0.658771				0.62817		6	34.93
14	0.662617				0.625758		7	34.9334
16	0.664243				0.628645		8	34.9465
18	0.668023				0.628511		9	34.9592
20	0.669427				0.630148		10	34.9624
22	0.671307				0.629495		11	34.9684
24	0.67283				0.632365		12	34.9658
26	0.674578				0.631424		13	34.9753
28	0.674684				0.631683		14	34.9767
30	0.675803				0.63084		15	34.9823
32	0.677352				0.628758		16	34.983
34	0.676586				0.633045		17	34.9847
36	0.677166				0.632148		18	34.9886
38	0.676184				0.634006		19	34.9892
40	0.675508				0.637435		20	34.9861
42	0.675859				0.635888		21	34.9858
44	0.673136				0.636098		22	34.9814
46	0.673368				0.636663		23	34.9791
48	0.674472				0.6371		24	34.9748
50	0.672085				0.638605		25	34.9785
52	0.671645				0.638767		26	34.9764
54	0.671205				0.637211		27	34.9813
56	0.671205				0.636512		28	34.9801
58	0.667233				0.636857		29	34.98
60	0.668921				0.638768		30	34.9858
62	0.668318				0.637536		31	34.982
64	0.666404				0.637368		32	34.9917
66	0.665308				0.636687		33	34.9898
68	0.666731				0.636088		34	35.0008
70	0.666684				0.63626		35	35.0038
72	0.664465				0.637416		36	35.0091
74	0.664123				0.638941		37	35.0174
76	0.662403				0.64028		38	35.0284
78	0.661706	2			0.638743		39	35.0487
80	0.659443	2			0.63613		40	35.0568
82	0.661037	2			0.638493		41	35.0694
84	0.6576	2			0.638537		42	35.0701
86	0.65692	2			0.638887		43	35.0772
88	0.657285	2			0.64		44	35.078
90	0.656242	2			0.635635		45	35.0818
92	0.65503	2			0.637043		46	35.085
94	0.653571	2			0.634324		47	35.0831
96	0.655065	2			0.635836		48	35.0888
98	0.65327	2			0.636599		49	35.0868
100	0.653984	2			0.637832		50	35.0946
102	0.651316	2			0.635177		51	35.0916
104	0.652109	2			0.636759		52	35.0916
106	0.65209	2			0.635684		53	35.086
108	0.653275	2			0.632035		54	35.07
110	0.652809	2			0.629035		55	35.0693
112	0.653139	2			0.626555		56	35.0485
114	0.653697	2			0.62756		57	35.0472
116	0.654268	2			0.625964		58	35.0355
118	0.651523	2			0.621971		59	35.0293
120	0.649756	2			0.623668		60	35.0271
122	0.647516	2			0.62142		61	35.0144
124	0.646739	2			0.617017		62	35.0112
126	0.647332	2			0.618006		63	35.002
128	0.680175	2			0.6157		64	35.0018
130	0.791446	2			0.618536		65	35.0044
132	0.98436	2			0.619962		66	35.0014
134	1.1622	2			0.617796		67	35.0077
136	1.3193	2			0.619232		68	34.9962
138	1.4674				0.620457		69	34.9894
140	1.50838				0.620722		70	34.9856
142	1.53248				0.623319		71	34.9783
144	1.47687				0.640177		72	34.9768
146	1.4617				0.641971		73	34.9658
148	1.40889				0.633068		74	34.9585
150	1.35572				0.63082		75	34.9519
152	1.31116				0.630381		76	34.9629
154	1.31151				0.630351		77	34.9533
156	1.24739				0.631063		78	34.8829
158	1.13944				0.632387		79	34.8286
160	1.03938				0.636345		80	34.794
162	0.958467				0.636187		81	34.7565
164	0.897873				0.642935		82	34.7469
166	0.845496				0.646584		83	34.7226
168	0.808385				0.648929		84	34.662
170	0.772136				0.645847		85	34.6642
172	0.74831				0.640869		86	34.6887
174	0.723109				0.642341		87	34.717
176	0.705099				0.641473		88	34.7107
178	0.689972				0.641802		89	34.7023
180	0.677366				0.649007		90	34.6862
182	0.667125				0.657822		91	34.6309
184	0.657851				0.652736		92	34.5712
186	0.651952				0.645244		93	34.5264
188	0.647273				0.646717		94	34.4854
190	0.64261				0.642489		95	34.4627
192	0.638107				0.643921		96	34.469
194	0.635441				0.641244		97	34.4666
196	0.631755				0.640058		98	34.4489
198	0.631302				0.63971		99	34.4279
200	0.629558				0.640728		100	34.3852
202	0.627458				0.638499		101	34.3696
204	0.627525				0.641708		102	34.361
206	0.624517				0.638482		103	34.3648
208	0.625079				0.640224		104	34.38
210	0.623678				0.636439		105	34.3895
212	0.623796				0.635986		106	34.3971
214	0.625832				0.635809		107	34.3826
216	0.624386				0.637479		108	34.3693
218	0.625492				0.637535		109	34.3477
220	0.625725				0.636361		110	34.3175
222	0.625346				0.635179		111	34.2908
224	0.627449				0.637325		112	34.272
226	0.626591				0.636446		113	34.2627
228	0.626167				0.633395		114	34.2492
230	0.627146				0.634252		115	34.2423
232	0.626988				0.635457		116	34.2459
234	0.627158				0.632775		117	34.2525
236	0.628243				0.634374		118	34.2492
238	0.628214				0.632298		119	34.2517
240	0.627729				0.63431		120	34.276
242	0.629735				0.636324		121	34.3104
244	0.62907				0.637523		122	34.3449
246	0.630419				0.636927		123	34.3631
248	0.629794				0.635286		124	34.3839
250	0.631547				0.636539		125	34.554
252	0.633076				0.635301		126	34.599
254	0.631802				0.634461		127	34.4273
256	0.633504				0.635287		128	34.3216
258	0.632654		2		0.632712		129	34.2526
260	0.635096		2		0.637393		130	34.1912
262	0.635882		2		0.634721		131	34.1404
264	0.635473		2		0.636683		132	34.0911
266	0.638054		2		0.632827		133	34.0427
268	0.637273		2		0.649418		134	33.9879
270	0.638025		2		0.640258		135	33.9309
272	0.639472		2		0.642478		136	33.8436
274	0.703871		2		0.64336		137	33.7812
276	0.727994		2		0.642341		138	33.9005
278	0.719958		2		0.638122		139	34.0624
280	0.711282		2		0.638635		140	34.1326
282	0.701511		2		0.637535		141	34.1975
284	0.691228		2		0.636276		142	34.1969
286	0.686496		2		0.636835		143	34.1556
288	0.679272		2		0.635158		144	34.1481
290	0.6761		2		0.637831		145	33.7565
292	0.672135		2		0.637773		146	33.2536
294	0.670295		2		0.639949		147	32.7924
296	0.665124		2		0.636763		148	33.4514
298	0.663254		2		0.638262		149	33.9335
300	0.662544		2		0.639659		150	34.0843
302	0.659699		2		0.639773		151	34.1512
304	0.659946		2		0.639601		152	34.1935
306	0.660004		2		0.639844		153	34.2188
308	0.659735		2		0.638828		154	34.2372
310	0.657419		2		0.641083		155	34.2615
312	0.654737		2		0.641395		156	34.2888
314	0.653728		2		0.644334		157	34.3149
316	0.655131		2		0.648002		158	34.327
318	0.656007				0.645273		159	34.3531
320	0.657876				0.652986		160	34.3745
322	0.658809				0.651576		161	34.4166
324	0.65961				0.654954		162	34.4433
326	0.663591				0.658562		163	34.478
328	0.664724				0.654908		164	34.4946
330	0.666324				0.670396		165	34.5071
332	0.672974				0.672832		166	34.5217
334	0.674365				0.677133		167	34.5409
336	0.674181				0.675999		168	34.5432
338	0.672278				0.676287		169	34.5365
340	0.674002				0.680067		170	34.5297
342	0.676301				0.682816		171	34.5259
344	0.695103				0.685127		172	34.5217
346	0.695396				0.689301		173	34.5178
348	0.694355				0.691399		174	34.5184
350	0.706609				0.694237		175	34.5202
352	0.702347				0.688022		176	34.5426
354	0.696874				0.685091		177	34.5668
356	0.693128				0.685075		178	34.5687
358	0.694666				0.687228		179	34.5729
360	0.692505				0.681232		180	34.3935
362	0.687729				0.679371		181	34.4244
364	0.681918				0.67268		182	34.5627
366	0.678106				0.667434		183	34.5788
368	0.67496				0.665752		184	34.5868
370	0.671925				0.66306		185	34.5773
372	0.671146				0.657469		186	34.6095
374	0.667692				0.649938		187	34.645
376	0.665017				0.650074		188	34.6611
378	0.66194				0.648303		189	34.6753
380	0.660168				0.649763		190	34.6906
382	0.65926				0.647691		191	34.7061
384	0.658339				0.64538		192	34.714
386	0.656943				0.645858		193	34.7233
388	0.656584				0.645693		194	34.7303
390	0.654744				0.64257		195	34.7127
392	0.652851				0.644378		196	34.7002
394	0.651062				0.643003		197	34.6883
396	0.65059				0.6417		198	34.6799
398	0.650511				0.640511		199	34.6689
400	0.648634				0.638698		200	34.6589
402	0.648814				0.640952		201	34.6557
404	0.648052				0.642867		202	34.6515
406	0.647805				0.640404		203	34.6497
408	0.647629				0.636888		204	34.6349
410	0.647451				0.640235		205	34.6374
412	0.64802				0.636425		206	34.6317
414	0.648593				0.641315		207	34.6316
416	0.647446				0.636909		208	34.6266
418	0.646761				0.634903		209	34.6221
420	0.647931				0.634649		210	34.623
422	0.647864				0.636275		211	34.6191
424	0.647702				0.635799		212	34.6276
426	0.645306				0.633808		213	34.6236
428	0.645693				0.636354		214	34.6243
430	0.645358				0.634562		215	34.6287
432	0.644476				0.635931		216	34.6252
434	0.643856				0.634973		217	34.6306
436	0.644966			2	0.636262		218	34.6286
438	0.643174			2	0.637311		219	34.6279
440	0.645126			2	0.635364		220	34.623
442	0.6461			2	0.63278		221	34.6239
444	0.6444			2	0.634329		222	34.6245
446	0.644708			2	0.631368		223	34.6312
448	0.644664			2	0.632302		224	34.6433
450	0.644641			2	0.630714		225	34.6495
452	0.643381			2	0.630007		226	34.6601
454	0.644922			2	0.634688		227	34.6617
456	0.64519			2	0.630829		228	34.667
458	0.643855			2	0.629919		229	34.659
460	0.64503			2	0.632292		230	34.6572
462	0.645839			2	0.628416		231	34.656
464	0.644164			2	0.626263		232	34.6646
466	0.646128			2	0.6271		233	34.6822
468	0.647348			2	0.622707		234	34.695
470	0.646388			2	0.623994		235	34.7071
472	0.647848			2	0.635056		236	34.7041
474	0.646437			2	0.637189		237	34.7086
476	0.647871			2	0.64104		238	34.7096
478	0.647778			2	0.64255		239	34.7153
480	0.646961			2	0.641243		240	34.7235
482	0.647769			2	0.646956		241	34.731
484	0.650609			2	0.646121		242	34.7417
486	0.650104			2	0.646696		243	34.7351
488	0.64977			2	0.644934		244	34.7419
490	0.650534			2	0.642093		245	34.748
492	0.651087			2	0.647063		246	34.752
494	0.651544			2	0.647037		247	34.7522
496	0.649982				0.649105		248	34.7511
498	0.651539				0.654521		249	34.7501
500	0.650045				0.66326		250	34.7502
502	0.649302				0.669139		251	34.7383
504	0.649213				0.678928		252	34.7272
506	0.649587				0.679197		253	34.7232
508	0.65131				0.678195		254	34.7258
510	0.650111				0.682723		255	34.7189
512	0.651648				0.676303		256	34.7109
514	0.653819				0.675896		257	34.6896
516	0.653685				0.678299		258	34.6582
518	0.655288				0.67805		259	34.6382
520	0.655051				0.67157		260	34.6176
522	0.653557				0.665605		261	34.5986
524	0.653995				0.662806		262	34.5726
526	0.651883				0.65439		263	34.5605
528	0.65981				0.653948		264	34.5381
530	0.659264				0.648658		265	34.5271
532	0.657208				0.640433		266	34.5164
534	0.657096				0.642109		267	34.5196
536	0.657284				0.635733		268	34.5141
538	0.654904				0.637475		269	34.5021
540	0.65652				0.633535		270	34.4962
542	0.65349				0.632279		271	34.4836
544	0.652916				0.626638		272	34.4766
546	0.652856				0.62569		273	34.4591
548	0.652375				0.622497		274	34.4521
550	0.650797				0.620744		275	34.441
552	0.651641				0.620693		276	34.4299
554	0.650167				0.621272		277	34.4221
556	0.649851				0.618913		278	34.4143
558	0.65142				0.621038		279	34.4014
560	0.650148				0.620663		280	34.3947
562	0.649131				0.616903		281	34.3791
564	0.64998				0.617837		282	34.3678
566	0.650079				0.616199		283	34.3634
568	0.649013				0.615073		284	34.3648
570	0.648566				0.616422		285	34.3651
572	0.648385				0.61785		286	34.3716
574	0.647227				0.618037		287	34.3691
576	0.6483				0.614241		288	34.3756
578	0.646555				0.613727		289	34.3798
580	0.646002				0.617292		290	34.383
582	0.646384				0.617898		291	34.3879
584	0.646982				0.613367		292	34.3896
586	0.645288				0.616988		293	34.4004
588	0.645247				0.616151		294	34.399
590	0.647091				0.611433		295	34.4015
592	0.644295				0.628442		296	34.3907
594	0.644783				0.624954		297	34.386
596	0.701066				0.619337		298	34.3702
598	0.707611				0.616734		299	34.358
600	0.703617				0.61793		300	34.3456
602	0.696121				0.612993		301	34.3306
604	0.68935				0.616422		302	34.3135
606	0.685151				0.617245		303	34.1817
608	0.679464				0.615178		304	34.2004
610	0.675399				0.617877		305	34.3205
612	0.671123				0.615527		306	34.3462
614	0.668004				0.616459		307	34.3516
616	0.663028				0.615331		308	34.3773
618	0.661402				0.611564		309	34.416
620	0.657851				0.610829		310	34.436
622	0.655598				0.611288		311	34.4597
624	0.654607				0.610632		312	34.4756
626	0.649249				0.611172		313	34.4969
628	0.644385				0.607623		314	34.4986
630	0.639573				0.604646		315	34.4792
632	0.776873				0.599839		316	34.2735
634	1.00535				0.595508		317	34.3182
636	1.2826				0.588785		318	34.5195
638	1.59472				0.583637		319	34.6009
640	1.86704				0.577612		320	34.6417
642	2.02984				0.57836		321	34.666
644	2.09607				0.572168		322	34.6858
646	2.15648				0.570958		323	34.6995
648	2.18093				0.570656		324	34.7122
650	2.13545				0.569411		325	34.725
652	2.13734				0.569493		326	34.7618
654	2.14901				0.57084		327	34.7797
656	2.16088				0.57242		328	34.7974
658	2.17693				0.577198		329	34.8047
660	2.18294				0.58512		330	34.8244
662	2.2005				0.920535		331	34.8334
664	2.21075				1.33112		332	34.8419
666	2.2222				1.52867		333	34.8437
668	2.22465				1.31973		334	34.8374
670	2.23741				1.48132		335	34.8351
672	2.24286				1.53829		336	34.8214
674	2.25401				1.70262		337	34.8258
676	2.26341				1.74052		338	34.8139
678	2.2739				1.62528		339	34.8147
680	2.27608				1.55045		340	34.8107
682	2.28735				1.64652		341	34.8112
684	2.29053				1.59322		342	34.8079
686	2.28802				1.59465		343	34.8053
688	2.30045				1.66939		344	34.8071
690	2.29805				1.60958		345	34.8089
692	2.30464				1.58522		346	34.8133
694	2.3128				1.5339		347	34.8192
696	2.31682				1.63035		348	34.827
698	2.31769				1.42583		349	34.8339
700	2.31893				1.31326		350	34.8365
702	2.3174				1.24001		351	34.836
704	2.3194				1.1851		352	34.8334
706	2.324				1.33945		353	34.8297
708	2.3282				1.2443		354	34.8257
710	2.32443				1.18423		355	34.8154
712	2.33195				1.13771		356	34.8086
714	2.32663				1.30626		357	34.7985
716	2.32859				1.22514		358	34.7878
718	2.3339				1.16788		359	34.7785
720	2.33393				1.12998		360	34.7711
722	2.32897				1.10148		361	34.7666
724	2.32226				1.07682		362	34.7617
726	2.32629				1.30214		363	34.7672
728	2.31714				1.22286		364	34.7649
730	2.32019				1.16913		365	34.7655
732	2.32303				1.13475		366	34.7648
734	2.32839				1.10403		367	34.7668
736	2.3303				1.08032		368	34.7688
738	2.32333				1.06286		369	34.771
740	2.33114				1.0481		370	34.7821
742	2.34099				1.03658		371	34.8024
744	2.34169				1.02212		372	34.8348
746	2.34431				1.01511		373	34.8422
748	2.35581				1.00727		374	34.8525
750	2.34868				1.0069		375	34.8646
752	2.32076				1.00986		376	34.8562
754	2.24656				1.0145		377	34.709
756	2.1435				1.01687		378	34.7649
758	1.99224				1.02342		379	34.8175
760	1.88863				1.03102		380	34.8915
762	1.82191				1.04387		381	34.9235
764	1.76103				1.0516		382	34.941
766	1.72182				1.0693		383	34.9463
768	1.68256				1.08533		384	34.956
770	1.654				1.09797		385	34.9602
772	1.6216				1.09662		386	34.9746
774	1.59912				1.08975		387	34.9734
776	1.56953				1.0729		388	34.9789
778	1.54139				1.04937		389	34.9786
780	1.51849				1.02351		390	34.9768
782	1.48924				0.976866		391	34.9773
784	1.45789				0.923442		392	34.9676
786	1.42826				0.875843		393	34.9729
788	1.40193				0.823282		394	34.9626
790	1.37233				0.770553		395	34.9685
792	1.34013				0.729025		396	34.9727
794	1.31462				0.691314		397	34.9787
796	1.28963				0.663452		398	34.9891
798	1.26165				0.640306		399	34.996
800	1.23964				0.625654		400	35.005
802	1.21344				0.614951		401	35.0057
804	1.19193				0.60616		402	35.0007
806	1.17039				0.601412		403	34.9842
808	1.14975				0.597606		404	34.9769
810	1.13277				0.594248		405	34.9634
812	1.11128				0.591574		406	34.9502
814	1.09398				0.587538		407	34.9352
816	1.07685				0.586591		408	34.9196
818	1.0604				0.586717		409	34.9126
820	1.046				0.587394		410	34.8994
822	1.03582				0.587991		411	34.8983
824	1.02228				0.588441		412	34.8838
826	1.01071				0.588032		413	34.8806
828	0.996147				0.58996		414	34.8643
830	0.98753				0.588188		415	34.8629
832	0.975422				0.586497		416	34.8636
834	0.965068				0.589096		417	34.8619
836	0.951666				0.588176		418	34.8727
838	0.941272				0.590573		419	34.8668
840	0.931137				0.589359		420	34.8739
842	0.920653				0.592871		421	34.878
844	0.907029				0.590651		422	34.8826
846	0.89691				0.593332		423	34.8793
848	0.885651				0.593744		424	34.8686
850	0.873711				0.59335		425	34.8623
852	0.863743				0.59584		426	34.8523
854	0.8532				0.595753		427	34.8515
856	0.841297				0.594409		428	34.8477
858	0.83123				0.596754		429	34.8465
860	0.821821				0.596083		430	34.8413
862	0.814326				0.597874		431	34.8398
864	0.806296				0.59988		432	34.8392
866	0.793652				0.598697		433	34.8351
							434	34.8301
							435	34.8298
							436	34.829
							437	34.8231
							438	34.7996
							439	34.784
							440	34.7726
							441	34.7656
							442	34.7659
							443	34.756
							444	34.8263
							445	34.7037
							446	34.7317
							447	34.9118
							448	35.0062
							449	35.0256
							450	35.0288
							451	35.0251
							452	35.0282
							453	35.0529
							454	35.0632
							455	35.0689
							456	35.0715
							457	35.0599
							458	35.0747
							459	35.0716
							460	34.7447
							461	34.9998
							462	35.1689
							463	35.1926
							464	35.2051
							465	35.2036
							466	35.2043
							467	35.2042
							468	35.208
							469	35.2038
							470	35.2044
							471	35.2034
							472	35.2013
							473	35.2004
							474	35.2038
							475	35.1999
							476	35.2032
							477	35.202
							478	35.2053
							479	35.2003
							480	35.2028
							481	35.2056
							482	35.1992
							483	35.2066
							484	35.2044
							485	35.2093
							486	35.202
							487	35.2004
							488	35.1905
							489	35.1872
							490	35.1759
							491	35.173
							492	35.1689
							493	35.1601
							494	35.1475
							495	35.1377
							496	35.1343
							497	35.1334
							498	35.1506
							499	35.164
							500	35.1792
							501	35.1879
							502	35.1942
							503	35.2007
							504	35.2028
							505	35.1983
							506	35.1963
							507	35.1867
							508	35.1843
							509	35.1735
							510	35.1744
							511	35.172
							512	35.17
							513	35.169
							514	35.1675
							515	35.1709
							516	35.169
							517	35.1801
							518	35.1762
							519	35.1854
							520	35.1886
							521	35.1953
							522	35.1951
							523	35.1965
							524	35.1969
							525	35.19
							526	35.1859
							527	35.1816
							528	35.1681
							529	35.1731
							530	35.1694
							531	35.1757
							532	35.1703
							533	35.1645
							534	35.1517
							535	35.1381
							536	35.1352
							537	35.1259
							538	35.1264
							539	35.1206
							540	35.129
							541	35.128
							542	35.132
							543	35.1325
							544	35.1325
							545	35.1328
							546	35.13
							547	35.1306
							548	35.127
							549	35.1314
							550	35.1305
							551	35.1311
							552	35.133
							553	35.1364
							554	35.1448
							555	35.1438
							556	35.1507
							557	35.1556
							558	35.1561
							559	35.1527
							560	35.1485
							561	35.1483
							562	35.1426
							563	35.146
							564	35.1396
							565	35.1334
							566	35.125
							567	35.1194
							568	35.1151
							569	35.1101
							570	35.1072
							571	35.1029
							572	35.1
							573	35.0885
							574	35.0925
							575	35.0866
							576	35.085
							577	35.0848
							578	35.0819
							579	35.0766
							580	35.0773
							581	35.071
							582	35.0682
							583	35.0694
							584	35.072
							585	35.0737
							586	35.0779
							587	35.0836
							588	35.0829
							589	35.092
							590	35.0836
							591	35.0828
							592	35.0757
							593	35.0748
							594	35.0644
							595	35.0606
							596	35.0508
							597	35.0409
							598	35.0346
							599	35.0308
							600	35.0668
							601	35.0708
							602	35.0671
							603	35.0605
							604	35.05
							605	35.0447
							606	35.0379
							607	35.0391
							608	35.0306
							609	35.0314
							610	35.0233
							611	35.0198
							612	35.0159
							613	35.0057
							614	35.0074
							615	34.9998
							616	34.9958
							617	34.9936
							618	34.9919
							619	34.9894
							620	34.9832
							621	34.9735
							622	34.8986
							623	34.7059
							624	34.3531
							625	33.8389
							626	33.1957
							627	32.4355
							628	31.6056
							629	30.7092
							630	29.7719
							631	28.8149
							632	27.8273
							633	26.8524
							634	25.8657
							635	24.9115
							636	23.9746
							637	23.0682
							638	22.1923
							639	21.3369
							640	20.5222
							641	19.7234
							642	18.9499
							643	18.1918
							644	17.4534
							645	16.7385
							646	16.0389
							647	15.3618
							648	14.7079
							649	14.081
							650	13.4668
							651	12.8775
							652	12.2993
							653	11.7525
							654	11.2457
							655	10.7824
							656	10.368
							657	9.98768
							658	9.64811
							659	9.3474
							660	9.07566
							661	8.82276
							662	8.59532
							663	8.39148
							664	8.19437
							665	8.01088
							666	7.83683
							667	7.67732
							668	7.52027
							669	7.37916
							670	7.24069
							671	7.1169
							672	7.0075
							673	6.89824
							674	6.80999
							675	6.71465
							676	6.6253
							677	6.53526
							678	6.44873
							679	6.36925
							680	6.29317
							681	6.22367
							682	6.14958
							683	6.08264
							684	5.99893
							685	5.95851
							686	5.9069
							687	5.85995
							688	5.81365
							689	5.76699
							690	5.73353
							691	5.68469
							692	5.65019
							693	5.60651
							694	5.56831
							695	5.53109
							696	5.49478
							697	5.465
							698	5.42216
							699	5.38919
							700	5.34708
							701	5.31806
							702	5.27916
							703	5.24891
							704	5.2176
							705	5.18387
							706	5.16232
							707	5.13721
							708	5.12233
							709	5.10106
							710	5.07986
							711	5.05866
							712	5.03549
							713	5.01057
							714	4.98892
							715	4.9661
							716	4.93972
							717	4.91808
							718	4.90839
							719	4.88153
							720	4.86966
							721	4.84717
							722	4.82849
							723	4.80204
							724	4.78246
							725	4.76595
							726	4.73865
							727	4.72824
							728	4.70129
							729	4.68753
							730	4.66782
							731	4.66137
							732	4.65124
							733	4.63667
							734	4.63338
							735	4.61578
							736	4.61469
							737	4.60101
							738	4.60017
							739	4.58394
							740	4.56116
							741	4.54487
							742	4.55798
							743	4.71334
							744	5.04448
							745	5.59882
							746	6.35702
							747	7.26874
							748	8.334
							749	9.47118
							750	10.7259
							751	12.0057
							752	13.3597
							753	14.751
							754	16.1646
							755	17.6032
							756	18.9586
							757	20.2466
							758	21.4084
							759	22.5023
							760	23.4686
							761	24.3031
							762	25.0633
							763	25.7338
							764	26.3658
							765	26.9296
							766	27.457
							767	27.9272
							768	28.3672
							769	28.7759
							770	29.1505
							771	29.5134
							772	29.8336
							773	30.1493
							774	30.4305
							775	30.6925
							776	30.9459
							777	31.1679
							778	31.3929
							779	31.6005
							780	31.7891
							781	31.9482
							782	32.0971
							783	32.2501
							784	32.3866
							785	32.5108
							786	32.6216
							787	32.7234
							788	32.8245
							789	32.9153
							790	32.9969
							791	33.0853
							792	33.1696
							793	33.2457
							794	33.3139
							795	33.3839
							796	33.4369
							797	33.4856
							798	33.5459
							799	33.5889
							800	33.6366
							801	33.6768
							802	33.7287
							803	33.7774
							804	33.8201
							805	33.8658
							806	33.8974
							807	33.9305
							808	33.9641
							809	33.994
							810	34.0198
							811	34.0434
							812	34.0659
							813	34.0857
							814	34.0956
							815	34.111
							816	34.1264
							817	34.1457
							818	34.1735
							819	34.1988
							820	34.2234
							821	34.2451
							822	34.2514
							823	34.2662
							824	34.2813
							825	34.289
							826	34.2997
							827	34.3014
							828	34.3064
							829	34.3116
							830	34.3185
							831	34.3239
							832	34.3254
							833	34.3235
							834	34.3272
							835	34.3298
							836	34.3235
							837	34.3303
							838	34.3224
							839	34.3225
							840	34.3222
							841	34.327
							842	34.3403
							843	34.3475
							844	34.3692
							845	34.3831
							846	34.398
							847	34.4103
							848	34.4222
							849	34.4412
							850	34.4473
							851	34.4586
							852	34.4666
							853	34.4652
							854	34.4733
							855	34.4724
							856	34.4747
							857	34.4802
							858	34.4883
							859	34.5004
							860	34.4969
							861	34.4925
							862	34.4246
							863	34.2543
							864	33.9321
							865	33.4742
							866	32.8764
							867	32.1737
