# Supplementary material for: STIM1 and ORAI1 form a novel cold transduction mechanism in sensory and sympathetic neurons
Source: EMBO J. 2022 Dec 16;42(3):e111348. doi: 10.15252/embj.2022111348 (PMC9890232; doi:10.15252/embj.2022111348)
Supplement: Supplementary file 6 — Source Data for Figure 1 [file EMBJ-42-e111348-s002.zip › Figure_1/EMBOJ-2022-111348R1_SourceDataForFigure1D.xlsx]

## Sheet: Tabelle1
novel	TRPM8+
33.0945	33.4438
26.1984	32.7253
24.3162	30.8541
24.2986	30.1112
24.2986	30.1112
24.2986	28.7069
23.5658	26.5226
22.2846	26.5226
22.2846	24.2986
22.2846	20.3873
20.7796	17.4354
20.7796	14.1709
17.7192	12.9679
17.4354	12.4803
16.9904	9.41352
14.1709
14.1709
11.8423
11.8423
11.8423
11.8423
10.7696
10.7696
10.7696
10.7696
10.701
9.71928
9.41352
9.41352
9.41352
9.41352
9.41352
9.41352
9.41352
9.41352
9.41352
9.41352
9.41352
9.41352
9.41352
