# Supplementary material for: STIM1 and ORAI1 form a novel cold transduction mechanism in sensory and sympathetic neurons
Source: EMBO J. 2022 Dec 16;42(3):e111348. doi: 10.15252/embj.2022111348 (PMC9890232; doi:10.15252/embj.2022111348)
Supplement: Supplementary file 6 — Source Data for Figure 1 [file EMBJ-42-e111348-s002.zip › Figure_1/EMBOJ-2022-111348R1_SourceDataForFigure1F.xlsx]

## Sheet: Tabelle1
Time (sec)	novel neuron	TRP+ve neuron	Menthol	AITC	Rosiglitazone	K+		Time (sec)	°C
5	1.29966	0.954624						5	33.2567
7	1.30368	0.959983						6	33.26
9	1.30901	0.952562						7	33.2599
11	1.3074	0.952164						8	33.2445
13	1.29535	0.948421						9	33.2165
15	1.29597	0.951141						10	33.2021
17	1.30582	0.949455						11	33.2104
19	1.29753	0.946015						12	33.2249
21	1.29576	0.956025						13	33.2267
23	1.30801	0.947978						14	33.2297
25	1.29422	0.948929						15	33.2198
27	1.29986	0.956215						16	33.1968
29	1.29265	0.960869						17	33.1641
31	1.29052	0.965726						18	33.1407
33	1.32536	0.961443						19	33.1298
35	1.34952	0.963031						20	33.1146
37	1.37561	0.964428						21	33.0964
39	1.34786	0.970269						22	33.081
41	1.34214	0.969197						23	33.0832
43	1.32421	0.969411						24	33.0865
45	1.32239	0.968449						25	33.0868
47	1.32384	0.964839						26	33.0862
49	1.32546	0.964017						27	33.0862
51	1.31827	0.964637						28	33.0768
53	1.31923	0.96466						29	33.0565
55	1.32829	0.963538						30	33.0415
57	1.32854	0.961011						31	33.0234
59	1.32491	0.96791						32	33.0225
61	1.31254	0.969486						33	33.0267
63	1.33597	0.967289						34	33.0278
65	1.33286	0.969606						35	33.0198
67	1.3259	0.974033						36	33.0049
69	1.32071	0.972462						37	33.0057
71	1.32486	0.96467						38	33.0136
73	1.30705	0.960232						39	33.0149
75	1.2828	0.961867						40	33.0119
77	1.2774	0.957059						41	33.0185
79	1.25443	0.950125						42	33.0183
81	1.24295	0.93485						43	33.0186
83	1.22022	0.930555						44	33.0129
85	1.22216	0.9255						45	33.0057
87	1.21723	0.91587						46	32.9967
89	1.21583	0.914719						47	32.989
91	1.21124	0.911346						48	32.9827
93	1.22192	0.918021						49	32.9667
95	1.21328	1.02557						50	32.9485
97	1.24245	1.1875						51	32.9473
99	1.24742	1.25066						52	32.9375
101	1.24994	1.35992						53	32.9411
103	1.271	1.43746						54	32.9387
105	1.31138	1.54026						55	32.937
107	1.38709	1.79195						56	32.9304
109	1.41463	2.13051						57	32.9308
111	1.42952	2.36675						58	32.9286
113	1.44606	2.80423						59	32.9124
115	1.46048	2.81054						60	32.9098
117	1.50659	2.95842						61	32.9069
119	1.60988	2.72983						62	32.8993
121	1.76083	2.7566						63	32.8887
123	1.96253	2.75214						64	32.8734
125	2.25295	2.942						65	32.8485
127	2.72045	3.07864						66	32.7608
129	3.188	3.02487						67	32.5868
131	3.59551	2.82108						68	32.3095
133	4.43713	2.81496						69	31.9468
135	5.59165	2.64341						70	31.5008
137	6.98819	2.5118						71	30.9711
139	8.22226	2.5196						72	30.3938
141	8.44359	2.40935						73	29.7532
143	8.37141	2.31072						74	29.0797
145	7.84337	2.2444						75	28.3581
147	7.54358	2.18969						76	27.6024
149	7.51078	2.12088						77	26.8373
151	7.25661	2.11385						78	26.0543
153	7.12666	2.22763						79	25.2913
155	6.95343	2.26795						80	24.5155
157	6.70094	2.41821						81	23.7591
159	6.69057	2.45891						82	23.0027
161	6.56527	2.59541						83	22.2754
163	6.59028	2.42531						84	21.5486
165	6.68214	2.46131						85	20.816
167	6.43918	2.52238						86	20.095
169	6.48709	2.53981						87	19.3618
171	6.38023	2.55958						88	18.6454
173	6.44616	2.59854						89	17.9138
175	6.54286	2.45335						90	17.1854
177	6.57577	2.34681						91	16.4738
179	6.37645	2.40479						92	15.7767
181	6.34377	2.29221						93	15.1098
183	6.13937	2.6288						94	14.4442
185	6.24877	2.93142						95	13.8118
187	6.19376	3.19462						96	13.1893
189	6.21692	3.51676						97	12.5856
191	6.19217	3.90435						98	11.9953
193	6.28628	3.86825						99	11.4241
195	5.97201	3.32495						100	10.8994
197	5.55792	2.8623						101	10.4102
199	5.13819	2.30304						102	9.97394
201	4.74021	1.90607						103	9.58035
203	4.27311	1.64552						104	9.22376
205	3.93154	1.47188						105	8.89987
207	3.5632	1.35881						106	8.60202
209	3.24881	1.27656						107	8.33102
211	2.98622	1.24439						108	8.07364
213	2.74419	1.20608						109	7.85437
215	2.55564	1.15605						110	7.66046
217	2.37514	1.1076						111	7.46631
219	2.18573	1.0714						112	7.29529
221	2.05025	1.04093						113	7.14377
223	1.91785	1.01754						114	6.99985
225	1.8039	0.999415						115	6.86969
227	1.70027	0.993508						116	6.73441
229	1.64295	0.9814						117	6.61005
231	1.56772	0.974798						118	6.48981
233	1.52859	0.971418						119	6.3826
235	1.48128	0.964003						120	6.27743
237	1.44205	0.967059						121	6.19357
239	1.38955	0.963125						122	6.0994
241	1.36758	0.97226	6					123	6.00174
243	1.33104	0.967224	6					124	5.92404
245	1.31588	0.974104	6					125	5.83752
247	1.28559	0.9689	6					126	5.76623
249	1.284	0.969113	6					127	5.69931
251	1.26335	0.969553	6					128	5.63403
253	1.26179	0.963409	6					129	5.57541
255	1.24962	0.968546	6					130	5.51489
257	1.23271	0.964812	6					131	5.46371
259	1.22561	0.967491	6					132	5.40503
261	1.22294	0.97235	6					133	5.35678
263	1.21852	0.973374	6					134	5.30215
265	1.21041	0.964914	6					135	5.24823
267	1.21789	0.97437	6					136	5.1994
269	1.21339	0.974909	6					137	5.14722
271	1.2048	0.967687	6					138	5.10458
273	1.21395	0.963458	6					139	5.05325
275	1.20662	0.962924	6					140	5.01181
277	1.21088	0.970934	6					141	4.96112
279	1.20121	0.971283	6					142	4.9144
281	1.20475	0.968538	6					143	4.86667
283	1.20332	0.969009	6					144	4.81781
285	1.20883	0.961408	6					145	4.77661
287	1.19749	0.96914	6					146	4.72134
289	1.19972	0.966776	6					147	4.67715
291	1.19353	0.979272	6					148	4.62741
293	1.19879	0.976336	6					149	4.58527
295	1.20043	0.978485	6					150	4.53528
297	1.20102	0.988427	6					151	4.48169
299	1.19814	0.984747	6					152	4.43426
301	1.20216	0.981929						153	4.38095
303	1.20369	0.98883						154	4.34171
305	1.21654	0.984751						155	4.29575
307	1.21338	0.984801						156	4.25885
309	1.21929	0.976707						157	4.22201
311	1.21536	0.98539						158	4.18842
313	1.20656	0.983232						159	4.15659
315	1.21202	0.978888						160	4.11942
317	1.2149	0.982887						161	4.08984
319	1.22179	0.980171						162	4.05246
321	1.22367	0.978953						163	4.01721
323	1.2259	0.970219						164	3.97961
325	1.22477	0.976217						165	3.93936
327	1.22595	0.975174						166	3.90759
329	1.21981	0.979498						167	3.87073
331	1.24243	0.979004						168	3.84378
333	1.24043	0.982482						169	3.81198
335	1.25111	0.985086						170	3.78281
337	1.2337	0.979845						171	3.75259
339	1.23524	0.987056						172	3.7236
341	1.25121	0.98985						173	3.7005
343	1.25975	0.993109						174	3.67248
345	1.24911	0.990831						175	3.65362
347	1.25406	0.989068						176	3.62805
349	1.25867	0.993936						177	3.61029
351	1.24694	0.999051						178	3.59061
353	1.25111	1.00321						179	3.56711
355	1.2525	0.995613						180	3.54959
357	1.2614	1.00172						181	3.52228
359	1.25148	0.996434						182	3.4996
361	1.26763	0.999544						183	3.45438
363	1.26164	1.00748						184	3.39969
365	1.26161	1.00194						185	3.35132
367	1.26339	1.00466						186	3.3696
369	1.27227	1.00634						187	3.52008
371	1.275	1.01717						188	3.8389
373	1.27608	1.01352						189	4.35834
375	1.27751	1.01017						190	5.04874
377	1.27977	1.00791						191	5.90549
379	1.27562	1.00356						192	6.87872
381	1.2952	1.00872						193	7.93161
383	1.29671	1.00509						194	9.08276
385	1.30469	1.01094						195	10.2734
387	1.29218	1.01751						196	11.5708
389	1.28396	1.01311						197	12.9148
391	1.29134	1.01449						198	14.2977
393	1.28981	1.01756						199	15.6564
395	1.29962	1.01713						200	16.9083
397	1.31716	1.02982						201	17.9883
399	1.30712	1.02618						202	18.9893
401	1.31077	1.023						203	19.9192
403	1.31443	1.02086						204	20.703
405	1.30607	1.01934						205	21.3847
407	1.30556	1.03098						206	21.9568
409	1.28895	1.03026						207	22.4401
411	1.29162	1.03381						208	22.894
413	1.29335	1.03556						209	23.3277
415	1.29484	1.03397						210	23.7272
417	1.2873	1.0369						211	24.0765
419	1.29075	1.03567						212	24.3975
421	1.28961	1.03602		6				213	24.6914
423	1.29405	1.03202		6				214	24.9481
425	1.28597	1.03772		6				215	25.1812
427	1.27927	1.04373		6				216	25.3946
429	1.28435	1.04631		6				217	25.5935
431	1.28435	5.04252		6				218	25.7777
433	1.29405	5.37615		6				219	25.9592
435	1.28767	5.12019		6				220	26.1198
437	1.29968	4.5342		6				221	26.2685
439	1.29832	4.16208		6				222	26.4019
441	1.30091	3.3049		6				223	26.5417
443	1.2982	3.1222		6				224	26.6805
445	1.29086	2.84922		6				225	26.8081
447	1.30363	2.78746		6				226	26.9323
449	1.29453	2.67999		6				227	27.046
451	1.28224	2.46979		6				228	27.1558
453	1.29149	2.35518		6				229	27.2548
455	1.30219	2.25432		6				230	27.3439
457	1.29758	2.14291		6				231	27.4298
459	1.3035	2.0584		6				232	27.5144
461	1.29922	1.98474		6				233	27.6046
463	1.29724	1.98925		6				234	27.6881
465	1.30078	1.86563		6				235	27.7664
467	1.29442	1.79805		6				236	27.8343
469	1.29462	1.73447		6				237	27.9171
471	1.29855	1.6823		6				238	28.0109
473	1.29522	1.63997		6				239	28.0912
475	1.29461	1.61342		6				240	28.1876
477	1.28151	1.58913		6				241	28.2841
479	1.28765	1.5668		6				242	28.3405
481	1.29495	1.56484						243	28.407
483	1.28894	1.53831						244	28.4849
485	1.29049	1.54127						245	28.5541
487	1.29083	1.55271						246	28.6315
489	1.28561	1.55041						247	28.7089
491	1.28915	1.56859						248	28.7573
493	1.29175	1.59518						249	28.8515
495	1.28781	1.62787						250	28.9004
497	1.29447	1.61529						251	28.953
499	1.29502	1.60827						252	29.0228
501	1.30656	1.57489						253	29.0731
503	1.30523	1.58119						254	29.0855
505	1.29917	1.60502						255	29.1637
507	1.29803	1.59194						256	29.194
509	1.29221	1.58576						257	29.2511
511	1.30535	1.58172						258	29.3132
513	1.31189	1.56616						259	29.3976
515	1.30161	1.54016						260	29.4793
517	1.29421	1.51251						261	29.5475
519	1.30688	1.49919						262	29.6095
521	1.30079	1.50617						263	29.6766
523	1.29599	1.4692						264	29.7415
525	1.30655	1.4762						265	29.7975
527	1.30511	1.44761						266	29.8438
529	1.29091	1.42419						267	29.8776
531	1.29395	1.4144						268	29.9023
533	1.30154	1.43497						269	29.9374
535	1.29277	1.44976						270	29.9756
537	1.30084	1.46647						271	30.0078
539	1.28854	1.44299						272	30.0404
541	1.29593	1.45809						273	30.0748
543	1.30178	1.45662						274	30.1133
545	1.30024	1.44871						275	30.1482
547	1.30037	1.46122						276	30.1976
549	1.30867	1.467						277	30.2099
551	1.30733	1.46336						278	30.3184
553	1.29858	1.45858						279	30.5069
555	1.31695	1.46021						280	30.5465
557	1.30774	1.49329						281	30.6078
559	1.3195	1.5294						282	30.6529
561	1.32033	1.54456						283	30.7795
563	1.31038	1.54465						284	30.8211
565	1.32342	1.54755						285	30.86
567	1.32769	1.53209						286	30.8739
569	1.33219	1.50066						287	30.8286
571	1.32318	1.50099						288	30.8165
573	1.332	1.48976						289	30.8931
575	1.32995	1.48815						290	30.8997
577	1.33211	1.48876						291	30.9376
579	1.33009	1.46843						292	30.9928
581	1.31779	1.46664						293	31.0477
583	1.32622	1.45386						294	31.0574
585	1.32159	1.45205						295	31.1113
587	1.32339	1.44791						296	31.1446
589	1.33685	1.45319						297	31.1646
591	1.33136	1.42956						298	31.2001
593	1.32738	1.43575						299	31.2369
595	1.32801	1.46276						300	31.2561
597	1.33221	1.46954						301	31.2227
599	1.33613	1.47251						302	31.2089
601	1.34128	1.45426			6			303	31.2077
603	1.33627	1.45676			6			304	31.2087
605	1.33322	1.44199			6			305	31.2172
607	1.33573	1.42936			6			306	31.2351
609	1.34446	1.42692			6			307	31.2517
611	1.34066	1.43992			6			308	31.2541
613	1.33589	1.42654			6			309	31.2671
615	1.3365	1.40788			6			310	31.2752
617	1.33818	1.41585			6			311	31.2886
619	1.34589	1.43504			6			312	31.3047
621	1.35284	1.4494			6			313	31.3233
623	1.37106	1.46114			6			314	31.3496
625	1.37993	1.49026			6			315	31.3653
627	1.38655	1.52409			6			316	31.3888
629	1.37485	1.55167			6			317	31.4058
631	1.40738	1.56534			6			318	31.4144
633	1.40902	1.60545			6			319	31.4273
635	1.39893	1.61708			6			320	31.469
637	1.39922	1.61805			6			321	31.474
639	1.39812	1.61948			6			322	31.4377
641	1.39704	1.6307			6			323	31.3958
643	1.39564	1.64156			6			324	31.356
645	1.39716	1.63443			6			325	31.3284
647	1.40905	1.62475			6			326	31.3108
649	1.41142	1.62339			6			327	31.31
651	1.42332	1.62243			6			328	31.3051
653	1.41627	1.62976			6			329	31.2942
655	1.42511	1.64293			6			330	31.3017
657	1.42705	1.65167			6			331	31.3191
659	1.42667	1.65176			6			332	31.349
661	1.43237	1.63834						333	31.3737
663	1.42709	1.65166						334	31.395
665	1.44523	1.64581						335	31.4073
667	1.44432	1.64809						336	31.4123
669	1.43698	1.64461						337	31.4298
671	1.44674	1.6831						338	31.4506
673	1.45508	2.03268						339	31.4706
675	1.46294	1.94537						340	31.4789
677	1.47086	1.88994						341	31.4908
679	1.44953	1.85395						342	31.4965
681	1.44393	1.80403						343	31.4979
683	1.45033	1.7525						344	31.5122
685	1.43998	1.67394						345	31.5161
687	1.42592	1.62638						346	31.5277
689	1.41585	1.5989						347	31.529
691	1.41848	1.56048						348	31.5307
693	1.40554	1.52935						349	31.5288
695	1.40165	1.53526						350	31.5288
697	1.4034	1.49559						351	31.5128
699	1.39694	1.48559						352	31.501
701	1.38724	1.46389						353	31.4976
703	1.38438	1.44896						354	31.4868
705	1.38214	1.43359						355	31.474
707	1.37704	1.42266						356	31.461
709	1.37943	1.43361						357	31.4593
711	1.37567	1.43381						358	31.4605
713	1.36577	1.43309						359	31.4656
715	1.36273	1.44868						360	31.4754
717	1.3775	1.45291						361	31.4849
719	1.37227	1.47687						362	31.4901
721	1.36875	1.47331						363	31.5017
723	1.36111	1.46416						364	31.5219
725	1.37359	1.4418						365	31.5362
727	1.36483	1.45347						366	31.5523
729	1.36131	1.46698						367	31.5739
731	1.35742	1.47802						368	31.5689
733	1.35182	1.46772						369	31.5718
735	1.34937	1.46687						370	31.5695
737	1.35667	1.44995						371	31.5698
739	1.35837	1.41234						372	31.5625
741	1.36425	1.3921						373	31.5542
743	1.36554	1.38914						374	31.5506
745	1.35373	1.38422						375	31.5486
747	1.36109	1.39585						376	31.5436
749	1.3594	1.4017						377	31.5331
751	1.34901	1.39873						378	31.5258
753	1.34878	1.42967						379	31.5244
755	1.35868	1.4243						380	31.4964
757	1.35211	1.40755						381	31.4787
759	1.35316	1.41902						382	31.4846
761	1.34744	1.46307						383	31.4887
763	1.34694	1.45573						384	31.4842
765	1.34938	1.43616						385	31.4704
767	1.34459	1.41134						386	31.4525
769	1.34822	1.42585						387	31.4463
771	1.35157	1.4211						388	31.441
773	1.3486	1.41871						389	31.4388
775	1.36152	1.40686						390	31.4318
777	1.36087	1.39588						391	31.4208
779	1.36749	1.3984						392	31.4102
781	1.37237	1.39615				6		393	31.3961
783	1.37039	1.39567				6		394	31.3919
785	1.35361	1.41253				6		395	31.386
787	1.3441	1.42269				6		396	31.3765
789	1.34493	1.40965				6		397	31.3686
791	1.34083	1.41691				6		398	31.3476
793	1.34498	1.42083				6		399	31.3269
795	1.3401	1.42036				6		400	31.3091
797	1.34794	1.43017				6		401	31.2886
799	1.40263	1.86284				6		402	31.2772
801	2.37974	3.16597				6		403	31.2657
803	6.69434	4.5899				6		404	31.2484
805	7.35643	5.18982				6		405	31.2326
807	8.00837	5.47789				6		406	31.2132
809	9.04423	5.6679				6		407	31.1979
811	9.69197	5.59565				6		408	31.1938
813	10.1851	5.44649				6		409	31.1856
815	10.5611	5.15416				6		410	31.1776
817	10.6901	4.87499				6		411	31.1755
819	10.7876	4.80639				6		412	31.1684
821	10.4872	4.60608						413	31.1662
823	10.3149	4.44158						414	31.1501
825	9.89311	4.28137						415	31.1458
827	9.47917	4.10797						416	31.1343
829	8.94797	3.97184						417	31.1243
831	8.60208	3.91831						418	31.1267
833	8.1112	3.90381						419	31.1389
835	7.7939	3.77412						420	31.1324
837	7.41399	3.69462						421	31.0985
839	6.96696	3.57171						422	31.096
841	6.65306	3.48062						423	31.1057
843	6.29037	3.52411						424	31.1008
845	5.86535	3.38475						425	31.0921
847	5.65409	3.34331						426	31.0723
849	5.37831	3.20848						427	31.0542
851	5.309	3.12975						428	31.0234
853	5.17754	3.14453						429	31.0102
855	5.12113	3.10053						430	31.0022
857	4.80865	3.07968						431	30.9885
859	3.95792	2.9233						432	30.9696
861	3.32035	2.76062						433	30.9493
863	2.82622	2.60596						434	30.939
865	2.51108	2.4262						435	30.9302
867	2.2755	2.22592						436	30.8786
869	2.10378	2.08683						437	30.8332
871	1.97374	1.99643						438	30.6586
873	1.87763	1.90972						439	30.4652
875	1.81918	1.85804						440	30.3481
877	1.76724	1.82647						441	30.2736
879	1.75148	1.8103						442	30.2034
881	1.69942	1.80683						443	30.1384
883	1.66774	1.80226						444	30.0716
885	1.64098	1.80846						445	30.008
887	1.62172	1.78713						446	29.9535
889	1.58869	1.78911						447	29.9025
891	1.58096	1.79601						448	29.855
893	1.56786	1.78542						449	29.7812
895	1.56116	1.7788						450	29.7258
897	1.5498	1.78292						451	29.6864
899	1.53224	1.78152						452	29.6577
								453	29.6746
								454	29.8531
								455	30.1262
								456	30.2777
								457	30.3208
								458	30.3372
								459	30.4141
								460	30.4684
								461	30.4455
								462	29.8995
								463	30.2938
								464	30.7046
								465	30.8178
								466	30.8512
								467	30.8642
								468	30.8772
								469	30.8894
								470	30.9195
								471	30.9522
								472	30.9726
								473	30.997
								474	31.0078
								475	31.0135
								476	31.0298
								477	31.0383
								478	31.0461
								479	31.0579
								480	31.0695
								481	31.0925
								482	31.1248
								483	31.0607
								484	30.728
								485	30.3166
								486	30.2127
								487	30.1947
								488	30.211
								489	30.2172
								490	30.2288
								491	30.2447
								492	30.2634
								493	30.2692
								494	30.2716
								495	30.2722
								496	30.2717
								497	30.2656
								498	30.2698
								499	30.2782
								500	30.2203
								501	30.1249
								502	30.2477
								503	30.3206
								504	30.3695
								505	30.3874
								506	30.3967
								507	30.4034
								508	30.4145
								509	30.428
								510	30.42
								511	30.439
								512	30.4483
								513	30.4506
								514	30.4493
								515	30.445
								516	30.4345
								517	30.4352
								518	30.4435
								519	30.451
								520	30.4616
								521	30.4653
								522	30.4688
								523	30.492
								524	30.5029
								525	30.513
								526	30.5258
								527	30.5283
								528	30.5158
								529	30.5154
								530	30.5191
								531	30.527
								532	30.5347
								533	30.5442
								534	30.5504
								535	30.5585
								536	30.5829
								537	30.5986
								538	30.6027
								539	30.6171
								540	30.6175
								541	30.6185
								542	30.6182
								543	30.618
								544	30.618
								545	30.6129
								546	30.6129
								547	30.6324
								548	30.6637
								549	30.6752
								550	30.6877
								551	30.6955
								552	30.6365
								553	30.5921
								554	30.5725
								555	30.5656
								556	30.5606
								557	30.5642
								558	30.5683
								559	30.5826
								560	30.603
								561	30.6107
								562	30.618
								563	30.6183
								564	30.6635
								565	30.6482
								566	30.6264
								567	30.6107
								568	30.6545
								569	30.6918
								570	30.6898
								571	30.6866
								572	30.6867
								573	30.683
								574	30.6724
								575	30.6632
								576	30.6584
								577	30.6552
								578	30.6484
								579	30.6403
								580	30.6304
								581	30.6263
								582	30.6182
								583	30.6259
								584	30.6273
								585	30.628
								586	30.6203
								587	30.6177
								588	30.6132
								589	30.6071
								590	30.6057
								591	30.6068
								592	30.6204
								593	30.6277
								594	30.6365
								595	30.6285
								596	30.6276
								597	30.6201
								598	30.6061
								599	30.6064
								600	30.6084
								601	30.6823
								602	30.7267
								603	30.7517
								604	30.7661
								605	30.7679
								606	30.7766
								607	30.7818
								608	30.7897
								609	30.7913
								610	30.7863
								611	30.7856
								612	30.7807
								613	30.7751
								614	30.77
								615	30.7652
								616	30.7596
								617	30.7583
								618	30.7556
								619	30.7464
								620	30.7474
								621	30.739
								622	30.7387
								623	30.7368
								624	30.7386
								625	30.7397
								626	30.8193
								627	30.9355
								628	30.9872
								629	31.0025
								630	31.0164
								631	31.0164
								632	31.0385
								633	31.048
								634	31.0511
								635	31.0538
								636	31.0609
								637	31.084
								638	31.0995
								639	31.1132
								640	31.1203
								641	31.1286
								642	31.1321
								643	31.1352
								644	31.1281
								645	31.131
								646	31.1287
								647	31.1324
								648	31.132
								649	31.1536
								650	31.1896
								651	31.2065
								652	31.2176
								653	31.2144
								654	31.2124
								655	31.208
								656	31.1965
								657	31.2005
								658	31.1999
								659	31.2044
								660	31.1928
								661	31.1512
								662	31.1305
								663	31.1282
								664	31.1283
								665	31.1333
								666	31.144
								667	31.1525
								668	31.1624
								669	31.1687
								670	31.1716
								671	31.1776
								672	31.1773
								673	31.1778
								674	31.1689
								675	31.1684
								676	31.1608
								677	31.1506
								678	31.148
								679	31.1467
								680	31.1455
								681	31.138
								682	31.1414
								683	31.1367
								684	31.1375
								685	31.137
								686	31.1371
								687	31.1339
								688	31.1343
								689	31.1384
								690	31.1442
								691	31.1403
								692	31.1395
								693	31.1383
								694	31.1404
								695	31.1369
								696	31.1372
								697	31.128
								698	31.1334
								699	31.1294
								700	31.1277
								701	31.1297
								702	31.1279
								703	31.1273
								704	31.1274
								705	31.1224
								706	31.1197
								707	31.1132
								708	31.1102
								709	31.1025
								710	31.1007
								711	31.0978
								712	31.1056
								713	31.1136
								714	31.1186
								715	31.1256
								716	31.1353
								717	31.1435
								718	31.1461
								719	31.144
								720	31.1396
								721	31.1373
								722	31.128
								723	31.1119
								724	31.1072
								725	31.0977
								726	31.0894
								727	31.0787
								728	31.0728
								729	31.0807
								730	31.0863
								731	31.0878
								732	31.0879
								733	31.0871
								734	31.0884
								735	31.081
								736	31.08
								737	31.0763
								738	31.0687
								739	31.0586
								740	31.0519
								741	31.0515
								742	31.0522
								743	31.0573
								744	31.0617
								745	31.0686
								746	31.065
								747	31.0572
								748	31.049
								749	31.0388
								750	31.0301
								751	31.0193
								752	31.0142
								753	31.0009
								754	30.9873
								755	30.9785
								756	30.9762
								757	31.0037
								758	31.0239
								759	31.0343
								760	31.0406
								761	31.0484
								762	31.0391
								763	31.0104
								764	31.0194
								765	31.0286
								766	31.0318
								767	31.0365
								768	31.0363
								769	31.0381
								770	31.0349
								771	31.0387
								772	31.1036
								773	31.5698
								774	31.8396
								775	31.9579
								776	32.0175
								777	32.0551
								778	32.1022
								779	32.1208
								780	32.1512
								781	32.2554
								782	32.3145
								783	32.351
								784	32.3901
								785	32.4234
								786	32.4571
								787	32.511
								788	32.558
								789	32.5842
								790	32.5883
								791	32.589
								792	32.5898
								793	32.6395
								794	32.6923
								795	32.7091
								796	32.7102
								797	32.714
								798	32.7173
								799	32.7245
								800	32.7353
								801	32.7546
								802	32.7614
								803	32.7448
								804	32.7249
								805	32.7242
								806	32.723
								807	32.7185
								808	32.7214
								809	32.7244
								810	32.7275
								811	32.7276
								812	32.7281
								813	32.7336
								814	32.7375
								815	32.7373
								816	32.7249
								817	32.7172
								818	32.7043
								819	32.6886
								820	32.6775
								821	32.6576
								822	32.6232
								823	32.5941
								824	32.5889
								825	32.5859
								826	32.5866
								827	32.5815
								828	32.5694
								829	32.5558
								830	32.541
								831	32.5312
								832	32.5223
								833	32.5083
								834	32.5053
								835	32.4932
								836	32.4919
								837	32.4801
								838	32.4784
								839	32.4721
								840	32.4503
								841	32.3645
								842	32.3045
								843	32.2714
								844	32.2484
								845	32.2986
								846	32.3687
								847	32.4001
								848	32.4171
								849	32.4179
								850	32.4226
								851	32.3623
								852	32.2997
								853	32.2755
								854	32.262
								855	32.2541
								856	32.2518
								857	32.259
								858	32.2546
								859	32.255
								860	32.2537
								861	32.1528
								862	31.8211
								863	31.658
								864	31.5887
								865	31.5743
								866	31.5642
								867	31.5432
								868	31.5301
								869	31.529
								870	31.5201
								871	31.5171
								872	31.5115
								873	31.5107
								874	31.5096
								875	31.5076
								876	31.5077
								877	31.4951
								878	31.4876
								879	31.4743
								880	31.4686
								881	31.4796
								882	31.4759
								883	31.4774
								884	31.485
								885	31.4841
								886	31.4688
								887	31.4724
								888	31.4605
								889	31.4389
								890	31.4161
								891	31.3854
								892	31.3618
								893	31.3521
								894	31.3329
								895	31.3282
								896	31.3271
								897	31.3268
								898	31.327
								899	31.3266
