# Supplementary material for: STIM1 and ORAI1 form a novel cold transduction mechanism in sensory and sympathetic neurons
Source: EMBO J. 2022 Dec 16;42(3):e111348. doi: 10.15252/embj.2022111348 (PMC9890232; doi:10.15252/embj.2022111348)
Supplement: Supplementary file 6 — Source Data for Figure 1 [file EMBJ-42-e111348-s002.zip › Figure_1/EMBOJ-2022-111348R1_SourceDataForFigure1H.xlsx]

## Sheet: Tabelle1
temp threshold
32.0246
32.0246
32.0246
18.0631
14.8147
15.7867
8.46306
8.77209
12.4396
8.46306
8.46306
14.8147
14.8147
10.8897
12.4396
8.46306
21.7931
19.2854
8.46306
15.7867
15.7867
8.46306
8.46306
11.8377
9.61029
13.9321
16.8876
9.97883
8.46306
11.8377
9.28814
32.6625
9.97883
11.8377
10.8897
8.46306
8.46306
15.7867
12.4396
14.8147
10.8897
10.2373
15.7867
8.46306
8.46306
8.46306
10.5307
10.8897
13.128
8.46306
9.28814
10.2373
6.71027
9.04627
13.9321
8.46306
9.97883
8.46306
32.2623
8.46306
8.77209
