# Supplementary material for: STIM1 and ORAI1 form a novel cold transduction mechanism in sensory and sympathetic neurons
Source: EMBO J. 2022 Dec 16;42(3):e111348. doi: 10.15252/embj.2022111348 (PMC9890232; doi:10.15252/embj.2022111348)
Supplement: Supplementary file 7 — Source Data for Figure 2 [file EMBJ-42-e111348-s003.zip › Figure_2/EMBOJ-2022-111348R1_SourceDataForFigure2A.xlsx]

## Sheet: Tabelle1
Time (sec)	Temperature	F340/380	zero ca	K
5	32.6967	0.648827	3
7	32.6495	0.662594	3
9	32.6338	0.652993	3
11	32.6367	0.661031	3
13	32.5929	0.648808	3
15	32.5805	0.65346	3
17	32.5748	0.654156	3
19	32.5543	0.653538	3
21	32.5398	0.660895	3
23	32.5115	0.652597	3
25	32.5089	0.650324	3
27	32.5218	0.656213	3
29	32.5194	0.653709	3
31	32.5268	0.648945	3
33	32.5218	0.649132	3
35	32.516	0.651941	3
37	32.4978	0.652596	3
39	32.4262	0.63941	3
41	31.9729	0.638263	3
43	30.8822	0.626136	3
45	29.2899	0.621944	3
47	27.4153	0.606119	3
49	25.3769	0.600909	3
51	23.4302	0.592307	3
53	21.4918	0.590001	3
55	19.6354	0.583499	3
57	17.8507	0.588203	3
59	16.1407	0.575185	3
61	14.5961	0.57554	3
63	13.3125	0.573277	3
65	12.3413	0.575371	3
67	11.5749	0.573858	3
69	10.9328	0.573912	3
71	10.4204	0.572781	3
73	10.0106	0.584201	3
75	9.70527	0.576495	3
77	9.44365	0.582435	3
79	9.24085	0.579039	3
81	9.05235	0.58713	3
83	8.91414	0.576472	3
85	8.8044	0.583559	3
87	8.69464	0.577989	3
89	8.63577	0.585632	3
91	8.54253	0.591415	3
93	8.45628	0.590758	3
95	8.35386	0.581228	3
97	8.29821	0.581968	3
99	8.22455	0.587731	3
101	8.17982	0.595556	3
103	8.10367	0.585002	3
105	8.0533	0.595398	3
107	7.97389	0.584301	3
109	7.89595	0.595725	3
111	7.81174	0.591908	3
113	7.77955	0.598664	3
115	7.71014	0.590106	3
117	7.6477	0.598776	3
119	7.57312	0.598126	3
121	7.51972	0.595574	3
123	7.47094	0.605464	3
125	7.41982	0.593703	3
127	7.38626	0.598781	3
129	7.3204	0.607466	3
131	7.28795	0.605956	3
133	7.23495	0.60106	3
135	7.21302	0.605226	3
137	7.20132	0.606197	3
139	7.13495	0.607926	3
141	7.08672	0.613267	3
143	7.04818	0.618383	3
145	6.99037	0.608322	3
147	6.94601	0.61643	3
149	6.91442	0.613355	3
151	6.90243	0.615933	3
153	6.86697	0.620451	3
155	6.84822	0.611401	3
157	6.79875	0.608189	3
159	6.79187	0.612006	3
161	7.28581	0.625777	3
163	8.65772	0.62453	3
165	10.7332	0.629158	3
167	13.204	0.621579	3
169	15.974	0.619985	3
171	18.5935	0.619088	3
173	20.7055	0.609984	3
175	22.3466	0.605742	3
177	23.635	0.613416	3
179	24.6092	0.59881	3
181	25.3203	0.605038	3
183	25.8995	0.595823	3
185	26.3638	0.595904	3
187	26.7659	0.590848	3
189	27.1117	0.590018	3
191	27.4555	0.586111	3
193	27.7677	0.592149	3
195	28.0505	0.598474	3
197	28.349	0.589326	3
199	28.6585	0.588859	3
201	28.9349	0.586229	3
203	29.1875	0.594894	3
205	29.3847	0.593932	3
207	29.5613	0.589497	3
209	29.7289	0.591671	3
211	29.87	0.592567	3
213	29.9782	0.590355	3
215	30.1002	0.584014	3
217	30.1989	0.59342	3
219	30.3219	0.591645	3
221	30.4211	0.585752	3
223	30.5073	0.591238	3
225	30.556	0.595517	3
227	30.6322	0.621496	3
229	30.6955	0.637239	3
231	30.7637	0.642409	3
233	30.8227	0.647345	3
235	30.8695	0.638452	3
237	30.9207	0.643926	3
239	30.9659	0.645796	3
241	30.9704	0.648166	3
243	31.0098	0.642894	3
245	31.0487	0.648681	3
247	31.083	0.65236	3
249	31.1123	0.648022	3
251	31.1306	0.649974	3
253	31.16	0.651689	3
255	31.1959	0.644381	3
257	31.2392	0.650802	3
259	31.232	0.657956	3
261	31.2789	0.647388	3
263	31.2905	0.653749	3
265	31.3189	0.656198	3
267	31.3441	0.662777	3
269	31.3852	0.660488	3
271	31.3872	0.658143	3
273	31.4082	0.657685	3
275	31.4212	0.652419	3
277	31.4293	0.657344	3
279	31.4511	0.660529	3
281	31.4726	0.647785	3
283	31.4943	0.654793	3
285	31.5001	0.65607	3
287	31.5577	0.655597	3
289	31.5949	0.654998	3
291	31.605	0.651795	3
293	31.6196	0.659307	3
295	31.6565	0.657322	3
297	31.6849	0.656207	3
299	31.6987	0.661267	3
301	31.7022	0.663677	3
303	31.7093	0.663918	3
305	31.7229	0.656043	3
307	31.7385	0.65772	3
309	31.7519	0.66054	3
311	31.7605	0.661172	3
313	31.7788	0.666572	3
315	31.7776	0.660308	3
317	31.7793	0.656366	3
319	31.8035	0.660097	3
321	31.8225	0.663578	3
323	31.8443	0.65899	3
325	31.8606	0.658755	3
327	31.8577	0.659295	3
329	31.8742	0.663254	3
331	31.8775	0.668187	3
333	31.8688	0.663784	3
335	31.8468	0.665687	3
337	31.8421	0.671844	3
339	31.849	0.665325	3
341	31.8494	0.671288	3
343	31.8559	0.664821	3
345	31.8731	0.672099	3
347	31.8879	0.675424	3
349	31.8865	0.674761	3
351	31.9077	0.671109	3
353	31.9118	0.66468	3
355	31.919	0.669683	3
357	31.9196	0.678097	3
359	31.9538	0.67894	3
361	31.9647	0.670562
363	31.9843	0.685623
365	32.0087	0.67508
367	32.0286	0.678117
369	32.0402	0.679748
371	32.0427	0.685653
373	32.0649	0.686716
375	32.0426	0.677907
377	32.0127	0.684079
379	32.0096	0.68747
381	32.0119	0.676139
383	32.0067	0.686838
385	31.9923	0.68074
387	32.0096	0.68972
389	32.0332	0.689642
391	32.0411	0.693199
393	32.0695	0.686184
395	32.0733	0.700852
397	32.0998	0.799549
399	32.1086	0.779029
401	32.1042	0.755666
403	32.1206	0.755874
405	32.0973	0.757191
407	32.104	0.741932
409	32.0908	0.751839
411	32.1264	0.750195
413	32.1273	0.761062
415	32.1123	0.750399
417	32.0964	0.759225
419	32.1016	0.742617
421	32.1108	0.738728
423	32.0998	0.742946
425	32.1033	0.749572
427	32.099	0.74545
429	32.1164	0.738923
431	32.1247	0.73958
433	32.1148	0.723774
435	32.138	0.734291
437	32.1612	0.726376
439	32.1837	0.735644
441	32.196	0.721297
443	32.2016	0.72899
445	32.2133	0.730132
447	32.221	0.733206
449	32.2041	0.737107
451	32.1748	0.738229
453	32.1636	0.733103
455	32.1684	0.733313
457	32.1851	0.729404
459	32.1302	0.733397
461	31.7871	0.721181
463	30.9117	0.705389
465	29.5402	0.694632
467	27.8419	0.68359
469	25.9935	0.672825
471	24.0875	0.660797
473	22.2372	0.662922
475	20.4782	0.662667
477	18.7725	0.665808
479	17.124	0.669404
481	15.5083	0.677709
483	14.2201	0.685304
485	13.1235	0.698353
487	12.2786	0.706993
489	11.5667	0.718265
491	10.9948	0.745847
493	10.5688	0.760977
495	10.1939	0.782745
497	9.89374	0.81258
499	9.65241	0.828135
501	9.46462	0.865477
503	9.33575	0.882317
505	9.19099	0.927122
507	9.068	0.962438
509	8.95014	0.994601
511	8.86983	1.06977
513	8.79408	1.09832
515	8.69598	1.17826
517	8.6188	1.24587
519	8.53912	1.31418
521	8.48074	1.40766
523	8.40149	1.57758
525	8.34353	1.61923
527	8.25606	1.68795
529	8.17497	1.72047
531	8.10904	1.76186
533	8.0304	1.81867
535	7.98265	1.83008
537	7.92139	1.85677
539	7.85638	1.84102
541	7.83492	1.91477
543	7.78931	1.92669
545	7.72395	1.97558
547	7.73032	2.00611
549	7.72297	2.04303
551	7.72639	2.09799
553	7.66223	2.13015
555	7.62588	2.19473
557	7.57469	2.23291
559	7.5243	2.31552
561	7.49453	2.29515
563	7.46126	2.35182
565	7.43728	2.40216
567	7.4113	2.49892
569	7.38886	2.48122
571	7.33732	2.53865
573	7.28746	2.62693
575	7.21546	2.71015
577	7.15265	2.71951
579	7.10935	2.68736
581	7.45986	2.64437
583	8.64801	2.40532
585	10.5423	2.09768
587	12.8664	1.61297
589	15.5202	1.26848
591	18.158	0.99752
593	20.334	0.866883
595	22.0832	0.774412
597	23.3323	0.734073
599	24.2417	0.718354
601	24.9709	0.687189
603	25.5307	0.684181
605	25.9751	0.684208
607	26.3922	0.675029
609	26.7966	0.678015
611	27.1592	0.659113
613	27.5121	0.66126
615	27.8305	0.661352
617	28.0831	0.667995
619	28.3543	0.653632
621	28.5743	0.655289
623	28.7656	0.655062
625	28.9486	0.656382
627	29.1112	0.658687
629	29.2641	0.653041
631	29.3982	0.65388
633	29.5092	0.651574
635	29.6403	0.659181
637	29.7821	0.661042
639	29.8899	0.658679
641	29.9366	0.65764
643	29.9986	0.657577
645	30.0545	0.662081
647	30.0946	0.658452
649	30.157	0.653691
651	30.2066	0.654176
653	30.2798	0.6606
655	30.3487	0.667189
657	30.4074	0.660245
659	30.4635	0.666735
661	30.5158	0.670072
663	30.5606	0.674457
665	30.4955	0.675146
667	30.5572	0.667663
669	30.715	0.672228
671	30.7652	0.663089
673	30.7862	0.657761
675	30.8122	0.664824
677	30.8453	0.668777
679	30.8794	0.667806
681	30.9188	0.667237
683	30.9585	0.665246
685	30.995	0.671065
687	30.9904	0.670653
689	30.925	0.673229
691	31.0125	0.677788
693	31.0648	0.670805
695	31.1064	0.68042
697	31.1335	0.672175
699	31.1406	0.675293
701	31.1338	0.675946
703	31.1403	0.685449
705	31.1577	0.682138
707	31.1811	0.679062
709	31.1807	0.685032
711	31.1778	0.687981
713	31.1838	0.68682
715	31.1915	0.696465
717	31.2053	0.691735
719	31.2189	0.692961
721	31.2276	0.691077
723	31.2394	0.686156
725	31.2527	0.690754
727	31.2405	0.68999
729	31.2294	0.69346
731	31.2405	0.694576
733	31.2645	0.705621
735	31.289	0.69472
737	31.3036	0.702272
739	31.3161	0.692436
741	31.3347	0.699985
743	31.3555	0.699597
745	31.3714	0.686658
747	31.3922	0.697516
749	31.4041	0.702944
751	31.412	0.702745
753	31.4289	0.703773
755	31.4354	0.704052
757	31.434	0.702824
759	31.4409	0.711701
761	31.4519	0.708877
763	31.4592	0.700455
765	31.4575	0.717232
767	31.4513	0.715166
769	31.454	0.701901
771	31.4601	0.706153
773	31.4547	0.710921
775	31.4458	0.710855
777	31.4335	0.715592
779	31.5157	0.710906
781	31.5389	0.712323
783	31.5475	0.717074
785	31.543	0.704807
787	31.5279	0.712554
789	31.511	0.724239
791	31.4979	0.718525
793	31.4795	0.720595
795	31.4755	0.726395
797	31.4876	0.713061
799	31.4997	0.720335
801	31.5136	0.709411
803	31.5299	0.723546
805	31.5441	0.713316
807	31.5604	0.722008
809	31.5835	0.723977
811	31.5975	0.723924
813	31.6071	0.723881
815	31.6218	0.717743
817	31.6337	0.729769
819	31.639	0.722296
821	31.6273	0.73248
823	31.6038	0.723807
825	31.5899	0.721288
827	31.5833	0.72911
829	31.582	0.737774
831	31.58	0.738978
833	31.5736	0.73173
835	31.5689	0.737155
837	31.5736	0.732913
839	31.5893	0.73939
841	31.6081	0.74164
843	31.6313	0.734442
845	31.6407	0.729917
847	31.6445	0.723529
849	31.6457	0.728099
851	31.6575	0.742573
853	31.667	0.741163
855	31.6706	0.743562
857	31.6731	0.744722
859	31.6659	0.742689
861	31.6607	0.731781
863	31.6508	0.739199
865	31.6483	0.746269
867	31.6574	0.73669
869	31.6666	0.741646
871	31.6764	0.742565
873	31.6827	0.750757
875	31.6802	0.749401
877	31.6921	0.734587
879	31.6674	0.737158
881	31.2056	0.715122
883	30.1892	0.713402
885	28.6558	0.703708
887	26.8264	0.680542
889	24.8879	0.682003
891	22.983	0.670805
893	21.1588	0.673941
895	19.406	0.655718
897	17.718	0.662242
899	16.0848	0.67789
901	14.5985	0.670793
903	13.3827	0.677435
905	12.4323	0.688402
907	11.6728	0.698364
909	11.0603	0.705562
911	10.5723	0.719718
913	10.1966	0.728418
915	9.91469	0.748119
917	9.69139	0.764122
919	9.49995	0.778107
921	9.32748	0.793752
923	9.18619	0.811876
925	9.07069	0.833299
927	8.98242	0.86888
929	8.89107	0.936529
931	8.81369	0.9819
933	8.75348	1.0423
935	8.69954	1.08665
937	8.64257	1.13486
939	8.5835	1.18916
941	8.51841	1.26532
943	8.45028	1.35754
945	8.39167	1.43154
947	8.3411	1.5157
949	8.30116	1.56615
951	8.24813	1.65187
953	8.18148	1.70643
955	8.1199	1.67498
957	8.05208	1.76302
959	7.98819	1.79315
961	7.93143	1.81595
963	7.87669	1.82856
965	7.82077	1.90368
967	7.76275	1.89015
969	7.7116	1.92698
971	7.66316	2.00886
973	7.60644	2.01274
975	7.55603	2.09026
977	7.51467	2.13243
979	7.48397	2.16421
981	7.44507	2.24464
983	7.39376	2.3019
985	7.34982	2.24372
987	7.30744	2.38433
989	7.27705	2.40498
991	7.23834	2.40329
993	7.20158	2.50235
995	7.17465	2.49835
997	7.13501	2.5722
999	7.1146	2.55965
1001	7.53296	2.49217
1003	8.80379	2.26885
1005	10.7786	1.946
1007	13.1954	1.47198
1009	15.9235	1.14502
1011	18.5564	0.944577
1013	20.6901	0.812826
1015	22.3186	0.75714
1017	23.5239	0.729902
1019	24.4248	0.719037
1021	25.1091	0.704539
1023	25.6406	0.688361
1025	26.0767	0.687761
1027	26.4751	0.681024
1029	26.8495	0.676934
1031	27.2168	0.671213
1033	27.5754	0.658262
1035	27.9021	0.669293
1037	28.185	0.669769
1039	28.438	0.670089
1041	28.6556	0.671463
1043	28.8467	0.663232
1045	29.0219	0.669455
1047	29.176	0.673301
1049	29.2982	0.669872
1051	29.4029	0.674672
1053	29.4999	0.684414
1055	29.5851	0.676556
1057	29.6533	0.671237
1059	29.72	0.678514
1061	29.7829	0.676921
1063	29.8432	0.689239
1065	29.906	0.687432
1067	29.966	0.675861
1069	30.0275	0.683177
1071	30.0981	0.677086
1073	30.1659	0.683107
1075	30.2227	0.690176
1077	30.2715	0.691908
1079	30.3212	0.680652
1081	30.3665	0.68872
1083	30.4171	0.689459
1085	30.4639	0.701616
1087	30.5102	0.690667
1089	30.557	0.695874
1091	30.6065	0.696115
1093	30.6535	0.695919
1095	30.6894	0.694665
1097	30.7227	0.697271
1099	30.7553	0.697197
1101	30.7845	0.705412
1103	30.8164	0.711033
1105	30.8449	0.706215
1107	30.883	0.701432
1109	30.9257	0.705404
1111	30.9674	0.703444
1113	30.9972	0.705553
1115	30.9959	0.718901
1117	31.029	0.717495
1119	31.0406	0.716804
1121	31.0469	0.713793
1123	31.0694	0.717688
1125	31.0957	0.715233
1127	31.129	0.714512
1129	31.1598	0.727076
1131	31.1912	0.714065
1133	31.2265	0.714571
1135	31.2453	0.717661
1137	31.2496	0.712851
1139	31.2615	0.726298
1141	31.2834	0.711606
1143	31.3009	0.720831
1145	31.3041	0.726645
1147	31.3039	0.725342
1149	31.3087	0.724786
1151	31.3042	0.729726
1153	31.3006	0.733905
1155	31.3195	0.727202
1157	31.3465	0.743629
1159	31.3691	0.747672
1161	31.3914	0.747138
1163	31.4164	0.737837
1165	31.4459	0.746602
1167	31.4691	0.744339
1169	31.4928	0.733687
1171	31.5013	0.746582
1173	31.4931	0.73611
1175	31.4773	0.749453
1177	31.4638	0.740159
1179	31.4608	0.736616
1181	31.4635	0.743287
1183	31.4712	0.738725
1185	31.4827	0.757634
1187	31.4956	0.7536
1189	31.4991	0.755293
1191	31.5015	0.752032
1193	31.5096	0.741253
1195	31.5123	0.745338
1197	31.5086	0.749622
1199	31.508	0.762557
1201	31.5103	0.751076
1203	31.5084	0.758658
1205	31.5167	0.749158
1207	31.5269	0.766748
1209	31.5353	0.755882
1211	31.5485	0.75285
1213	31.5654	0.763024
1215	31.5898	0.764833
1217	31.6153	0.762295
1219	31.6262	0.753933
1221	31.6379	0.751842
1223	31.6327	0.757224
1225	31.6216	0.771754
1227	31.6203	0.780472
1229	31.6401	0.766457
1231	31.6663	0.773976
1233	31.6565	0.77252
1235	31.6054	0.779471
1237	31.6112	0.765286
1239	31.6154	0.781655
1241	31.6074	0.772593
1243	31.6241	0.779215
1245	31.6236	0.773999
1247	31.6307	0.784211
1249	31.6393	0.777333
1251	31.6542	0.789337
1253	31.6599	0.776888
1255	31.6581	0.788004
1257	31.6759	0.79238
1259	31.6975	0.791694
1261	31.7117	0.778506
1263	31.7149	0.779177
1265	31.7045	0.784101
1267	31.6962	0.787179
1269	31.6898	0.777409
1271	31.6866	0.788324
1273	31.6957	0.77697
1275	31.7098	0.784404
1277	31.7266	0.780521
1279	31.731	0.794326
1281	31.73	0.791345
1283	31.7235	0.78255
1285	31.7201	0.782192
1287	31.7208	0.784959
1289	31.7165	0.79491
1291	31.7098	0.783191
1293	31.7078	0.782001
1295	31.7319	0.784357
1297	31.7512	0.794568
1299	31.7169	0.781267
1301	31.3839	0.765329
1303	30.5275	0.757235
1305	29.2152	0.73549
1307	27.5801	0.727422
1309	25.7752	0.722191
1311	23.9361	0.709177
1313	22.1491	0.70134
1315	20.4486	0.709533
1317	18.8009	0.700144
1319	17.1828	0.705379
1321	15.6069	0.717232
1323	14.3096	0.724501
1325	13.3372	0.729179
1327	12.5716	0.749643
1329	11.9626	0.749329
1331	11.4223	0.758225
1333	10.9903	0.776063
1335	10.6545	0.773294
1337	10.3732	0.804282
1339	10.152	0.825227
1341	9.9676	0.843845
1343	9.81047	0.863009
1345	9.6821	0.872397
1347	9.56152	0.889969
1349	9.44596	0.916611
1351	9.34421	0.925018
1353	9.26059	0.965359
1355	9.18225	0.988524
1357	9.0997	0.999815
1359	9.01005	1.03745
1361	8.92389	1.09279
1363	8.83588	1.10083
1365	8.755	1.14191
1367	8.67596	1.16306
1369	8.60299	1.22543
1371	8.53255	1.31427
1373	8.46287	1.38213
1375	8.39901	1.43276
1377	8.34123	1.49828
1379	8.28581	1.52887
1381	8.22951	1.6998
1383	8.16887	1.74066
1385	8.10679	1.76827
1387	8.0586	1.82003
1389	8.00399	1.85393
1391	7.95728	1.91663
1393	7.89736	1.96786
1395	7.8319	2.02401
1397	7.76602	2.15214
1399	7.71275	2.1311
1401	7.66146	2.17742
1403	7.59198	2.1835
1405	7.52834	2.27053
1407	7.46611	2.24644
1409	7.40178	2.30946
1411	7.33807	2.38515
1413	7.28099	2.39152
1415	7.23322	2.45935
1417	7.18478	2.51552
1419	7.13922	2.56197
1421	7.45177	2.50089
1423	8.55213	2.26331
1425	10.3558	2.02578
1427	12.6044	1.63574
1429	15.154	1.26621
1431	17.7014	1.01879
1433	19.8063	0.886275
1435	21.4594	0.806027
1437	22.5904	0.795383
1439	23.419	0.754057
1441	24.1114	0.757539
1443	24.6469	0.746042
1445	25.1053	0.745017
1447	25.5234	0.741743
1449	25.9324	0.716784
1451	26.3599	0.724523
1453	26.7573	0.725029
1455	27.0989	0.725954
1457	27.3901	0.722772
1459	27.6475	0.719143
1461	27.8734	0.718087
1463	28.0653	0.72934
1465	28.2387	0.727153
1467	28.396	0.746209
1469	28.5378	0.724528
1471	28.6664	0.732302		3
1473	28.7905	0.735776		3
1475	28.9522	0.740044		3
1477	29.182	0.7414		3
1479	29.3262	0.743577		3
1481	29.4156	0.744013		3
1483	29.4872	0.737873		3
1485	29.5467	0.737778		3
1487	29.6049	0.750182		3
1489	29.6601	0.814431		3
1491	29.7119	1.05039		3
1493	29.7706	1.45062		3
1495	29.8332	1.97538		3
1497	29.8888	2.37113		3
1499	29.9413	2.56049		3
1501	29.9952	2.68295		3
1503	30.0583	2.75185		3
1505	30.0759	2.73491		3
1507	30.0406	2.71292		3
1509	30.0655	2.73185		3
1511	30.1208	2.65095		3
1513	30.1777	2.63705		3
1515	30.2314	2.61109		3
1517	30.2775	2.2582		3
1519	30.3214	1.90705		3
1521	30.3561	1.66414		3
1523	30.3906	1.49273		3
1525	30.4175	1.31798		3
1527	30.4402	1.17952		3
1529	30.4526	1.10421		3
1531	30.4672	1.04907
1533	30.4822	1.0344
1535	30.5009	1.02779
1537	30.5376	0.968158
1539	30.5793	0.981316
1541	30.6242	0.9907
1543	30.6622	0.963575
1545	30.6891	0.95718
1547	30.7208	0.942317
1549	30.7612	0.928876
1551	30.7917	0.928087
1553	30.8071	0.936488
1555	30.7122	0.933555
1557	31.0253	0.922211
1559	31.0364	0.925918
1561	31.0146	0.915911
1563	31.0449	0.923011
1565	31.061	0.912953
1567	31.0785	0.909637
1569	31.1074	0.8938
1571	31.135	0.917414
1573	31.1576	0.897782
1575	31.1799	0.905663
1577	31.1934	0.899891
1579	31.2113	0.906391
1581	31.2132	0.892601
1583	31.2198	0.88102
1585	31.2346	0.893989
1587	31.242	0.886579
1589	31.2612	0.90269
1591	31.2905	0.878919
1593	31.3227
