# Supplementary material for: STIM1 and ORAI1 form a novel cold transduction mechanism in sensory and sympathetic neurons
Source: EMBO J. 2022 Dec 16;42(3):e111348. doi: 10.15252/embj.2022111348 (PMC9890232; doi:10.15252/embj.2022111348)
Supplement: Supplementary file 7 — Source Data for Figure 2 [file EMBJ-42-e111348-s003.zip › Figure_2/EMBOJ-2022-111348R1_SourceDataForFigure2B.xlsx]

## Sheet: Tabelle1
cold+0Ca2+	cold	cold	cold
0.00829249	1.07443	0.862856	2.32001
-0.04948	1.84505	0.872586	0.277449
0.019789	0.663027	0.792248	0.438204
-0.03431	0.258518	0.33322	0.314234
0.007918	0.781212	-0.02023	0.776819
0.012547	1.97842	1.43695	1.29127
0.366698	1.38313	0.330893	0.976523
-0.00437	1.92947	1.32761	1.07706
-0.02421	0.381922	0.136551	0.109175
0.064187	0.971508	0.596061	1.1896
0.020278	1.97097	1.40926	1.0342
0.029428	1.48107	1.63759	1.46188
-0.00896	0.613887	0.712905	0.63209
-0.02743	1.34072	1.45067	1.60424
-0.00662	1.2934	0.909037	0.904785
-0.023	0.915938	1.61765	1.25298
0.001478	2.2576	2.41398	0.991675
-0.09355	0.803323	1.39896	1.85896
-0.0649	1.2628	1.00185	0.584099
-0.09995	0.972938	0.940199	0.576616
-0.04439	0.264265	0.022907	0.022567
-0.04231	1.98587	2.04633	2.05222
-0.01808	0.95564	0.424603	0.538971
-0.06159	0.545275	0.393053	0.30514
-0.14869	2.14563	-0.15621	-0.16312
0.030202	1.96327	2.49143	1.97281
-0.00369	2.39799	1.38908	1.2722
-0.09271	2.3847	-0.16913	-0.23679
-0.08735	2.42998	-0.14563	-0.22131
-0.04631	0.303467	0.634203	0.1718
-0.03394	0.687063	0.796651	0.864935
0.357848	3.85453	1.327	1.73277
0.081711	2.04648	2.11093	2.2008
0.018616	0.573815	0.659451	0.686834
-0.03652	0.385638	0.174347	0.404614
0.113501	2.52504	2.72548	2.95904
0.031609	3.39426	3.42528	4.38419
-0.00462	2.10985	0.626973	0.578948
-0.01067	3.81469	2.69814	3.33356
0.567135	4.16828	0.68091	0.033986
-0.14279	1.41111	1.45353	1.49211
0.133416	2.86693	0.098973	6.68758
-0.02682	1.86198	1.65261	1.49534
-0.09564	2.02874	1.65079	1.63149
-0.05615	0.79775	0.28082	0.155034
-0.18234	1.98414	1.94676	1.77789
-0.0539	2.08113	2.03063	1.68492
0.002389	1.55106	0.611787	1.03802
-0.06697	1.24633	0.941306	1.0666
-0.03174	1.98128	1.82144	1.72061
0.057997	0.226629	0.107489	0.093455
0.003175	0.320054	0.743006	0.521543
-0.19845	1.37726	1.25644	0.406285
0.090152	1.55984	2.34036	1.48876
0.126466	2.11407	1.63824	1.56752
-0.05727	1.66716	0.857403	0.910517
-0.01829	2.3018	1.93216	0.602429
-0.01116	0.97216	1.05288	0.853818
0.182437	1.00406	1.33001	0.913531
-0.00124	1.64046	2.60027	1.93471
-0.07907	0.471193	0.860161	0.318465
-0.10377	0.431236	1.34617	3.57666
0.033	0.207569	0.139756	0.09608
0.052944	2.44794	2.92565	2.40754
0.089125	4.10382	4.77231	3.36221
0.056475	0.413608	0.086564	-0.17401
0.021464	3.42132	1.1701	0.654477
-0.01955	0.790228	1.16014	1.95154
0.011112	1.83305	2.8549	1.53587
0.010597	0.62534	0.420626	1.581
-0.01791	0.259742	-0.22665	0.160633
0.017731	1.38658	1.80048	0.74237
-0.05763	2.311	2.33854	2.27254
-0.27907	2.34848	2.18116	4.54689
-0.03139	1.90757	3.28102	1.14309
-0.03823	1.95922	1.02662	0.841985
0.022788	0.326585	0.264772	0.22434
-0.02443	1.32315	1.19291	0.904327
0.003788	0.837032	0.103221	0.13505
-0.42708	1.47069	4.38327	-0.38916
0.079253	1.15622	0.606917	0.193696
-0.04366	1.3803	1.58123	1.54143
0.013779	1.73179	2.16078	1.1197
-0.39819	2.22629	2.10177	2.23337
0.015686	1.58994	0.893024	1.16707
-0.31129	0.535982	0.590039	0.724242
-0.00443	0.940236	1.21148	1.90901
-0.01629	1.54398	1.33822	1.26143
0.048292	1.12403	1.45402	0.413309
-0.02307	1.71174	1.67726	1.55882
0.01193	0.766741	0.499624	0.242302
-0.03423	0.597215	0.890522	0.463389
0.047378	0.80623	0.625705	0.261397
-0.06444	1.75826	1.04117	0.940524
0.009466	2.27187	0.986878	1.79705
0.123007	1.05257	0.713961	1.38097
-0.01274	0.643642	0.614098	0.688598
0.10527	1.79235	1.2692	1.53302
-0.25566	0.454046	-0.03061	0.061381
-0.04888	1.30507	1.03792	0.638707
0.00544	3.80807	3.68566	3.66151
0.111905	0.503778	0.918625	0.828873
0.023094	2.29204	1.70765	0.674103
-0.00222	0.859185	0.590727	0.5811
-0.0024	1.19547	1.22151	1.22359
0.024759	1.76619	0.490822	0.374846
0.014432	3.17466	3.03599	3.16212
-0.00931	0.563468	0.806719	3.75718
0.347893	0.598347	0.58963	1.24246
0.051704	1.36972	1.09336	1.01002
