# Supplementary material for: STIM1 and ORAI1 form a novel cold transduction mechanism in sensory and sympathetic neurons
Source: EMBO J. 2022 Dec 16;42(3):e111348. doi: 10.15252/embj.2022111348 (PMC9890232; doi:10.15252/embj.2022111348)
Supplement: Supplementary file 7 — Source Data for Figure 2 [file EMBJ-42-e111348-s003.zip › Figure_2/EMBOJ-2022-111348R1_SourceDataForFigure2C.xlsx]

## Sheet: Tabelle1
Time (sec)	Voltage (mV)		Time (sec)	F340/380		Time (sec)	Temperature (°C)
0	-53.2593		2	0.893986		0	30.3388
0.1	-53.3484		4	0.879596		2	30.3206
0.2	-53.4024		6	0.859972		4	30.3259
0.3	-53.3206		8	0.865172		6	30.353
0.4	-53.356		10	0.870343		8	30.3732
0.5	-53.3319		12	0.858965		10	30.3856
0.6	-53.4247		14	0.850496		12	30.3824
0.7	-53.4119		16	0.861282		14	30.3695
0.8	-53.3258		18	0.881778		16	30.3651
0.9	-53.2083		20	0.88192		18	30.3784
1	-53.3957		22	0.874998		20	30.407
1.1	-53.1454		24	0.870385		22	30.4301
1.2	-53.4116		26	0.885042		24	30.4426
1.3	-53.2443		28	0.886981		26	30.4347
1.4	-53.237		30	0.870632		28	30.401
1.5	-53.2333		32	0.884019		30	30.3818
1.6	-53.2681		34	0.874924		32	30.3766
1.7	-53.244		36	0.888139		34	30.3831
1.8	-53.2083		38	0.888221		36	30.3991
1.9	-53.1555		40	0.910007		38	30.4071
2	-52.9971		42	0.895835		40	30.4009
2.1	-53.1665		44	0.906616		42	30.3942
2.2	-53.0429		46	0.913464		44	30.3887
2.3	-52.9813		48	0.908744		46	30.3781
2.4	-53.0035		50	0.904671		48	30.3635
2.5	-53.0243		52	0.930347		50	30.3683
2.6	-53.186		54	0.900874		52	30.3689
2.7	-52.9807		56	0.917212		54	30.3613
2.8	-53.3322		58	0.904145		56	30.3492
2.9	-52.9391		60	0.905487		58	30.3256
3	-53.1012		62	0.939838		60	30.3035
3.1	-53.1805		64	0.911198		62	30.2989
3.2	-53.1622		66	0.92035		64	30.3062
3.3	-53.2233		68	0.923682		66	30.3096
3.4	-53.1543		70	0.924517		68	30.3258
3.5	-53.0219		72	0.943856		70	30.3471
3.6	-53.2739		74	0.925955		72	30.3605
3.7	-53.3838		76	0.939385		74	30.3697
3.8	-53.2153		78	0.92009		76	30.3823
3.9	-53.2794		80	0.927813		78	30.385
4	-53.1281		82	0.951905		80	30.3835
4.1	-53.252		84	0.966928		82	30.3723
4.2	-53.1128		86	0.95149		84	30.3728
4.3	-53.056		88	0.971918		86	30.3635
4.4	-53.1625		90	0.95813		88	30.363
4.5	-53.2767		92	0.964873		90	30.3543
4.6	-53.1412		94	0.975765		92	30.3612
4.7	-53.0704		96	0.996983		94	30.3744
4.8	-53.0533		98	0.987649		96	30.3886
4.9	-53.0728		100	0.996802		98	30.3976
5	-52.9861		102	1.00884		100	30.4064
5.1	-53.1357		104	1.01188		102	30.3984
5.2	-53.0502		106	0.996988		104	30.3939
5.3	-53.0359		108	0.974753		106	30.411
5.4	-53.0923		110	0.996824		108	30.4061
5.5	-53.0835		112	1.0126		110	30.355
5.6	-52.9984		114	0.992616		112	30.3505
5.7	-53.0518		116	0.976904		114	30.2878
5.8	-52.9623		118	0.969606		116	30.0588
5.9	-52.941		120	0.96739		118	29.5679
6	-53.0188		122	0.944528		120	28.8129
6.1	-53.2294		124	0.949746		122	27.8259
6.2	-53.248		126	0.953324		124	26.6545
6.3	-53.1415		128	0.980394		126	25.3605
6.4	-53.2135		130	0.967409		128	23.9924
6.5	-53.0035		132	0.974065		130	22.5886
6.6	-52.944		134	0.9923		132	21.2093
6.7	-53.1851		136	1.01887		134	19.9013
6.8	-53.0588		138	1.01977		136	18.6196
6.9	-53.0865		140	1.01858		138	17.3753
7	-52.97		142	1.04328		140	16.1439
7.1	-52.9245		144	1.04969		142	15.0012
7.2	-52.8494		146	1.10087		144	13.8601
7.3	-53.063		148	1.1526		146	12.7685
7.4	-53.0188		150	1.1589		148	11.7354
7.5	-53.161		152	1.18435		150	10.8701
7.6	-53.0283		154	1.24875		152	10.1403
7.7	-52.9224		156	1.27557		154	9.49936
7.8	-52.9791		158	1.36269		156	8.97732
7.9	-52.9648		160	1.36925		158	8.5992
8	-52.8964		162	1.46703		160	8.31263
8.1	-52.8961		164	1.46968		162	8.06728
8.2	-53.071		166	1.60378		164	7.87828
8.3	-52.7399		168	1.66621		166	7.7227
8.4	-52.8351		170	1.65551		168	7.56635
8.5	-53.0124		172	1.86098		170	7.41698
8.6	-52.8775		174	1.86445		172	7.26527
8.7	-52.8351		176	1.97284		174	7.13389
8.8	-52.793		178	2.05511		176	7.0059
8.9	-52.7988		180	2.38533		178	6.87836
9	-52.8247		182	3.08213		180	6.74995
9.1	-52.7911		184	3.77952		182	6.6259
9.2	-52.8046		186	4.11262		184	6.50439
9.3	-52.7847		188	4.27917		186	6.39703
9.4	-52.8439		190	4.23963		188	6.29397
9.5	-52.8381		192	4.31635		190	6.16301
9.6	-52.8238		194	4.16501		192	6.04946
9.7	-52.7493		196	4.29553		194	5.95709
9.8	-52.7393		198	4.36236		196	5.8904
9.9	-52.8461		200	4.09067		198	5.84377
10	-52.9071		202	3.84921		200	5.80713
10.1	-53.0331		204	4.11575		202	5.78009
10.2	-52.9599		206	4.00884		204	5.74007
10.3	-52.829		208	3.84519		206	5.70557
10.4	-52.7832		210	3.95828		208	5.6718
10.5	-52.8946		212	4.23443		210	5.63336
10.6	-52.7286		214	4.02546		212	5.56622
10.7	-52.9785		216	3.7458		214	5.50343
10.8	-52.8671		218	3.83305		216	5.43334
10.9	-52.865		220	3.56991		218	5.38399
11	-52.9056		222	3.61545		220	5.35215
11.1	-52.9251		224	3.92989		222	5.3261
11.2	-52.7213		226	3.65369		224	5.30374
11.3	-52.7396		228	3.75306		226	5.29156
11.4	-52.9047		230	3.844		228	5.28095
11.5	-52.9871		232	3.84266		230	5.26979
11.6	-53.1177		234	3.65301		232	5.25521
11.7	-53.0872		236	3.42957		234	5.40812
11.8	-52.8058		238	3.61411		236	6.13316
11.9	-52.9453		240	3.67917		238	7.47272
12	-52.9941		242	3.54717		240	9.11881
12.1	-52.9099		244	3.45663		242	10.8768
12.2	-52.8598		246	3.13183		244	12.7246
12.3	-52.8824		248	2.72591		246	14.5604
12.4	-53.0713		250	2.02999		248	16.3255
12.5	-52.9449		252	1.64669		250	18.0172
12.6	-53.0634		254	1.48823		252	19.6218
12.7	-52.8543		256	1.39515		254	21.0146
12.8	-52.9791		258	1.39953		256	22.0611
12.9	-52.9666		260	1.39599		258	22.8465
13	-52.8494		262	1.40331		260	23.5103
13.1	-52.9492		264	1.41247		262	24.0983
13.2	-53.0905		266	1.43668		264	24.6331
13.3	-53.0634		268	1.42668		266	25.0931
13.4	-52.9105		270	1.47446		268	25.491
13.5	-52.8412		272	1.51435		270	25.8591
13.6	-52.9694		274	1.52575		272	26.1743
13.7	-52.8204		276	1.5715		274	26.4329
13.8	-52.8253		278	1.57769		276	26.6931
13.9	-52.7652		280	1.60678		278	26.9552
14	-52.8613		282	1.61942		280	27.221
14.1	-52.9401		284	1.67126		282	27.4778
14.2	-52.861		286	1.6542		284	27.7199
14.3	-52.6862		288	1.72712		286	27.9486
14.4	-52.8589		290	1.79327		288	28.1673
14.5	-52.803		292	1.80121		290	28.3661
14.6	-52.9425		294	1.80058		292	28.5368
14.7	-52.8033		296	1.85271		294	28.6891
14.8	-52.6904		298	1.79297		296	28.8037
14.9	-52.7216		300	1.88721		298	28.9164
15	-52.7979		302	1.90083		300	29.0391
15.1	-52.8467		304	1.9267		302	29.1711
15.2	-52.7914		306	1.94022		304	29.2891
15.3	-52.7582		308	1.90649		306	29.3939
15.4	-52.8482		310	1.95197		308	29.4953
15.5	-52.8979		312	2.00347		310	29.5848
15.6	-52.6483		314	1.98327		312	29.6525
15.7	-52.8168		316	1.96423		314	29.6986
15.8	-52.7054		318	1.95537		316	29.7524
15.9	-52.9242		320	1.91895		318	29.7896
16	-52.8802		322	1.93263		320	29.8268
16.1	-52.8366		324	1.91784		322	29.8647
16.2	-52.8592		326	1.92553		324	29.9214
16.3	-52.9053		328	1.90538		326	29.9805
16.4	-52.8857		330	1.87442		328	30.0364
16.5	-52.8876		332	1.92297		330	30.0937
16.6	-52.8726		334	1.90159		332	30.1375
16.7	-52.7167		336	1.87301		334	30.1644
16.8	-52.8586		338	1.87001		336	30.1939
16.9	-52.7704		340	1.87657		338	30.2095
17	-52.7481		342	1.86868		340	30.2181
17.1	-52.9221		344	1.77494		342	30.2177
17.2	-52.9239		346	1.79709		344	30.223
17.3	-52.912		348	1.79402		346	30.2416
17.4	-52.6486		350	1.77511		348	30.2591
17.5	-52.7826		352	1.75161		350	30.2734
17.6	-52.7454		354	1.78704		352	30.2858
17.7	-52.9266		356	1.73054		354	30.2836
17.8	-52.7609		358	1.6929		356	30.2807
17.9	-52.9285		360	1.73451		358	30.2804
18	-52.7008		362	1.72827		360	30.2826
18.1	-52.7405		364	1.68943		362	30.2799
18.2	-52.7557		366	1.68017		364	30.283
18.3	-52.8592		368	1.65732		366	30.2866
18.4	-52.8564		370	1.6612		368	30.2992
18.5	-52.7234		372	1.66489		370	30.3083
18.6	-52.8043		374	1.67336		372	30.3147
18.7	-52.5949		376	1.58783		374	30.3209
18.8	-52.7356		378	1.59477		376	30.3341
18.9	-52.688		380	1.56302		378	30.3433
19	-52.612					380	30.3596
19.1	-52.8229
19.2	-52.7283
19.3	-52.6764
19.4	-52.7808
19.5	-52.9224
19.6	-52.8152
19.7	-52.7542
19.8	-52.793
19.9	-52.8238
20	-52.9401
20.1	-52.8204
20.2	-52.7005
20.3	-52.8607
20.4	-52.8223
20.5	-52.9248
20.6	-52.9395
20.7	-52.8555
20.8	-52.5824
20.9	-52.6367
21	-52.7991
21.1	-52.7539
21.2	-52.5171
21.3	-52.7356
21.4	-52.6785
21.5	-52.6404
21.6	-52.7542
21.7	-52.8656
21.8	-52.7328
21.9	-52.6968
22	-52.7954
22.1	-52.8448
22.2	-52.7692
22.3	-52.7881
22.4	-52.4426
22.5	-52.9233
22.6	-52.6944
22.7	-52.5403
22.8	-52.7808
22.9	-52.6447
23	-52.7249
23.1	-52.6251
23.2	-52.6279
23.3	-52.6828
23.4	-52.439
23.5	-52.6959
23.6	-52.8598
23.7	-52.6151
23.8	-52.7103
23.9	-52.7859
24	-52.6001
24.1	-52.7255
24.2	-52.7829
24.3	-52.6938
24.4	-52.5674
24.5	-52.9068
24.6	-52.6324
24.7	-52.7115
24.8	-52.7524
24.9	-52.9358
25	-52.8171
25.1	-52.8268
25.2	-52.9111
25.3	-52.7496
25.4	-52.7603
25.5	-52.7219
25.6	-52.6334
25.7	-52.8799
25.8	-52.627
25.9	-52.7161
26	-52.6663
26.1	-52.6007
26.2	-52.6666
26.3	-52.6358
26.4	-52.5977
26.5	-52.6343
26.6	-52.6221
26.7	-52.5107
26.8	-52.5101
26.9	-52.6151
27	-52.5476
27.1	-52.5955
27.2	-52.5201
27.3	-52.5864
27.4	-52.6932
27.5	-52.4896
27.6	-52.4274
27.7	-52.6309
27.8	-52.6935
27.9	-52.486
28	-52.8162
28.1	-52.7084
28.2	-52.9037
28.3	-52.8406
28.4	-52.9532
28.5	-52.7701
28.6	-52.771
28.7	-52.5754
28.8	-52.5946
28.9	-52.803
29	-52.6889
29.1	-52.7487
29.2	-52.5562
29.3	-52.6807
29.4	-52.6767
29.5	-52.4945
29.6	-52.7087
29.7	-52.8391
29.8	-52.7316
29.9	-52.5854
30	-52.7057
30.1	-52.6736
30.2	-52.4655
30.3	-52.5992
30.4	-52.7161
30.5	-52.6062
30.6	-52.7069
30.7	-52.5443
30.8	-52.7563
30.9	-52.4899
31	-52.6126
31.1	-52.6492
31.2	-52.3798
31.3	-52.4158
31.4	-52.5406
31.5	-52.525
31.6	-52.5143
31.7	-52.392
31.8	-52.576
31.9	-52.4835
32	-52.3541
32.1	-52.453
32.2	-52.5662
32.3	-52.4185
32.4	-52.7661
32.5	-52.5357
32.6	-52.5046
32.7	-52.5412
32.8	-52.6263
32.9	-52.5073
33	-52.4637
33.1	-52.6392
33.2	-52.6804
33.3	-52.4643
33.4	-52.428
33.5	-52.4976
33.6	-52.8311
33.7	-52.5189
33.8	-52.4036
33.9	-52.6035
34	-52.5769
34.1	-52.5262
34.2	-52.327
34.3	-52.291
34.4	-52.2415
34.5	-52.4661
34.6	-52.5143
34.7	-52.5046
34.8	-52.2684
34.9	-52.4216
35	-52.5693
35.1	-52.3981
35.2	-52.4628
35.3	-52.6566
35.4	-52.4313
35.5	-52.3599
35.6	-52.4344
35.7	-52.1613
35.8	-52.3798
35.9	-52.4149
36	-52.4011
36.1	-52.4295
36.2	-52.2891
36.3	-52.5
36.4	-52.449
36.5	-52.4023
36.6	-52.4182
36.7	-52.3553
36.8	-52.3871
36.9	-52.3151
37	-52.5732
37.1	-52.3288
37.2	-52.3544
37.3	-52.4411
37.4	-52.3453
37.5	-52.2409
37.6	-52.2836
37.7	-52.4683
37.8	-52.2375
37.9	-52.2696
38	-52.2275
38.1	-52.2086
38.2	-52.3987
38.3	-52.3926
38.4	-52.2885
38.5	-52.4185
38.6	-52.1411
38.7	-52.0422
38.8	-52.0575
38.9	-52.1576
39	-52.1158
39.1	-52.2806
39.2	-51.9577
39.3	-52.2644
39.4	-52.0474
39.5	-52.0816
39.6	-52.2089
39.7	-52.1997
39.8	-52.4255
39.9	-52.1158
40	-52.2971
40.1	-52.1863
40.2	-52.2101
40.3	-52.1231
40.4	-51.9458
40.5	-52.0383
40.6	-52.0728
40.7	-51.9754
40.8	-52.0078
40.9	-52.2058
41	-52.1155
41.1	-51.9208
41.2	-52.1091
41.3	-51.8961
41.4	-52.2321
41.5	-52.0941
41.6	-51.9241
41.7	-52.0377
41.8	-52.0093
41.9	-52.0282
42	-52.0541
42.1	-52.2186
42.2	-52.0529
42.3	-51.7987
42.4	-51.9193
42.5	-51.8704
42.6	-52.0709
42.7	-52.0953
42.8	-52.193
42.9	-51.8802
43	-51.9275
43.1	-51.9458
43.2	-52.0346
43.3	-51.89
43.4	-51.8784
43.5	-51.8192
43.6	-51.7789
43.7	-51.7767
43.8	-51.7996
43.9	-51.7764
44	-51.7752
44.1	-51.7545
44.2	-51.7316
44.3	-51.72
44.4	-51.9043
44.5	-51.6489
44.6	-51.8292
44.7	-51.9318
44.8	-51.7969
44.9	-51.9376
45	-51.7905
45.1	-51.5784
45.2	-51.6479
45.3	-51.6586
45.4	-51.748
45.5	-51.9513
45.6	-51.6794
45.7	-51.8619
45.8	-51.5717
45.9	-51.7346
46	-51.8073
46.1	-51.5973
46.2	-51.7355
46.3	-51.7126
46.4	-51.543
46.5	-51.6397
46.6	-51.7371
46.7	-51.6983
46.8	-51.778
46.9	-51.6071
47	-51.582
47.1	-51.6391
47.2	-51.6995
47.3	-51.7261
47.4	-51.5988
47.5	-51.6611
47.6	-51.6641
47.7	-51.749
47.8	-51.4822
47.9	-51.4972
48	-51.4966
48.1	-51.658
48.2	-51.4023
48.3	-51.4789
48.4	-51.4368
48.5	-51.4999
48.6	-51.6342
48.7	-51.7599
48.8	-51.6028
48.9	-51.6754
49	-51.6339
49.1	-51.5506
49.2	-51.5704
49.3	-51.6586
49.4	-51.7526
49.5	-51.5237
49.6	-51.4819
49.7	-51.738
49.8	-51.5152
49.9	-51.5067
50	-51.7538
50.1	-51.5485
50.2	-51.5414
50.3	-51.759
50.4	-51.7081
50.5	-51.5482
50.6	-51.6269
50.7	-51.5506
50.8	-51.7929
50.9	-51.6992
51	-51.8124
51.1	-51.7862
51.2	-51.5613
51.3	-51.637
51.4	-51.7068
51.5	-51.6986
51.6	-51.9336
51.7	-51.5668
51.8	-51.7191
51.9	-51.5829
52	-51.749
52.1	-51.5729
52.2	-51.7255
52.3	-51.6623
52.4	-51.7105
52.5	-51.8515
52.6	-51.8439
52.7	-51.7856
52.8	-51.8991
52.9	-51.6727
53	-51.7358
53.1	-51.7984
53.2	-51.918
53.3	-51.6312
53.4	-51.7209
53.5	-51.7197
53.6	-51.7105
53.7	-51.7252
53.8	-51.7911
53.9	-51.7593
54	-51.6699
54.1	-51.738
54.2	-51.7627
54.3	-51.9162
54.4	-51.8579
54.5	-51.8253
54.6	-51.6302
54.7	-51.7062
54.8	-51.6937
54.9	-51.6721
55	-51.7664
55.1	-51.633
55.2	-51.6751
55.3	-51.5402
55.4	-51.6919
55.5	-51.4893
55.6	-51.6071
55.7	-51.7538
55.8	-51.832
55.9	-51.7896
56	-51.6962
56.1	-51.7044
56.2	-51.7731
56.3	-51.752
56.4	-51.5692
56.5	-51.6837
56.6	-51.6391
56.7	-51.7264
56.8	-51.6632
56.9	-51.5768
57	-51.6705
57.1	-51.9327
57.2	-51.7303
57.3	-51.8167
57.4	-51.8787
57.5	-51.8909
57.6	-51.8454
57.7	-51.7657
57.8	-51.7618
57.9	-51.7484
58	-51.7639
58.1	-51.7157
58.2	-51.7426
58.3	-51.8579
58.4	-51.7838
58.5	-51.9092
58.6	-51.8137
58.7	-51.9635
58.8	-51.6736
58.9	-51.6977
59	-51.8204
59.1	-51.6769
59.2	-51.879
59.3	-51.7886
59.4	-51.8082
59.5	-51.7026
59.6	-51.6232
59.7	-51.7886
59.8	-51.795
59.9	-51.8655
60	-51.8109
60.1	-51.8958
60.2	-51.4819
60.3	-51.7654
60.4	-51.7145
60.5	-51.8027
60.6	-51.9803
60.7	-51.8811
60.8	-51.8408
60.9	-51.9034
61	-52.2195
61.1	-51.9299
61.2	-51.9534
61.3	-51.8341
61.4	-51.825
61.5	-52.1353
61.6	-52.1295
61.7	-51.7648
61.8	-51.7065
61.9	-51.7578
62	-51.8509
62.1	-51.9
62.2	-51.9308
62.3	-51.8561
62.4	-51.8832
62.5	-51.958
62.6	-51.7999
62.7	-51.7755
62.8	-51.4795
62.9	-51.7169
63	-51.6833
63.1	-51.6821
63.2	-51.4474
63.3	-51.5533
63.4	-51.8204
63.5	-51.5967
63.6	-51.6614
63.7	-51.5625
63.8	-51.8726
63.9	-51.6559
64	-51.7059
64.1	-51.7969
64.2	-51.7981
64.3	-51.9806
64.4	-52.0322
64.5	-51.8628
64.6	-51.767
64.7	-51.8964
64.8	-51.6013
64.9	-51.7789
65	-51.6733
65.1	-51.781
65.2	-51.7392
65.3	-51.6904
65.4	-51.6635
65.5	-51.8234
65.6	-51.6724
65.7	-51.9443
65.8	-51.9357
65.9	-51.9135
66	-51.9568
66.1	-51.7792
66.2	-51.9031
66.3	-51.8271
66.4	-51.6187
66.5	-51.6895
66.6	-51.6782
66.7	-51.6693
66.8	-51.5247
66.9	-51.6019
67	-51.3571
67.1	-51.785
67.2	-51.4206
67.3	-51.6843
67.4	-51.6763
67.5	-51.5558
67.6	-51.5656
67.7	-51.8069
67.8	-51.8481
67.9	-51.9821
68	-51.8127
68.1	-51.8396
68.2	-51.5997
68.3	-51.7737
68.4	-51.6803
68.5	-51.5817
68.6	-51.5598
68.7	-51.5189
68.8	-51.601
68.9	-51.6272
69	-51.5497
69.1	-51.5347
69.2	-51.6437
69.3	-51.6528
69.4	-51.7068
69.5	-51.5875
69.6	-51.6873
69.7	-51.5765
69.8	-51.5747
69.9	-51.6336
70	-51.4548
70.1	-51.6608
70.2	-51.5054
70.3	-51.6296
70.4	-51.586
70.5	-51.6281
70.6	-51.6534
70.7	-51.4526
70.8	-51.535
70.9	-51.6409
71	-51.7374
71.1	-51.5302
71.2	-51.5927
71.3	-51.6721
71.4	-51.6901
71.5	-51.713
71.6	-51.6675
71.7	-51.5118
71.8	-51.4999
71.9	-51.4539
72	-51.6687
72.1	-51.4047
72.2	-51.5872
72.3	-51.5125
72.4	-51.4526
72.5	-51.4786
72.6	-51.4319
72.7	-51.1322
72.8	-51.3046
72.9	-51.4481
73	-51.575
73.1	-51.5616
73.2	-51.5234
73.3	-51.413
73.4	-51.2527
73.5	-51.3867
73.6	-51.3501
73.7	-51.2289
73.8	-51.2357
73.9	-51.4905
74	-51.4731
74.1	-51.4001
74.2	-51.4322
74.3	-51.2457
74.4	-51.1227
74.5	-51.0892
74.6	-51.4029
74.7	-51.1993
74.8	-51.2585
74.9	-51.2402
75	-51.2097
75.1	-51.2283
75.2	-51.3889
75.3	-51.4883
75.4	-51.1258
75.5	-51.2955
75.6	-51.4264
75.7	-51.2332
75.8	-51.0645
75.9	-51.4032
76	-51.2592
76.1	-51.236
76.2	-51.5897
76.3	-51.2677
76.4	-51.319
76.5	-51.2338
76.6	-51.1887
76.7	-51.4029
76.8	-51.3461
76.9	-51.0199
77	-51.3684
77.1	-51.3501
77.2	-51.3171
77.3	-51.2909
77.4	-51.1166
77.5	-51.2317
77.6	-51.5341
77.7	-51.5457
77.8	-51.3348
77.9	-51.2317
78	-51.2045
78.1	-51.3504
78.2	-51.3535
78.3	-51.2622
78.4	-51.1707
78.5	-50.9866
78.6	-51.196
78.7	-51.3519
78.8	-51.2241
78.9	-51.3168
79	-51.315
79.1	-51.1395
79.2	-51.1386
79.3	-51.0205
79.4	-51.1752
79.5	-51.048
79.6	-51.2671
79.7	-51.3708
79.8	-51.3379
79.9	-51.0959
80	-51.0461
80.1	-51.235
80.2	-51.4355
80.3	-51.301
80.4	-51.2613
80.5	-51.3669
80.6	-51.4648
80.7	-51.376
80.8	-51.5244
80.9	-51.3507
81	-51.1935
81.1	-51.3364
81.2	-51.377
81.3	-51.5283
81.4	-51.1417
81.5	-51.3647
81.6	-51.478
81.7	-51.4313
81.8	-51.5491
81.9	-51.2531
82	-51.4191
82.1	-51.3437
82.2	-51.2875
82.3	-51.2991
82.4	-51.3852
82.5	-51.4008
82.6	-51.1035
82.7	-51.3031
82.8	-51.0944
82.9	-51.4505
83	-51.0092
83.1	-51.2289
83.2	-51.0904
83.3	-51.2952
83.4	-51.3266
83.5	-51.1768
83.6	-51.2396
83.7	-51.1673
83.8	-51.3803
83.9	-51.366
84	-51.0635
84.1	-50.9723
84.2	-51.2201
84.3	-51.4249
84.4	-51.3116
84.5	-50.9656
84.6	-51.2207
84.7	-50.9039
84.8	-51.2189
84.9	-51.123
85	-51.0434
85.1	-51.1472
85.2	-51.062
85.3	-51.2915
85.4	-51.1584
85.5	-51.2875
85.6	-51.2967
85.7	-51.124
85.8	-51.1023
85.9	-51.2872
86	-51.2323
86.1	-51.2399
86.2	-51.3287
86.3	-51.3202
86.4	-51.1063
86.5	-51.2119
86.6	-51.0745
86.7	-51.1594
86.8	-51.1865
86.9	-51.2482
87	-51.0886
87.1	-51.0577
87.2	-51.1295
87.3	-51.1172
87.4	-50.9946
87.5	-51.1914
87.6	-50.921
87.7	-51.0504
87.8	-51.1713
87.9	-51.2424
88	-50.9442
88.1	-51.008
88.2	-51.0126
88.3	-50.8405
88.4	-51.0724
88.5	-50.9845
88.6	-51.0794
88.7	-50.7971
88.8	-51.0104
88.9	-51.2421
89	-51.0208
89.1	-50.845
89.2	-50.9433
89.3	-51.0208
89.4	-50.9518
89.5	-51.0355
89.6	-51.1615
89.7	-51.0428
89.8	-50.8871
89.9	-50.8578
90	-50.8841
90.1	-51.1383
90.2	-50.7993
90.3	-50.9827
90.4	-50.7559
90.5	-50.9149
90.6	-50.7907
90.7	-50.6714
90.8	-50.6607
90.9	-50.7367
91	-50.8063
91.1	-51.0028
91.2	-50.8627
91.3	-50.7541
91.4	-50.7391
91.5	-50.8569
91.6	-50.9256
91.7	-51.2155
91.8	-51.0074
91.9	-51.0223
92	-51.0925
92.1	-50.8768
92.2	-51.1465
92.3	-51.0303
92.4	-50.8359
92.5	-50.9662
92.6	-51.0986
92.7	-50.6476
92.8	-50.9555
92.9	-50.9976
93	-50.8005
93.1	-50.7947
93.2	-50.9634
93.3	-50.7217
93.4	-50.8478
93.5	-50.882
93.6	-50.8405
93.7	-50.9729
93.8	-50.708
93.9	-50.9665
94	-51.0794
94.1	-51.0138
94.2	-51.0031
94.3	-51.1081
94.4	-50.9644
94.5	-50.9042
94.6	-51.2091
94.7	-50.8551
94.8	-50.9601
94.9	-50.8936
95	-51.0034
95.1	-50.994
95.2	-51.1505
95.3	-50.9338
95.4	-50.9305
95.5	-50.8426
95.6	-50.7764
95.7	-50.8182
95.8	-50.6192
95.9	-50.867
96	-50.9232
96.1	-50.9882
96.2	-50.9683
96.3	-50.9656
96.4	-50.9027
96.5	-50.9973
96.6	-50.9741
96.7	-51.0208
96.8	-51.055
96.9	-50.968
97	-50.8212
97.1	-50.9357
97.2	-51.0666
97.3	-50.8804
97.4	-50.7312
97.5	-51.0559
97.6	-50.8453
97.7	-50.8197
97.8	-50.6662
97.9	-50.7983
98	-50.6921
98.1	-50.7715
98.2	-50.6107
98.3	-50.8502
98.4	-50.6567
98.5	-50.8923
98.6	-50.882
98.7	-50.9784
98.8	-50.9348
98.9	-50.8841
99	-50.7901
99.1	-50.7114
99.2	-50.6824
99.3	-50.9375
99.4	-50.8853
99.5	-50.5743
99.6	-50.6067
99.7	-50.9125
99.8	-50.7779
99.9	-50.7767
100	-50.8731
100.1	-50.9515
100.2	-50.7761
100.3	-50.6146
100.4	-50.8667			1.73611
100.5	-50.8331			1.67812
100.6	-50.9198			1.66837
100.7	-50.8673			1.65263
100.8	-50.9668			1.64298
100.9	-50.8008			1.84444
101	-50.9402			1.60938
101.1	-50.8249			1.73327
101.2	-50.816			1.72314
101.3	-50.8572			1.69727
101.4	-50.9747			1.70863
101.5	-50.8655			1.7907
101.6	-50.8075			1.67476
101.7	-50.6793			1.73994
101.8	-50.8749			1.78412
101.9	-50.8456			1.90937
102	-50.8157			1.59246
102.1	-50.6396			1.33323
102.2	-50.7135			1.1692
102.3	-50.9357			0.960376
102.4	-50.9708			0.875513
102.5	-50.878			0.785377
102.6	-50.6885			0.764553
102.7	-50.9317			0.753174
102.8	-50.7407			0.760528
102.9	-50.5521			0.72723
103	-50.7214			0.73513
103.1	-50.6699			0.754264
103.2	-50.9668			0.740641
103.3	-50.7016			0.744333
103.4	-50.9296
103.5	-50.7916			0.785492
103.6	-50.6097			0.782977
103.7	-50.9329			0.774416
103.8	-50.961			0.766269
103.9	-50.8496			0.754259
104	-51.1786			0.766126
104.1	-50.9149			0.793706
104.2	-50.8405			0.78831
104.3	-50.9967			0.774832
104.4	-51.037			0.766008
104.5	-51.0107			0.791291
104.6	-51.0291			0.778204
104.7	-50.9311			0.794693
104.8	-51.1176			0.781842
104.9	-50.8755			0.772947
105	-50.7553			0.811886
105.1	-50.8279			0.810832
105.2	-50.907			0.78219
105.3	-50.8478			0.803732
105.4	-50.8627			0.79964
105.5	-50.9122			0.801613
105.6	-50.9457			0.802962
105.7	-50.9833			0.786425
105.8	-51.0443			0.804759
105.9	-50.8972			0.809801
106	-50.7605			0.851228
106.1	-50.8823			0.992237
106.2	-50.9833			0.939831
106.3	-50.9027			0.893986
106.4	-50.8667			0.879596
106.5	-50.7965
106.6	-50.6683			1.91784
106.7	-50.8337			1.92553
106.8	-50.8258			1.90538
106.9	-50.7312			1.87442
107	-50.8072			1.92297
107.1	-50.8981			1.90159
107.2	-50.7681			1.87301
107.3	-50.7632			1.87001
107.4	-50.8075			1.87657
107.5	-50.9503			1.86868
107.6	-50.7666			1.77494
107.7	-50.9299			1.79709
107.8	-50.9393			1.79402
107.9	-50.6729			1.77511
108	-50.5887			1.75161
108.1	-50.7968			1.78704
108.2	-50.7065			1.73054
108.3	-50.6107			1.6929
108.4	-50.676			1.73451
108.5	-50.7397			1.72827
108.6	-50.5811			1.68943
108.7	-50.5167			1.68017
108.8	-50.7565			1.65732
108.9	-50.7047			1.6612
109	-50.6445			1.66489
109.1	-50.6183			1.67336
109.2	-50.6882			1.58783
109.3	-50.8463			1.59477
109.4	-50.4666			1.56302
109.5	-50.7254
109.6	-50.6412
109.7	-50.7587
109.8	-50.6461
109.9	-50.7751
110	-50.5978
110.1	-50.784
110.2	-50.6152
110.3	-50.5289
110.4	-50.574
110.5	-50.4822
110.6	-50.6152
110.7	-50.6793
110.8	-50.6308
110.9	-50.4907
111	-50.5481
111.1	-50.7245
111.2	-50.5115
111.3	-50.3796
111.4	-50.7736
111.5	-50.8337
111.6	-50.6064
111.7	-50.7004
111.8	-50.8533
111.9	-50.564
112	-50.5255
112.1	-50.6894
112.2	-50.6915
112.3	-50.4532
112.4	-50.6137
112.5	-50.6503
112.6	-50.629
112.7	-50.4709
112.8	-50.498
112.9	-50.4559
113	-50.4288
113.1	-50.3589
113.2	-50.4681
113.3	-50.0589
113.4	-50.2942
113.5	-50.1804
113.6	-50.0092
113.7	-50.0311
113.8	-49.9542
113.9	-50.2164
114	-50.0784
114.1	-49.6976
114.2	-49.9301
114.3	-49.7589
114.4	-49.9323
114.5	-50.0208
114.6	-49.7101
114.7	-49.9905
114.8	-49.8584
114.9	-49.5773
115	-49.761
115.1	-49.6503
115.2	-49.7302
115.3	-49.993
115.4	-49.5288
115.5	-49.5444
115.6	-49.4049
115.7	-49.2508
115.8	-49.3979
115.9	-49.6362
116	-49.1214
116.1	-49.4064
116.2	-49.2538
116.3	-48.9877
116.4	-49.7644
116.5	-49.4733
116.6	-49.4656
116.7	-49.6228
116.8	-48.8431
116.9	-48.9798
117	-49.2517
117.1	-49.4592
117.2	-48.9908
117.3	-48.7848
117.4	-49.3176
117.5	-49.0814
117.6	-49.0848
117.7	-48.6139
117.8	-48.6755
117.9	-48.9371
118	-48.8193
118.1	-48.7415
118.2	-48.6404
118.3	-48.8281
118.4	-48.183
118.5	-48.8138
118.6	-48.6032
118.7	-48.5959
118.8	-48.3054
118.9	-48.3643
119	-48.7241
119.1	-48.1738
119.2	-48.602
119.3	-47.9816
119.4	-47.9825
119.5	-48.0606
119.6	-48.1821
119.7	-48.4811
119.8	-47.9092
119.9	-47.923
120	-47.999
120.1	-48.2938
120.2	-47.7643
120.3	-47.4094
120.4	-47.9584
120.5	-47.6172
120.6	-47.5513
120.7	-47.9599
120.8	-47.7808
120.9	-47.3996
121	-47.0361
121.1	-47.3834
121.2	-47.2705
121.3	-47.0172
121.4	-46.918
121.5	-47.4478
121.6	-46.8576
121.7	-47.229
121.8	-47.0551
121.9	-47.3752
122	-46.575
122.1	-46.5887
122.2	-47.0923
122.3	-46.8567
122.4	-46.6068
122.5	-45.9546
122.6	-46.2582
122.7	-46.4154
122.8	-46.658
122.9	-46.5857
123	-46.4389
123.1	-46.3147
123.2	-46.4673
123.3	-45.8218
123.4	-46.5207
123.5	-46.0287
123.6	-46.0013
123.7	-45.8621
123.8	-45.8673
123.9	-45.5081
124	-45.4306
124.1	-45.9967
124.2	-45.9375
124.3	-45.7602
124.4	-45.4572
124.5	-45.8459
124.6	-45.8667
124.7	-45.22
124.8	-45.8942
124.9	-45.5502
125	-45.2814
125.1	-45.1083
125.2	-45.3571
125.3	-45.1172
125.4	-45.2582
125.5	-45.3763
125.6	-45.444
125.7	-45.1584
125.8	-45.1495
125.9	-44.9329
126	-44.657
126.1	-44.8386
126.2	-45.2417
126.3	-44.8074
126.4	-44.9994
126.5	-44.8203
126.6	-44.4696
126.7	-44.4824
126.8	-44.8386
126.9	-45.0085
127	-44.6909
127.1	-44.1437
127.2	-44.5154
127.3	-44.6503
127.4	-44.0149
127.5	-43.6749
127.6	-44.3781
127.7	-44.2709
127.8	-43.7051
127.9	-43.3939
128	-43.4744
128.1	-43.5004
128.2	-44.0265
128.3	-44.0109
128.4	-43.302
128.5	-43.8431
128.6	-42.9532
128.7	-43.1781
128.8	-43.3377
128.9	-43.5953
129	-43.3493
129.1	-43.1055
129.2	-43.3249
129.3	-42.9773
129.4	-43.1631
129.5	-42.9193
129.6	-42.1838
129.7	-42.5201
129.8	-42.5311
129.9	-42.7969
130	-42.1274
130.1	-42.7237
130.2	-42.9312
130.3	-42.4432
130.4	-42.2141
130.5	-42.038
130.6	-42.3947
130.7	-42.0767
130.8	-42.247
130.9	-42.4472
131	-41.9028
131.1	-41.5543
131.2	-41.7282
131.3	-42.2769
131.4	-42.1313
131.5	-42.3059
131.6	-41.8604
131.7	-41.5341
131.8	-41.7349
131.9	-41.4572
132	-41.6275
132.1	-42.0688
132.2	-41.8094
132.3	-41.8829
132.4	-41.8091
132.5	-41.0156
132.6	-41.2625
132.7	-41.5643
132.8	-40.9888
132.9	-41.4401
133	-41.5607
133.1	-41.4227
133.2	-40.8725
133.3	-41.0007
133.4	-40.7401
133.5	-40.8215
133.6	-40.9836
133.7	-41.1441
133.8	-40.7407
133.9	-40.7684
134	-40.6076
134.1	-40.9937
134.2	-41.3754
134.3	-40.979
134.4	-41.0471
134.5	-41.1578
134.6	-40.4193
134.7	-40.3577
134.8	-40.2356
134.9	-40.4495
135	-40.9042
135.1	-41.0489
135.2	-40.3516
135.3	-40.1993
135.4	-40.4684
135.5	-40.7391
135.6	-39.9167
135.7	-39.8386
135.8	-40.2774
135.9	-39.8099
136	-39.4223
136.1	-39.9167
136.2	-39.8376
136.3	-39.4806
136.4	-39.6884
136.5	-40.2899
136.6	-40.1187
136.7	-40.2728
136.8	-39.6854
136.9	-39.2917
137	-39.7632
137.1	-40.0833
137.2	-40.6009
137.3	-39.809
137.4	-39.7522
137.5	-39.7147
137.6	-39.1867
137.7	-39.8358
137.8	-39.7061
137.9	-39.9591
138	-39.6552
138.1	-38.9313
138.2	-38.8306
138.3	-39.1681
138.4	-38.8837
138.5	-38.3795
138.6	-38.6053
138.7	-38.8901
138.8	-38.5675
138.9	-38.3957
139	-38.2703
139.1	-38.5275
139.2	-38.0856
139.3	-39.0192
139.4	-38.8739
139.5	-38.8464
139.6	-38.7048
139.7	-38.0896
139.8	-38.649
139.9	-38.735
140	-39.0717
140.1	-38.5916
140.2	-37.9623
140.3	-37.4255
140.4	-38.19
140.5	-38.4592
140.6	-37.529
140.7	-37.4707
140.8	-37.9459
140.9	-37.9184
141	-37.5296
141.1	-38.2037
141.2	-37.959
141.3	-37.4265
141.4	-37.2559
141.5	-37.2656
141.6	-37.6953
141.7	-37.5943
141.8	-37.0929
141.9	-37.0538
142	-38.3511
142.1	-39.0085
142.2	-38.3932
142.3	-37.3413
142.4	-36.5884
142.5	-36.7154
142.6	-37.1411
142.7	-37.6016
142.8	-36.8018
142.9	-36.5326
143	-37.1716
143.1	-36.8631
143.2	-37.3944
143.3	-37.4835
143.4	-37.467
143.5	-37.0093
143.6	-37.5552
143.7	-37.4194
143.8	-37.4243
143.9	-37.3123
144	-36.9733
144.1	-37.5519
144.2	-37.6941
144.3	-37.7954
144.4	-37.3273
144.5	-37.254
144.6	-37.771
144.7	-37.5925
144.8	-36.9623
144.9	-37.2247
145	-37.363
145.1	-36.9547
145.2	-36.5738
145.3	-36.8341
145.4	-36.5375
145.5	-36.5094
145.6	-36.9681
145.7	-37.417
145.8	-37.3328
145.9	-37.0822
146	-36.5042
146.1	-36.387
146.2	-36.9247
146.3	-36.7551
146.4	-36.9516
146.5	-36.3354
146.6	-36.0547
146.7	-35.433
146.8	-35.8154
146.9	-36.5216
147	-36.3519
147.1	-36.2689
147.2	-36.9028
147.3	-36.6315
147.4	-36.1584
147.5	-36.2115
147.6	-35.2109
147.7	-35.6113
147.8	-35.939
147.9	-36.066
148	-36.7853
148.1	-36.7838
148.2	-36.6818
148.3	-36.0995
148.4	-35.7565
148.5	-36.2405
148.6	-36.3388
148.7	-36.2573
148.8	-36.6159
148.9	-36.434
149	-36.5366
149.1	-36.4828
149.2	-36.3565
149.3	-35.748
149.4	-35.8847
149.5	-36.5836
149.6	-35.8414
149.7	-35.1978
149.8	-35.7352
149.9	-36.0913
150	-36.2125
150.1	-36.2704
150.2	-35.8618
150.3	-35.6631
150.4	-35.9003
150.5	-36.1624
150.6	-36.5518
150.7	-36.4981
150.8	-36.2601
150.9	-35.8606
151	-36.1386
151.1	-36.7841
151.2	-36.8549
151.3	-36.7996
151.4	-36.3577
151.5	-35.6384
151.6	-35.6729
151.7	-35.9164
151.8	-35.6631
151.9	-35.6375
152	-35.4871
152.1	-36.2659
152.2	-36.5314
152.3	-36.2192
152.4	-35.997
152.5	-35.7959
152.6	-35.1331
152.7	-35.9155
152.8	-36.2607
152.9	-36.4453
153	-35.8194
153.1	-35.5939
153.2	-35.7666
153.3	-36.0022
153.4	-35.8676
153.5	-36.0803
153.6	-35.9256
153.7	-35.5582
153.8	-35.6375
153.9	-35.7364
154	-35.921
154.1	-36.1755
154.2	-36.2296
154.3	-36.5704
154.4	-36.1462
154.5	-35.394
154.6	-35.5127
154.7	-35.6961
154.8	-36.0544
154.9	-36.1331
155	-36.3437
155.1	-36.2762
155.2	-35.871
155.3	-36.0764
155.4	-35.4944
155.5	-35.4129
155.6	-36.2653
155.7	-36.3516
155.8	-35.863
155.9	-35.6415
156	-35.5392
156.1	-35.231
156.2	-34.7394
156.3	-34.7275
156.4	-34.856
156.5	-35.0385
156.6	-35.4565
156.7	-35.1474
156.8	-35.1843
156.9	-35.6134
157	-35.7889
157.1	-35.9756
157.2	-35.7693
157.3	-35.1886
157.4	-35.351
157.5	-34.9405
157.6	-34.541
157.7	-35.0504
157.8	-34.8575
157.9	-34.1812
158	-34.3887
158.1	-35.1456
158.2	-34.9368
158.3	-34.9808
158.4	-34.9918
158.5	-35.8478
158.6	-35.3085
158.7	-35.1581
158.8	-34.7693
158.9	-34.635
159	-34.3204
159.1	-34.1449
159.2	-34.5938
159.3	-34.7147
159.4	-35.1456
159.5	-34.4928
159.6	-34.9374
159.7	-34.425
159.8	-33.7451
159.9	-34.3762
160	-34.0335
160.1	-34.3515
160.2	-34.4348
160.3	-34.4299
160.4	-34.6414
160.5	-35.3818
160.6	-35.072
160.7	-34.6405
160.8	-34.4531
160.9	-34.8901
161	-34.9448
161.1	-34.4464
161.2	-33.7997
161.3	-33.1476
161.4	-33.1662
161.5	-33.418
161.6	-33.9468
161.7	-33.6459
161.8	-33.8309
161.9	-33.7259
162	-33.9359
162.1	-33.4241
162.2	-33.6572
162.3	-33.8086
162.4	-34.4904
162.5	-34.6371
162.6	-33.7576
162.7	-33.6987
162.8	-33.3694
162.9	-33.7579
163	-34.0143
163.1	-34.9146
163.2	-34.7159
163.3	-35.116
163.4	-34.9469
163.5	-35.0015
163.6	-34.845
163.7	-35.1917
163.8	-35.2365
163.9	-34.7
164	-34.418
164.1	-34.7702
164.2	-34.2325
164.3	-34.4229
164.4	-34.2404
164.5	-33.717
164.6	-33.7546
164.7	-33.4854
164.8	-34.1135
164.9	-34.5212
165	-33.8715
165.1	-34.1409
165.2	-33.5931
165.3	-33.1635
165.4	-33.8849
165.5	-33.7238
165.6	-33.4763
165.7	-33.0264
165.8	-32.9352
165.9	-32.6694
166	-32.6868
166.1	-33.0435
166.2	-33.4122
166.3	-33.5739
166.4	-32.9181
166.5	-33.3521
166.6	-33.5477
166.7	-32.7039
166.8	-32.6382
166.9	-33.0286
167	-32.6556
167.1	-32.8653
167.2	-32.5098
167.3	-31.9812
167.4	-32.4146
167.5	-31.9208
167.6	-31.8161
167.7	-32.2647
167.8	-32.9938
167.9	-32.3224
168	-32.1365
168.1	-31.882
168.2	-31.8564
168.3	-32.2998
168.4	-32.6712
168.5	-32.2702
168.6	-31.792
168.7	-31.6428
168.8	-32.077
168.9	-32.4356
169	-31.8274
169.1	-32.3392
169.2	-31.9867
169.3	-31.9794
169.4	-31.4835
169.5	-31.5463
169.6	-31.5161
169.7	-31.3333
169.8	-31.4337
169.9	-30.7211
170	-30.7803
170.1	-30.9891
170.2	-30.3961
170.3	-30.3305
170.4	-29.523
170.5	-28.9114
170.6	-29.5578
170.7	-29.3503
170.8	-30.1675
170.9	-29.7006
171	-29.8444
171.1	-29.4672
171.2	-29.2316
171.3	-29.7168
171.4	-29.7305
171.5	-28.6124
171.6	-28.8107
171.7	-28.9368
171.8	-28.4357
171.9	-28.4244
172	-28.6377
172.1	-28.7769
172.2	-28.7561
172.3	-28.2111
172.4	-27.7344
172.5	-27.4918
172.6	-27.6202
172.7	-27.2043
172.8	-26.4468
172.9	-26.0321
173	-27.3196
173.1	-26.6956
173.2	-26.727
173.3	-26.1563
173.4	-25.1706
173.5	-25.0912
173.6	-25.0934
173.7	-24.7513
173.8	-24.0253
173.9	-24.0134
174	-24.0512
174.1	-23.2477
174.2	-23.4738
174.3	-22.8549
174.4	-22.5766
174.5	-22.3239
174.6	-22.2583
174.7	-21.0275
174.8	-20.6107
174.9	-20.3171
175	-19.8849
175.1	-19.9069
175.2	-19.2676
175.3	-18.7845
175.4	-18.4308
175.5	-18.0087
175.6	-17.6117
175.7	-17.0071
175.8	-16.6025
175.9	-16.5009
176	-16.0907
176.1	-15.8896
176.2	-15.5634
176.3	-15.8737
176.4	-15.3082
176.5	-15.0586
176.6	-15.0073
176.7	-15.0638
176.8	-15.0732
176.9	-15.1465
177	-15.0931
177.1	-15.0674
177.2	-14.9982
177.3	-15.3009
177.4	-15.228
177.5	-15.473
177.6	-15.4556
177.7	-15.3738
177.8	-15.4373
177.9	-15.5685
178	-15.4321
178.1	-15.8652
178.2	-15.7196
178.3	-15.8795
178.4	-15.9042
178.5	-16.0135
178.6	-16.004
178.7	-16.0767
178.8	-16.0922
178.9	-16.2894
179	-16.2411
179.1	-16.4404
179.2	-16.7383
179.3	-16.4627
179.4	-16.6202
179.5	-16.7926
179.6	-16.5927
179.7	-16.8582
179.8	-16.8198
179.9	-16.7325
180	-16.915
180.1	-17.1564
180.2	-17.1033
180.3	-16.9873
180.4	-17.1133
180.5	-17.2586
180.6	-17.2662
180.7	-17.4155
180.8	-17.6584
180.9	-17.7261
181	-17.6047
181.1	-17.7823
181.2	-17.6584
181.3	-17.7304
181.4	-17.9272
181.5	-18.0188
181.6	-18.2162
181.7	-18.0249
181.8	-18.114
181.9	-18.0276
182	-18.2727
182.1	-18.4399
182.2	-18.4003
182.3	-18.2864
182.4	-18.3087
182.5	-18.2993
182.6	-18.2599
182.7	-18.2089
182.8	-18.5907
182.9	-18.4192
183	-18.4012
183.1	-18.4009
183.2	-18.3829
183.3	-18.5135
183.4	-18.5992
183.5	-18.555
183.6	-18.5825
183.7	-18.6703
183.8	-18.6411
183.9	-18.443
184	-18.6978
184.1	-18.4985
184.2	-18.6945
184.3	-18.446
184.4	-18.5278
184.5	-18.8269
184.6	-18.9215
184.7	-18.7405
184.8	-18.6987
184.9	-18.851
185	-18.7445
185.1	-18.7933
185.2	-18.671
185.3	-18.7103
185.4	-18.9276
185.5	-18.8971
185.6	-19.0057
185.7	-18.7476
185.8	-18.7756
185.9	-18.822
186	-18.7897
186.1	-18.8779
186.2	-18.7561
186.3	-18.8617
186.4	-18.9798
186.5	-18.5938
186.6	-18.7488
186.7	-18.6938
186.8	-18.8004
186.9	-19.0414
187	-18.9322
187.1	-18.6771
187.2	-18.6462
187.3	-18.6356
187.4	-18.5471
187.5	-18.6911
187.6	-18.674
187.7	-18.8702
187.8	-18.6569
187.9	-18.9651
188	-18.6926
188.1	-18.8025
188.2	-18.7103
188.3	-18.9508
188.4	-18.8275
188.5	-18.7347
188.6	-18.6575
188.7	-18.5901
188.8	-18.9368
188.9	-18.7112
189	-18.6539
189.1	-18.8101
189.2	-18.8718
189.3	-18.5306
189.4	-18.338
189.5	-18.5049
189.6	-18.8492
189.7	-18.5376
189.8	-18.5486
189.9	-18.6899
190	-18.6505
190.1	-18.638
190.2	-18.5776
190.3	-18.5358
190.4	-18.4387
190.5	-18.493
190.6	-18.4659
190.7	-18.7762
190.8	-18.6823
190.9	-18.3813
191	-18.2257
191.1	-18.5492
191.2	-18.2623
191.3	-18.4351
191.4	-18.4485
191.5	-18.4048
191.6	-18.4747
191.7	-18.3102
191.8	-18.2986
191.9	-18.2883
192	-18.5287
192.1	-18.1824
192.2	-18.2434
192.3	-18.1573
192.4	-18.1042
192.5	-18.4579
192.6	-18.407
192.7	-18.1537
192.8	-18.02
192.9	-18.2639
193	-18.2285
193.1	-18.1329
193.2	-18.0652
193.3	-18.1955
193.4	-18.0429
193.5	-18.1793
193.6	-18.1732
193.7	-18.194
193.8	-18.2483
193.9	-18.4088
194	-18.0426
194.1	-18.1543
194.2	-18.0505
194.3	-18.1146
194.4	-18.1091
194.5	-18.1573
194.6	-18.0728
194.7	-18.1006
194.8	-17.8387
194.9	-18.0231
195	-17.9395
195.1	-17.7176
195.2	-17.8696
195.3	-17.999
195.4	-17.8879
195.5	-17.7747
195.6	-17.5668
195.7	-17.749
195.8	-17.6556
195.9	-17.597
196	-17.803
196.1	-18.0365
196.2	-17.8937
196.3	-17.7774
196.4	-17.6883
196.5	-17.9047
196.6	-17.753
196.7	-17.5516
196.8	-17.7512
196.9	-17.7109
197	-17.4835
197.1	-17.467
197.2	-17.6913
197.3	-17.3767
197.4	-17.5626
197.5	-17.6907
197.6	-17.3071
197.7	-17.4393
197.8	-17.2934
197.9	-17.2751
198	-17.6215
198.1	-17.6309
198.2	-17.2775
198.3	-17.3291
198.4	-17.0636
198.5	-17.2421
198.6	-17.348
198.7	-17.0648
198.8	-17.3032
198.9	-17.0929
199	-17.0386
199.1	-17.2122
199.2	-17.2443
199.3	-17.16
199.4	-17.2098
199.5	-17.511
199.6	-17.0578
199.7	-17.1375
199.8	-17.2473
[truncated: 1,802 more rows]
