# Supplementary material for: STIM1 and ORAI1 form a novel cold transduction mechanism in sensory and sympathetic neurons
Source: EMBO J. 2022 Dec 16;42(3):e111348. doi: 10.15252/embj.2022111348 (PMC9890232; doi:10.15252/embj.2022111348)
Supplement: Supplementary file 7 — Source Data for Figure 2 [file EMBJ-42-e111348-s003.zip › Figure_2/EMBOJ-2022-111348R1_SourceDataForFigure2D.xlsx]

## Sheet: Tabelle1
Time (sec)	pA		Time (sec)	Temperature	F340/380
0	-25.9584		0	29.0739	1.0209
0.1	-26.0841		2	29.0989	1.01992
0.2	-26.9316		4	29.1161	1.00709
0.3	-26.3399		6	29.0603	1.01951
0.4	-27.5971		8	29.0149	1.02433
0.5	-26.158		10	29.0107	0.986299
0.6	-26.0164		12	29.0235	1.0001
0.7	-25.6978		14	29.052	1.0027
0.8	-25.9174		16	29.0457	1.00757
0.9	-26.287		18	29.0333	0.985572
1	-27.4277		20	29.0178	0.990259
1.1	-26.989		22	28.9713	0.984574
1.2	-26.1901		24	28.9403	0.978812
1.3	-26.8487		26	28.9245	0.993972
1.4	-26.8726		28	28.9232	0.988795
1.5	-26.0784		30	28.9106	0.974819
1.6	-26.6057		32	28.8985	0.98338
1.7	-25.9685		34	28.8886	1.00249
1.8	-25.7872		36	28.883	0.990453
1.9	-27.3672		38	28.8762	0.994865
2	-26.1439		40	28.8577	0.973966
2.1	-26.2274		42	28.8186	0.983514
2.2	-26.4239		44	28.7475	0.978553
2.3	-25.6126		46	28.6516	0.99123
2.4	-26.7148		48	28.5081	0.97349
2.5	-25.8892		50	28.334	0.984327
2.6	-25.7509		52	28.1314	0.978461
2.7	-25.1579		54	27.9224	0.97109
2.8	-25.8469		56	27.6975	0.993554
2.9	-25.9428		58	27.453	0.999601
3	-25.5654		60	27.1919	0.996793
3.1	-24.9378		62	26.9336	0.996385
3.2	-25.4553		64	26.6625	0.992814
3.3	-25.334		66	26.377	0.994045
3.4	-25.6026		68	26.08	0.9854
3.5	-26.0116		70	25.7518	1.01066
3.6	-25.736		72	25.3764	0.966568
3.7	-26.217		74	24.9666	0.982312
3.8	-25.854		76	24.539	1.02596
3.9	-26.2334		78	24.1042	1.01295
4	-26.3353		80	23.6623	1.0418
4.1	-25.7611		82	23.2194	1.04888
4.2	-26.169		84	22.7749	1.05645
4.3	-25.9484		86	22.3256	1.0577
4.4	-25.4053		88	21.8627	1.06032
4.5	-26.2516		90	21.3941	1.07634
4.6	-26.5939		92	20.9117	1.08059
4.7	-26.8839		94	20.47	1.10557
4.8	-26.7955		96	20.031	1.10717
4.9	-26.6702		98	19.6047	1.10491
5	-26.3031		100	19.19	1.13066
5.1	-25.3549		102	18.7136	1.13331
5.2	-25.3722		104	18.2798	1.15352
5.3	-25.6068		106	17.7651	1.17703
5.4	-25.5983		108	16.8724	1.18022
5.5	-25.2934		110	16.3011	1.1858
5.6	-25.0471		112	16.218	1.21416
5.7	-25.1422		114	15.3475	1.24197
5.8	-26.022		116	14.2401	1.24132
5.9	-25.5927		118	13.5723	1.27033
6	-25.658		120	13.0193	1.2629
6.1	-25.9233		122	12.5424	1.29858
6.2	-25.8906		124	11.9428	1.32547
6.3	-25.746		126	11.3743	1.36212
6.4	-25.7776		128	10.8648	1.38494
6.5	-25.6236		130	10.4606	1.39718
6.6	-25.7423		132	10.1525	1.42699
6.7	-26.1127		134	9.52015	1.44014
6.8	-26.5247		136	9.02371	1.44363
6.9	-25.2714		138	8.62446	1.49765
7	-26.107		140	8.3015	1.52444
7.1	-25.335		142	8.03571	1.55708
7.2	-25.4222		144	7.80084	1.59925
7.3	-25.4309		146	7.57651	1.6339
7.4	-25.5373		148	7.38397	1.67521
7.5	-25.6549		150	7.21811	1.71136
7.6	-26.1819		152	7.06706	1.70375
7.7	-25.7997		154	6.92727	1.74707
7.8	-25.3301		156	6.80239	1.76226
7.9	-25.7214		158	6.69002	1.78591
8	-25.5813		160	6.588	1.81775
8.1	-26.1896		162	6.50063	1.80555
8.2	-25.2911		164	6.41828	1.80906
8.3	-26.116		166	6.34142	1.85669
8.4	-25.7141		168	6.27017	1.83962
8.5	-26.884		170	6.20284	1.84567
8.6	-26.1788		172	6.13939	1.86729
8.7	-26.284		174	6.07739	1.84488
8.8	-26.812		176	6.02211	1.87143
8.9	-26.5198		178	5.96955	1.87089
9	-27.0916		180	5.92234	1.89153
9.1	-26.4062		182	5.87162	1.86
9.2	-25.9712		184	5.8243	1.8632
9.3	-26.3409		186	5.78153	1.88022
9.4	-26.1956		188	5.73871	1.84923
9.5	-26.4179		190	5.69522	1.86676
9.6	-27.3741		192	5.65381	1.84196
9.7	-27.7655		194	5.60948	1.87189
9.8	-26.547		196	5.85447	1.84576
9.9	-27.2647		198	6.78452	1.8521
10	-26.658		200	8.40748	1.79849
10.1	-27.0837		202	10.4677	1.70933
10.2	-27.5217		204	12.7915	1.50339
10.3	-27.6935		206	15.378	1.19707
10.4	-26.9631		208	18.0603	0.947795
10.5	-26.4166		210	19.9392	0.809816
10.6	-25.7676		212	21.0091	0.72628
10.7	-26.4894		214	21.9315	0.680181
10.8	-26.9004		216	22.6627	0.660166
10.9	-26.4389		218	23.2673	0.641817
11	-26.4197		220	23.7889	0.640792
11.1	-26.8987		222	24.2202	0.638928
11.2	-26.6576		224	24.5739	0.643042
11.3	-26.2769		226	24.8856	0.649639
11.4	-26.6878		228	25.1532	0.662491
11.5	-27.0448		230	25.3899	0.669346
11.6	-26.2299		232	25.612	0.690306
11.7	-27.668		234	25.8179	0.692632
11.8	-26.6491		236	25.9945	0.692707
11.9	-26.3509		238	26.1514	0.699453
12	-25.9427		240	26.2763	0.70519
12.1	-25.7258		242	26.4769	0.725402
12.2	-26.0754		244	26.6141	0.730829
12.3	-25.7676		246	26.7413	0.732729
12.4	-26.5801		248	26.8492	0.76122
12.5	-26.2743		250	26.9635	0.754642
12.6	-26.2439		252	27.063	0.774405
12.7	-26.7767		254	27.1739	0.770206
12.8	-27.0975		256	27.2675	0.780934
12.9	-26.6686		258	27.3684	0.79978
13	-26.8439		260	27.4623	0.79069
13.1	-26.442		262	27.5458	0.798733
13.2	-26.8091		264	27.6348	0.80748
13.3	-26.3685		266	27.7155	0.818941
13.4	-25.9427		268	27.7978	0.833649
13.5	-25.6168		270	27.8723	0.830395
13.6	-25.797		272	27.9472	0.835514
13.7	-26.2612		274	28.0206	0.857708
13.8	-26.1726		276	28.0778	0.847731
13.9	-26.2683		278	28.1376	0.857659
14	-26.3423		280	28.0326	0.862156
14.1	-26.5818		282	27.9278	0.876823
14.2	-26.8694		284	28.0674	0.893992
14.3	-26.6123		286	28.1302	0.886155
14.4	-26.3994		288	28.1973	0.881605
14.5	-25.9543		290	28.2611	0.907257
14.6	-26.1978		292	28.308	0.910409
14.7	-27.2235		294	28.3493	0.912959
14.8	-26.9344		296	28.3934	0.927596
14.9	-26.8375		298	28.4524	0.936721
15	-26.6464		300	28.5069	0.947757
15.1	-26.6831
15.2	-25.8833
15.3	-26.2026
15.4	-26.6166
15.5	-26.3798
15.6	-27.2743
15.7	-26.3619
15.8	-25.8182
15.9	-27.2323
16	-25.981
16.1	-25.4973
16.2	-25.8265
16.3	-26.1389
16.4	-25.86
16.5	-26.1803
16.6	-26.0929
16.7	-26.552
16.8	-26.0988
16.9	-26.8812
17	-27.0774
17.1	-26.9154
17.2	-26.904
17.3	-27.1403
17.4	-26.6919
17.5	-27.4966
17.6	-27.4612
17.7	-26.8347
17.8	-26.9267
17.9	-27.9946
18	-28.1456
18.1	-28.567
18.2	-28.4778
18.3	-28.8031
18.4	-28.182
18.5	-28.3621
18.6	-27.9376
18.7	-27.7011
18.8	-27.569
18.9	-28.1472
19	-27.9703
19.1	-28.4673
19.2	-28.498
19.3	-28.4631
19.4	-28.1404
19.5	-28.4609
19.6	-28.5529
19.7	-26.7641
19.8	-26.8905
19.9	-26.8424
20	-26.8441
20.1	-26.7194
20.2	-26.7142
20.3	-27.388
20.4	-27.1925
20.5	-27.0304
20.6	-27.2121
20.7	-26.3683
20.8	-26.2375
20.9	-25.8834
21	-27.3093
21.1	-28.2314
21.2	-28.2619
21.3	-27.7944
21.4	-28.1785
21.5	-28.0913
21.6	-28.411
21.7	-27.4582
21.8	-27.8788
21.9	-27.219
22	-26.9482
22.1	-26.7552
22.2	-27.5761
22.3	-28.0681
22.4	-28.0388
22.5	-27.4671
22.6	-27.4479
22.7	-28.5176
22.8	-36.4582
22.9	-35.107
23	-35.3139
23.1	-33.8488
23.2	-32.4751
23.3	-30.674
23.4	-29.5558
23.5	-28.8051
23.6	-28.1384
23.7	-27.4231
23.8	-26.3545
23.9	-27.1361
24	-25.9304
24.1	-26.0824
24.2	-26.8498
24.3	-27.1944
24.4	-27.0807
24.5	-27.6144
24.6	-26.7587
24.7	-26.4552
24.8	-26.1316
24.9	-25.8869
25	-26.1495
25.1	-28.5632
25.2	-27.8548
25.3	-27.4376
25.4	-27.17
25.5	-28.8351
25.6	-27.7454
25.7	-28.1725
25.8	-27.4553
25.9	-28.116
26	-27.9679
26.1	-27.1993
26.2	-27.3127
26.3	-27.8265
26.4	-27.799
26.5	-28.7043
26.6	-27.4617
26.7	-27.9229
26.8	-27.6559
26.9	-27.4138
27	-27.5933
27.1	-27.209
27.2	-28.3333
27.3	-28.351
27.4	-27.7561
27.5	-27.7196
27.6	-27.5474
27.7	-28.3246
27.8	-29.2173
27.9	-28.2213
28	-28.3471
28.1	-28.3106
28.2	-28.093
28.3	-27.8279
28.4	-28.1836
28.5	-27.7243
28.6	-27.6195
28.7	-27.5222
28.8	-27.5384
28.9	-27.078
29	-27.8601
29.1	-27.7535
29.2	-28.4613
29.3	-28.2852
29.4	-29.2088
29.5	-28.9393
29.6	-28.7301
29.7	-28.8525
29.8	-28.7975
29.9	-28.8682
30	-28.719
30.1	-28.7754
30.2	-28.3117
30.3	-28.549
30.4	-28.2938
30.5	-28.1562
30.6	-28.7513
30.7	-28.8502
30.8	-28.9531
30.9	-28.1521
31	-28.8953
31.1	-29.0917
31.2	-28.4905
31.3	-28.1992
31.4	-27.7214
31.5	-28.8255
31.6	-29.5669
31.7	-30.0201
31.8	-30.3841
31.9	-30.6112
32	-29.5667
32.1	-28.9498
32.2	-29.206
32.3	-29.4105
32.4	-28.8297
32.5	-29.9263
32.6	-29.9481
32.7	-29.7186
32.8	-29.7419
32.9	-30.2313
33	-30.4394
33.1	-30.4563
33.2	-30.6146
33.3	-29.9846
33.4	-29.5986
33.5	-29.5737
33.6	-30.4426
33.7	-30.3753
33.8	-30.7091
33.9	-30.6512
34	-29.483
34.1	-29.3556
34.2	-28.676
34.3	-30.0312
34.4	-29.7807
34.5	-29.4267
34.6	-30.1195
34.7	-29.1784
34.8	-29.651
34.9	-29.6867
35	-30.0107
35.1	-30.5643
35.2	-29.2575
35.3	-28.6778
35.4	-29.1108
35.5	-28.3143
35.6	-28.7766
35.7	-29.3233
35.8	-29.7455
35.9	-28.5639
36	-29.6088
36.1	-29.9688
36.2	-29.9159
36.3	-29.0055
36.4	-29.4996
36.5	-29.2676
36.6	-28.8675
36.7	-28.6241
36.8	-29.7459
36.9	-30.2568
37	-30.3072
37.1	-31.0332
37.2	-30.3514
37.3	-29.3384
37.4	-28.9518
37.5	-29.4541
37.6	-29.7972
37.7	-29.3987
37.8	-28.9447
37.9	-29.7994
38	-28.761
38.1	-29.1916
38.2	-28.8468
38.3	-29.5969
38.4	-29.6211
38.5	-29.2993
38.6	-28.5905
38.7	-29.3602
38.8	-30.3133
38.9	-29.8578
39	-29.4832
39.1	-31.077
39.2	-32.2015
39.3	-31.7604
39.4	-31.6398
39.5	-32.0011
39.6	-32.6657
39.7	-31.8515
39.8	-32.6249
39.9	-31.4968
40	-32.5303
40.1	-32.0385
40.2	-31.0281
40.3	-30.2535
40.4	-31.0631
40.5	-30.0377
40.6	-30.3889
40.7	-29.2805
40.8	-29.3644
40.9	-29.3969
41	-30.0347
41.1	-29.4016
41.2	-29.7334
41.3	-28.9638
41.4	-29.3025
41.5	-29.6546
41.6	-29.1608
41.7	-28.8377
41.8	-28.3266
41.9	-28.6303
42	-28.1215
42.1	-28.8867
42.2	-29.3105
42.3	-29.8506
42.4	-28.8682
42.5	-29.3844
42.6	-29.3678
42.7	-30.0221
42.8	-30.6187
42.9	-30.6591
43	-30.6495
43.1	-29.8349
43.2	-30.2522
43.3	-31.5141
43.4	-30.9624
43.5	-29.596
43.6	-30.6817
43.7	-30.4529
43.8	-31.0213
43.9	-31.0175
44	-30.2567
44.1	-30.3254
44.2	-30.0513
44.3	-30.4701
44.4	-30.9169
44.5	-31.0428
44.6	-30.5366
44.7	-31.3316
44.8	-31.2321
44.9	-31.4185
45	-31.1242
45.1	-30.7351
45.2	-32.2518
45.3	-31.0487
45.4	-30.9667
45.5	-29.8098
45.6	-29.5604
45.7	-29.7411
45.8	-30.1633
45.9	-30.6116
46	-30.4886
46.1	-31.0021
46.2	-30.9308
46.3	-30.6046
46.4	-30.7604
46.5	-30.9817
46.6	-30.6436
46.7	-30.469
46.8	-30.0185
46.9	-30.4319
47	-30.7488
47.1	-30.6938
47.2	-31.1404
47.3	-30.867
47.4	-31.5017
47.5	-31.9748
47.6	-30.5851
47.7	-30.1878
47.8	-31.0461
47.9	-31.1889
48	-30.5519
48.1	-31.1285
48.2	-31.301
48.3	-30.5649
48.4	-30.8271
48.5	-30.5471
48.6	-29.8425
48.7	-30.0593
48.8	-30.1503
48.9	-30.9697
49	-30.8872
49.1	-30.7778
49.2	-31.8533
49.3	-31.1993
49.4	-31.0195
49.5	-31.1433
49.6	-29.8164
49.7	-31.8371
49.8	-33.2484
49.9	-32.2257
50	-30.6083
50.1	-31.3585
50.2	-31.5274
50.3	-31.2752
50.4	-31.6217
50.5	-31.8042
50.6	-30.5626
50.7	-30.2083
50.8	-30.4492
50.9	-30.2523
51	-31.2362
51.1	-30.8292
51.2	-30.8376
51.3	-29.7277
51.4	-29.8077
51.5	-29.9676
51.6	-30.4002
51.7	-30.0652
51.8	-30.414
51.9	-30.5233
52	-30.346
52.1	-29.4148
52.2	-29.2054
52.3	-29.3074
52.4	-28.7206
52.5	-28.3664
52.6	-29.5239
52.7	-28.9449
52.8	-28.8084
52.9	-28.3567
53	-28.8378
53.1	-29.3897
53.2	-29.1097
53.3	-29.2683
53.4	-29.2762
53.5	-28.8155
53.6	-28.8171
53.7	-28.2257
53.8	-28.6592
53.9	-28.7144
54	-29.1187
54.1	-28.4728
54.2	-28.0122
54.3	-27.9465
54.4	-28.8123
54.5	-28.6707
54.6	-28.3105
54.7	-28.2828
54.8	-27.2056
54.9	-28.2306
55	-27.8012
55.1	-27.9532
55.2	-28.3189
55.3	-28.0155
55.4	-28.0139
55.5	-27.8172
55.6	-27.6143
55.7	-27.3413
55.8	-27.6607
55.9	-27.1212
56	-28.0292
56.1	-28.2609
56.2	-27.7255
56.3	-27.2884
56.4	-27.5084
56.5	-28.2706
56.6	-27.7971
56.7	-27.0892
56.8	-27.0853
56.9	-27.4942
57	-27.5216
57.1	-26.887
57.2	-26.9259
57.3	-27.6595
57.4	-27.7643
57.5	-27.4829
57.6	-27.7024
57.7	-27.6172
57.8	-27.7063
57.9	-27.5517
58	-27.8703
58.1	-28.1401
58.2	-27.5254
58.3	-27.6004
58.4	-27.6919
58.5	-27.9828
58.6	-28.0737
58.7	-27.634
58.8	-27.4863
58.9	-27.7986
59	-27.2944
59.1	-26.916
59.2	-26.8937
59.3	-27.5307
59.4	-26.6261
59.5	-27.2578
59.6	-26.9412
59.7	-26.7808
59.8	-27.1312
59.9	-27.3112
60	-26.9592
60.1	-27.5965
60.2	-27.4958
60.3	-28.0735
60.4	-26.9906
60.5	-27.2747
60.6	-27.1414
60.7	-27.1371
60.8	-28.3626
60.9	-28.1998
61	-27.6956
61.1	-27.5776
61.2	-26.969
61.3	-27.556
61.4	-27.9747
61.5	-27.1008
61.6	-27.5534
61.7	-27.3311
61.8	-26.9056
61.9	-27.0804
62	-26.8015
62.1	-26.6418
62.2	-26.7629
62.3	-27.4202
62.4	-26.7806
62.5	-26.9639
62.6	-27.8195
62.7	-27.6259
62.8	-26.9272
62.9	-26.6084
63	-26.8474
63.1	-26.892
63.2	-27.5114
63.3	-26.9124
63.4	-27.3525
63.5	-27.7605
63.6	-27.791
63.7	-27.4306
63.8	-27.9511
63.9	-27.8469
64	-26.9505
64.1	-26.9409
64.2	-27.4368
64.3	-27.1929
64.4	-27.448
64.5	-27.2472
64.6	-28.2222
64.7	-28.3548
64.8	-28.4515
64.9	-28.3837
65	-28.2052
65.1	-27.6689
65.2	-27.4747
65.3	-27.7265
65.4	-28.1153
65.5	-28.4483
65.6	-28.2534
65.7	-27.7654
65.8	-27.1991
65.9	-27.4045
66	-28.7665
66.1	-27.3242
66.2	-27.6098
66.3	-27.3604
66.4	-27.7715
66.5	-27.5029
66.6	-27.1133
66.7	-26.9172
66.8	-26.6187
66.9	-25.6481
67	-25.8398
67.1	-26.2936
67.2	-26.4546
67.3	-26.8891
67.4	-26.5088
67.5	-26.3804
67.6	-27.0378
67.7	-26.9088
67.8	-26.8886
67.9	-27.4611
68	-27.0702
68.1	-26.8037
68.2	-26.1904
68.3	-25.8819
68.4	-26.6599
68.5	-27.5096
68.6	-26.9543
68.7	-27.3469
68.8	-27.1405
68.9	-27.8903
69	-28.0456
69.1	-27.0333
69.2	-26.8676
69.3	-27.0381
69.4	-27.0857
69.5	-26.6313
69.6	-26.5348
69.7	-26.1045
69.8	-26.3635
69.9	-26.808
70	-26.1419
70.1	-26.1945
70.2	-26.3297
70.3	-26.1207
70.4	-26.5747
70.5	-27.5904
70.6	-26.4492
70.7	-27.2972
70.8	-27.2967
70.9	-26.7004
71	-27.1858
71.1	-26.7061
71.2	-27.4597
71.3	-27.6816
71.4	-27.7414
71.5	-27.6574
71.6	-27.639
71.7	-27.3578
71.8	-27.6956
71.9	-27.0885
72	-26.5049
72.1	-26.9341
72.2	-26.8715
72.3	-26.3602
72.4	-26.4871
72.5	-26.2588
72.6	-26.5531
72.7	-26.5176
72.8	-26.6706
72.9	-27.3609
73	-27.5515
73.1	-27.6812
73.2	-27.0067
73.3	-27.3702
73.4	-27.8857
73.5	-27.8924
73.6	-28.0877
73.7	-28.0501
73.8	-26.6136
73.9	-26.3932
74	-26.7688
74.1	-26.8575
74.2	-27.0461
74.3	-27.3146
74.4	-26.6206
74.5	-26.9896
74.6	-27.1564
74.7	-26.284
74.8	-27.4362
74.9	-27.2249
75	-27.3864
75.1	-27.1837
75.2	-26.6846
75.3	-26.4942
75.4	-26.5718
75.5	-26.2674
75.6	-26.0581
75.7	-26.6932
75.8	-26.5295
75.9	-26.55
76	-26.3521
76.1	-27.0267
76.2	-27.2115
76.3	-27.2221
76.4	-26.2972
76.5	-26.6527
76.6	-27.665
76.7	-27.1284
76.8	-27.2653
76.9	-27.7417
77	-27.946
77.1	-26.4633
77.2	-27.3734
77.3	-27.7147
77.4	-27.7688
77.5	-26.1033
77.6	-26.6138
77.7	-27.1126
77.8	-27.2592
77.9	-26.7507
78	-26.0175
78.1	-26.1057
78.2	-26.7594
78.3	-26.5176
78.4	-26.0938
78.5	-26.0733
78.6	-25.2527
78.7	-25.8022
78.8	-26.3602
78.9	-25.8386
79	-25.8268
79.1	-26.151
79.2	-26.4584
79.3	-26.5971
79.4	-26.0095
79.5	-26.1569
79.6	-26.386
79.7	-26.0096
79.8	-25.5476
79.9	-25.7841
80	-26.0923
80.1	-26.0948
80.2	-26.5767
80.3	-26.8911
80.4	-26.3997
80.5	-26.2339
80.6	-26.9532
80.7	-27.5601
80.8	-27.4395
80.9	-26.6276
81	-26.4048
81.1	-26.9502
81.2	-26.9895
81.3	-27.3689
81.4	-26.8162
81.5	-26.1685
81.6	-25.3704
81.7	-25.1468
81.8	-25.2909
81.9	-25.5019
82	-26.1737
82.1	-26.0189
82.2	-25.0947
82.3	-26.0183
82.4	-25.8305
82.5	-25.3436
82.6	-25.8668
82.7	-25.809
82.8	-26.2224
82.9	-25.6855
83	-25.8254
83.1	-25.0196
83.2	-25.217
83.3	-25.542
83.4	-25.4606
83.5	-25.0279
83.6	-25.6165
83.7	-25.8132
83.8	-25.9214
83.9	-25.6952
84	-25.8643
84.1	-27.0036
84.2	-26.1444
84.3	-26.4921
84.4	-26.31
84.5	-26.7364
84.6	-25.999
84.7	-26.0403
84.8	-25.7322
84.9	-26.3583
85	-27.0595
85.1	-27.5322
85.2	-26.934
85.3	-26.0157
85.4	-26.3401
85.5	-25.4467
85.6	-25.4309
85.7	-25.9957
85.8	-26.4727
85.9	-26.3583
86	-25.1027
86.1	-25.5692
86.2	-25.8127
86.3	-25.8159
86.4	-25.9775
86.5	-25.8197
86.6	-25.7028
86.7	-25.1688
86.8	-25.2098
86.9	-25.3565
87	-24.3863
87.1	-24.4494
87.2	-24.4657
87.3	-24.8855
87.4	-24.4844
87.5	-23.7664
87.6	-23.94
87.7	-23.7857
87.8	-24.599
87.9	-24.2117
88	-24.4534
88.1	-24.5775
88.2	-24.7925
88.3	-24.443
88.4	-24.6456
88.5	-24.3033
88.6	-24.3684
88.7	-24.0824
88.8	-24.4199
88.9	-24.2433
89	-24.8977
89.1	-24.9897
89.2	-25.4792
89.3	-23.4203
89.4	-23.1286
89.5	-23.8769
89.6	-24.2084
89.7	-23.9933
89.8	-24.0117
89.9	-23.7839
90	-23.5802
90.1	-23.4989
90.2	-22.7528
90.3	-23.2733
90.4	-23.3914
90.5	-22.8927
90.6	-23.5536
90.7	-24.3785
90.8	-23.9037
90.9	-23.5357
91	-23.4286
91.1	-23.8214
91.2	-24.0727
91.3	-23.9194
91.4	-23.8488
91.5	-23.5936
91.6	-24.1285
91.7	-23.5997
91.8	-23.8138
91.9	-23.9442
92	-24.0816
92.1	-24.1277
92.2	-24.3506
92.3	-23.911
92.4	-24.2369
92.5	-23.5464
92.6	-22.7429
92.7	-23.0985
92.8	-24.0331
92.9	-23.9475
93	-24.1135
93.1	-24.1071
93.2	-23.79
93.3	-23.5069
93.4	-23.6542
93.5	-23.6834
93.6	-23.6313
93.7	-23.8168
93.8	-23.3229
93.9	-24.0614
94	-23.5457
94.1	-23.7032
94.2	-24.0491
94.3	-23.6404
94.4	-23.9806
94.5	-23.9474
94.6	-23.7443
94.7	-24.6659
94.8	-23.2788
94.9	-23.0097
95	-23.4934
95.1	-23.1911
95.2	-23.0453
95.3	-23.6556
95.4	-23.5067
95.5	-23.9185
95.6	-23.9476
95.7	-23.4191
95.8	-24.3688
95.9	-23.5067
96	-23.674
96.1	-23.699
96.2	-23.5839
96.3	-22.9756
96.4	-23.5333
96.5	-23.4055
96.6	-23.2647
96.7	-23.8306
96.8	-23.8959
96.9	-23.8284
97	-24.0489
97.1	-24.3417
97.2	-24.1209
97.3	-24.2362
97.4	-23.4763
97.5	-24.4102
97.6	-24.4414
97.7	-24.4652
97.8	-24.0267
97.9	-24.136
98	-24.3107
98.1	-23.4778
98.2	-23.4549
98.3	-23.4677
98.4	-23.1936
98.5	-23.6922
98.6	-23.5084
98.7	-22.8762
98.8	-23.3405
98.9	-23.3556
99	-23.0519
99.1	-23.2729
99.2	-23.3291
99.3	-23.341
99.4	-23.7169
99.5	-23.4086
99.6	-23.5725
99.7	-22.8238
99.8	-22.8689
99.9	-23.3862
100	-24.2047
100.1	-23.8317
100.2	-23.1845
100.3	-23.0036
100.4	-23.0698
100.5	-22.9729
100.6	-22.4599
100.7	-22.6554
100.8	-22.0979
100.9	-22.0868
101	-22.0955
101.1	-22.6366
101.2	-22.1046
101.3	-21.7624
101.4	-22.0456
101.5	-22.0902
101.6	-21.8697
101.7	-21.8145
101.8	-22.5038
101.9	-22.4882
102	-22.8642
102.1	-22.7683
102.2	-22.8532
102.3	-22.4583
102.4	-22.6732
102.5	-22.6062
102.6	-23.3388
102.7	-22.6225
102.8	-23.0512
102.9	-22.634
103	-23.203
103.1	-22.902
103.2	-22.8395
103.3	-22.8808
103.4	-23.6349
103.5	-23.3238
103.6	-23.0835
103.7	-23.1982
103.8	-22.4663
103.9	-23.0311
104	-23.3258
104.1	-22.7054
104.2	-23.1957
104.3	-24.1347
104.4	-23.3318
104.5	-23.1602
104.6	-22.6143
104.7	-23.4262
104.8	-23.4865
104.9	-22.384
105	-22.1178
105.1	-22.1857
105.2	-22.807
105.3	-22.346
105.4	-22.0185
105.5	-22.078
105.6	-22.4981
105.7	-22.275
105.8	-22.4063
105.9	-21.4091
106	-22.3309
106.1	-21.7068
106.2	-22.1249
106.3	-21.5534
106.4	-20.9851
106.5	-20.6481
106.6	-20.7288
106.7	-20.7851
106.8	-21.4056
106.9	-22.2939
107	-22.1602
107.1	-22.372
107.2	-21.9315
107.3	-22.0481
107.4	-21.2595
107.5	-21.6071
107.6	-22.7759
107.7	-23.0183
107.8	-23.0998
107.9	-22.1372
108	-22.4928
108.1	-21.9028
108.2	-22.2393
108.3	-22.3196
108.4	-22.0166
108.5	-20.522
108.6	-20.7079
108.7	-21.1361
108.8	-21.5851
108.9	-21.491
109	-21.5883
109.1	-21.0243
109.2	-20.6546
109.3	-20.4939
109.4	-21.1331
109.5	-21.2588
109.6	-21.7726
109.7	-20.6851
109.8	-20.9347
109.9	-21.678
110	-21.3864
110.1	-22.2245
110.2	-22.1363
110.3	-20.9281
110.4	-20.848
110.5	-19.7293
110.6	-20.1963
110.7	-20.1394
110.8	-20.6883
110.9	-20.4956
111	-20.5328
111.1	-20.2359
111.2	-20.6246
111.3	-20.3818
111.4	-20.9167
111.5	-20.79
111.6	-21.0971
111.7	-21.0135
111.8	-20.5271
111.9	-20.7454
112	-20.4455
112.1	-20.0332
112.2	-19.7928
112.3	-19.8159
112.4	-19.51
112.5	-19.3614
112.6	-18.7315
112.7	-18.7209
112.8	-20.0243
112.9	-19.9739
113	-18.6555
113.1	-18.6934
113.2	-19.2081
113.3	-19.2549
113.4	-19.2285
113.5	-19.91
113.6	-20.1292
113.7	-20.8676
113.8	-19.5569
113.9	-20.1482
114	-19.961
114.1	-20.3729
114.2	-20.3345
114.3	-20.139
114.4	-19.415
114.5	-19.1621
114.6	-20.5185
114.7	-19.9169
114.8	-20.0154
114.9	-18.6386
115	-18.3787
115.1	-19.219
115.2	-19.7202
115.3	-20.4464
115.4	-20.6937
115.5	-20.0768
115.6	-20.1402
115.7	-20.2189
115.8	-19.6344
115.9	-19.5866
116	-18.9875
116.1	-18.8331
116.2	-18.8069
116.3	-18.738
116.4	-19.7362
116.5	-19.3175
116.6	-19.07
116.7	-19.3902
116.8	-19.8567
116.9	-20.3297
117	-20.1705
117.1	-20.0847
117.2	-19.9033
117.3	-19.4639
117.4	-19.3379
117.5	-20.1441
117.6	-19.5813
117.7	-19.323
117.8	-19.4289
117.9	-19.9528
118	-19.5178
118.1	-19.8402
118.2	-20.5441
118.3	-21.1284
118.4	-19.9707
118.5	-20.9502
118.6	-20.0802
118.7	-20.641
118.8	-20.5463
118.9	-20.0383
119	-19.7211
119.1	-19.3999
119.2	-20.0696
119.3	-19.6428
119.4	-20.2584
119.5	-19.6797
119.6	-19.8248
119.7	-18.8748
119.8	-18.8583
119.9	-18.7934
120	-18.8631
120.1	-18.9699
120.2	-19.0352
120.3	-19.2098
120.4	-19.184
120.5	-18.7829
120.6	-19.8763
120.7	-18.8426
120.8	-19.073
120.9	-18.9299
121	-19.0196
121.1	-19.409
121.2	-19.2412
121.3	-18.9744
121.4	-19.129
121.5	-19.1587
121.6	-19.2985
121.7	-19.0688
121.8	-18.7745
121.9	-18.7515
122	-18.5279
122.1	-18.2242
122.2	-17.9781
122.3	-18.1125
122.4	-18.2498
122.5	-18.8079
122.6	-17.6325
122.7	-18.4887
122.8	-18.2366
122.9	-17.8027
123	-17.4596
123.1	-19.0597
123.2	-19.6492
123.3	-19.0288
123.4	-19.1772
123.5	-18.3782
123.6	-18.0215
123.7	-17.3812
123.8	-18.7744
123.9	-18.5387
124	-18.1508
124.1	-18.9911
124.2	-19.1995
124.3	-19.4006
124.4	-18.2886
124.5	-18.8396
124.6	-18.4202
124.7	-18.6771
124.8	-18.8207
124.9	-17.6328
125	-18.4926
125.1	-18.8794
125.2	-17.6683
125.3	-18.7169
125.4	-19.2889
125.5	-19.1062
125.6	-19.0753
125.7	-18.6339
125.8	-18.7539
125.9	-18.6608
126	-18.075
126.1	-18.886
126.2	-17.9534
126.3	-17.9139
126.4	-18.7323
126.5	-18.6581
126.6	-17.9246
126.7	-18.2614
126.8	-17.8189
126.9	-17.911
127	-17.425
127.1	-17.5005
127.2	-17.7066
127.3	-18.4322
127.4	-18.6737
127.5	-19.1959
127.6	-17.9176
127.7	-18.143
127.8	-18.431
127.9	-18.1902
128	-18.5506
128.1	-18.2427
128.2	-18.1051
128.3	-18.2257
128.4	-18.2776
128.5	-18.5047
128.6	-17.7235
128.7	-18.568
128.8	-19.34
128.9	-19.5374
129	-19.0541
129.1	-18.3042
129.2	-18.2707
129.3	-19.2918
129.4	-19.7615
129.5	-19.6085
129.6	-19.5673
129.7	-19.1827
129.8	-18.5499
129.9	-19.4305
130	-19.1313
130.1	-19.696
130.2	-19.2524
130.3	-19.0142
130.4	-19.0996
130.5	-18.529
130.6	-18.0785
130.7	-18.4791
130.8	-18.4497
130.9	-18.3012
131	-18.4036
131.1	-19.0652
131.2	-18.5357
131.3	-18.7479
131.4	-18.2325
131.5	-18.6635
131.6	-17.9029
131.7	-19.585
131.8	-19.288
131.9	-18.9579
132	-18.436
132.1	-19.1542
132.2	-19.2813
132.3	-18.7413
132.4	-19.3088
132.5	-20.0859
132.6	-19.1187
132.7	-19.4771
132.8	-20.1186
132.9	-20.2058
133	-21.5349
133.1	-22.5148
133.2	-21.7923
133.3	-22.7947
133.4	-21.1151
133.5	-20.1521
133.6	-19.7199
133.7	-19.1307
133.8	-18.9036
133.9	-18.3278
134	-18.4739
134.1	-18.5181
134.2	-18.5702
134.3	-18.7932
134.4	-19.129
134.5	-19.1831
134.6	-19.0035
134.7	-18.2587
134.8	-18.0931
134.9	-18.667
135	-18.6543
135.1	-19.1888
135.2	-19.4265
135.3	-19.8521
135.4	-19.2367
135.5	-19.5299
135.6	-19.0979
135.7	-18.9528
135.8	-19.2105
135.9	-18.8407
136	-19.8677
136.1	-19.1328
136.2	-19.1354
136.3	-19.8357
136.4	-19.5998
136.5	-19.5653
136.6	-18.8948
136.7	-18.9658
136.8	-19.1506
136.9	-19.3026
137	-19.4597
137.1	-18.6491
137.2	-18.7016
137.3	-18.424
137.4	-18.2752
137.5	-17.6852
137.6	-18.0787
137.7	-19.1575
137.8	-18.943
137.9	-18.8635
138	-18.88
138.1	-18.2189
138.2	-19.1338
138.3	-19.6446
138.4	-19.023
138.5	-18.7252
138.6	-18.5059
138.7	-19.1137
138.8	-18.7094
138.9	-18.5761
139	-18.9758
139.1	-19.3441
139.2	-19.3076
139.3	-19.7134
139.4	-19.3011
139.5	-18.8132
139.6	-18.9842
139.7	-19.5163
139.8	-19.2429
139.9	-19.3308
140	-19.0109
140.1	-18.8297
140.2	-18.054
140.3	-19.2591
140.4	-19.515
140.5	-19.4695
140.6	-20.0438
140.7	-19.2402
140.8	-19.0622
140.9	-18.5981
141	-19.4102
141.1	-19.5543
141.2	-19.3361
141.3	-18.9524
141.4	-19.7852
141.5	-21.0086
141.6	-20.3292
141.7	-19.0129
141.8	-17.589
141.9	-19.2544
142	-19.1667
142.1	-19.2856
142.2	-19.3421
142.3	-19.5043
142.4	-19.6405
142.5	-18.729
142.6	-19.8842
142.7	-19.1968
142.8	-18.5392
142.9	-19.1762
143	-18.9076
143.1	-19.2971
143.2	-20.0172
143.3	-20.5609
143.4	-20.6969
143.5	-19.4084
143.6	-20.7709
143.7	-19.8936
143.8	-19.6007
143.9	-19.1548
144	-18.3826
144.1	-18.4326
144.2	-19.4143
144.3	-17.2872
144.4	-17.4915
144.5	-18.619
144.6	-18.8165
144.7	-17.9167
144.8	-17.6282
144.9	-17.773
145	-18.3457
145.1	-18.7732
145.2	-19.4693
145.3	-19.4833
145.4	-19.4281
145.5	-18.9455
145.6	-19.0373
145.7	-19.7482
145.8	-19.5495
145.9	-18.9862
146	-19.6248
146.1	-20.5738
146.2	-20.6111
146.3	-21.7961
146.4	-20.4392
146.5	-19.5847
146.6	-19.9834
146.7	-19.8844
146.8	-19.0736
146.9	-20.6103
147	-19.93
147.1	-22.7019
147.2	-22.6313
147.3	-20.9574
147.4	-22.738
147.5	-22.5461
147.6	-21.7032
147.7	-20.8502
147.8	-20.6338
147.9	-21.7229
148	-21.7443
148.1	-21.3246
148.2	-22.4275
148.3	-22.7262
148.4	-21.5501
148.5	-20.8789
148.6	-21.7652
148.7	-21.7315
148.8	-22.7411
148.9	-23.0503
149	-22.8651
149.1	-23.8005
149.2	-24.8493
149.3	-20.9823
149.4	-21.8992
149.5	-20.9932
149.6	-21.8699
149.7	-23.0682
149.8	-24.4017
149.9	-23.7699
150	-21.5358
150.1	-21.4068
150.2	-22.2134
150.3	-22.755
150.4	-21.247
150.5	-22.0803
150.6	-20.8726
150.7	-21.7433
150.8	-23.6367
150.9	-24.3066
151	-22.7945
151.1	-23.446
151.2	-21.389
151.3	-20.4594
151.4	-20.9399
151.5	-21.2703
151.6	-21.432
151.7	-22.3375
151.8	-22.7095
151.9	-21.4593
152	-22.3503
152.1	-21.3074
152.2	-22.7852
152.3	-21.9332
152.4	-22.1228
152.5	-19.9797
152.6	-20.1127
152.7	-18.5263
152.8	-20.1446
152.9	-20.31
153	-21.3928
153.1	-21.8622
153.2	-21.9998
153.3	-21.2692
153.4	-21.6932
153.5	-22.4707
153.6	-20.8541
153.7	-20.7952
153.8	-21.6947
153.9	-22.4065
154	-21.2332
154.1	-20.563
154.2	-21.0402
154.3	-20.3209
154.4	-21.2837
154.5	-25.4801
154.6	-20.856
154.7	-22.5623
154.8	-21.0102
154.9	-21.4143
155	-21.6003
155.1	-20.274
155.2	-20.7993
155.3	-20.3526
155.4	-20.6145
155.5	-21.4708
155.6	-20.3782
155.7	-19.6164
155.8	-19.3928
155.9	-19.4639
156	-19.2047
156.1	-21.986
156.2	-21.3578
156.3	-21.508
156.4	-20.8818
156.5	-20.4656
156.6	-20.3274
156.7	-20.5253
156.8	-21.3546
156.9	-20.431
157	-19.7768
157.1	-19.3008
157.2	-19.9648
157.3	-20.799
157.4	-21.3297
157.5	-21.4297
157.6	-21.657
157.7	-21.3602
157.8	-21.2681
157.9	-21.6594
158	-22.5554
158.1	-21.474
158.2	-20.34
158.3	-20.8773
158.4	-21.6185
158.5	-21.518
158.6	-19.9704
158.7	-20.3055
158.8	-20.2378
158.9	-22.2657
159	-23.0694
159.1	-25.7306
159.2	-27.9563
159.3	-21.7448
159.4	-20.9172
159.5	-21.2289
159.6	-20.879
159.7	-20.0268
159.8	-19.6736
159.9	-22.204
160	-20.6603
160.1	-21.2087
160.2	-21.292
160.3	-20.9248
160.4	-21.3337
160.5	-19.4044
160.6	-18.4592
160.7	-18.6658
160.8	-19.0858
160.9	-19.9004
161	-20.6774
161.1	-20.7792
161.2	-19.721
161.3	-19.8063
161.4	-19.4687
161.5	-20.2796
161.6	-20.2858
161.7	-20.1782
161.8	-19.2152
161.9	-19.834
162	-20.3227
162.1	-19.839
162.2	-19.3932
162.3	-19.9596
162.4	-18.3873
162.5	-17.9781
162.6	-19.0942
162.7	-18.7503
162.8	-20.2089
162.9	-20.8076
163	-19.9927
163.1	-19.117
163.2	-19.7093
163.3	-20.0914
163.4	-18.6535
163.5	-18.4881
163.6	-18.6443
163.7	-18.9897
163.8	-18.0089
163.9	-19.133
164	-19.1125
164.1	-19.6787
164.2	-19.6826
164.3	-19.924
164.4	-19.5894
164.5	-18.8159
164.6	-18.6941
164.7	-18.2398
164.8	-19.2711
164.9	-18.5416
165	-18.4813
165.1	-17.9251
165.2	-18.2258
165.3	-18.5948
165.4	-17.8896
165.5	-18.8455
165.6	-18.7051
165.7	-18.989
165.8	-18.5414
165.9	-18.6729
166	-18.6871
166.1	-18.3201
166.2	-18.7504
166.3	-18.3752
166.4	-18.8103
166.5	-18.6394
166.6	-18.5504
166.7	-18.8998
166.8	-18.0543
166.9	-18.3194
167	-18.6107
167.1	-18.8133
167.2	-19.1081
167.3	-18.7315
167.4	-19.406
167.5	-18.6479
167.6	-19.4347
167.7	-18.4028
167.8	-18.0547
167.9	-18.2281
168	-18.3866
168.1	-18.0065
168.2	-18.0811
168.3	-17.8975
168.4	-18.5447
168.5	-18.3364
168.6	-18.081
168.7	-17.8578
168.8	-18.0893
168.9	-18.0733
169	-18.0179
169.1	-19.1762
169.2	-19.2248
169.3	-19.364
169.4	-18.9389
169.5	-18.2284
169.6	-17.1088
169.7	-16.4588
169.8	-18.024
169.9	-18.1103
170	-18.0097
170.1	-17.6025
170.2	-17.8184
170.3	-17.8149
170.4	-18.2833
170.5	-18.3616
170.6	-18.5732
170.7	-17.5851
170.8	-18.411
170.9	-18.7913
171	-19.8193
171.1	-18.0026
171.2	-18.0653
171.3	-19.0727
171.4	-18.3614
171.5	-17.8972
171.6	-18.0499
171.7	-18.5951
171.8	-18.6524
171.9	-18.9154
172	-18.7897
172.1	-18.7666
172.2	-17.6807
172.3	-18.9027
172.4	-18.7546
172.5	-18.0681
172.6	-18.3131
172.7	-17.8755
172.8	-18.3663
172.9	-19.2069
173	-18.8581
173.1	-17.507
173.2	-18.8951
173.3	-17.8443
173.4	-18.7692
173.5	-19.8472
173.6	-19.8387
173.7	-19.6231
173.8	-18.887
173.9	-18.6054
174	-18.5806
174.1	-18.7404
174.2	-18.3612
174.3	-19.287
174.4	-19.4217
174.5	-19.7119
174.6	-19.1989
174.7	-19.523
174.8	-19.5866
174.9	-20.3733
175	-20.2056
175.1	-20.2993
175.2	-19.6057
175.3	-19.1429
175.4	-18.6668
175.5	-18.4586
175.6	-18.7702
175.7	-19.0367
175.8	-18.7581
175.9	-18.4029
176	-18.8673
176.1	-19.3643
176.2	-18.271
176.3	-18.6223
176.4	-19.1029
176.5	-19.3123
176.6	-17.9592
176.7	-18.3679
176.8	-19.0901
176.9	-19.3367
177	-19.1559
177.1	-19.0072
177.2	-18.8116
177.3	-18.9434
177.4	-18.1446
177.5	-17.7717
177.6	-17.6443
177.7	-17.5429
177.8	-16.8785
177.9	-16.6848
178	-16.9825
178.1	-17.4694
178.2	-18.2591
178.3	-17.9834
178.4	-17.5992
178.5	-16.8972
178.6	-16.7348
178.7	-17.679
178.8	-17.2978
178.9	-17.5254
179	-18.4124
179.1	-19.2059
179.2	-26.479
179.3	-22.6055
179.4	-18.1954
179.5	-18.2586
179.6	-18.9616
179.7	-19.0604
179.8	-18.1303
179.9	-18.4165
180	-19.3049
180.1	-19.3496
180.2	-18.8711
180.3	-19.2116
180.4	-19.6413
180.5	-19.2979
180.6	-19.337
180.7	-19.3936
180.8	-19.0222
180.9	-17.4686
181	-18.7217
181.1	-18.064
181.2	-17.6984
181.3	-16.8553
181.4	-17.1152
181.5	-18.0177
181.6	-18.6848
181.7	-18.0467
181.8	-18.025
181.9	-17.9932
182	-18.3378
182.1	-17.95
182.2	-18.6301
182.3	-18.1149
182.4	-18.0879
182.5	-18.104
182.6	-18.423
182.7	-17.8284
182.8	-17.9322
182.9	-18.169
183	-17.948
183.1	-18.1445
183.2	-17.8103
183.3	-17.2822
183.4	-17.6391
183.5	-17.8029
183.6	-17.9642
183.7	-17.5724
183.8	-17.5232
183.9	-17.4864
184	-18.4459
184.1	-18.4073
184.2	-18.297
184.3	-19.6726
184.4	-20.7052
184.5	-19.5877
184.6	-18.8578
184.7	-18.9891
184.8	-18.2136
184.9	-18.0403
185	-17.7348
185.1	-17.9023
185.2	-17.9371
185.3	-16.8523
185.4	-17.0691
185.5	-17.0399
185.6	-17.2433
185.7	-17.2066
185.8	-17.1848
185.9	-16.5578
186	-16.2927
186.1	-16.1245
186.2	-16.9945
186.3	-15.8606
186.4	-16.1717
186.5	-16.627
186.6	-17.2881
186.7	-17.3711
186.8	-17.3324
186.9	-17.3065
187	-16.8391
187.1	-16.7136
187.2	-16.1751
187.3	-16.4482
187.4	-16.8764
187.5	-16.9751
187.6	-17.4569
187.7	-17.3318
187.8	-16.2811
187.9	-17.2118
188	-16.8264
188.1	-15.9841
188.2	-16.1582
188.3	-16.8593
188.4	-17.2157
188.5	-17.436
188.6	-17.0283
188.7	-16.5196
188.8	-16.4621
188.9	-16.7847
189	-17.7356
189.1	-17.436
189.2	-17.9216
189.3	-17.424
189.4	-17.2649
189.5	-17.1636
189.6	-16.5765
189.7	-16.6717
189.8	-16.5943
189.9	-15.7715
190	-15.9416
190.1	-16.8153
190.2	-16.7214
190.3	-17.0324
190.4	-16.7648
190.5	-16.2081
190.6	-15.6405
190.7	-15.7667
190.8	-16.092
190.9	-16.8986
191	-17.2097
191.1	-16.0503
191.2	-16.7495
191.3	-17.2372
191.4	-16.8793
191.5	-16.6488
191.6	-17.4019
191.7	-17.5157
191.8	-17.1552
191.9	-16.1982
192	-16.588
192.1	-17.017
192.2	-16.5749
192.3	-17.4057
192.4	-17.7558
192.5	-17.7855
192.6	-17.2535
192.7	-17.4295
192.8	-17.7025
192.9	-16.7604
193	-17.9707
193.1	-18.273
193.2	-18.0849
193.3	-17.6857
193.4	-17.8074
193.5	-18.3851
193.6	-17.6251
193.7	-18.9375
193.8	-18.5821
193.9	-18.4485
194	-18.0236
194.1	-18.1016
194.2	-18.0032
194.3	-18.2196
194.4	-18.0524
194.5	-18.1238
194.6	-17.2793
194.7	-16.9962
194.8	-17.1688
194.9	-17.7375
195	-17.2153
195.1	-17.2456
195.2	-17.887
195.3	-17.9332
195.4	-16.8887
195.5	-17.198
195.6	-17.2736
195.7	-18.1682
195.8	-17.4409
195.9	-17.9308
196	-17.7486
196.1	-17.8885
196.2	-18.1455
196.3	-18.1496
196.4	-17.9973
196.5	-18.2661
196.6	-17.4406
196.7	-17.1625
196.8	-17.478
196.9	-17.3027
197	-17.7598
197.1	-18.1693
197.2	-17.1008
197.3	-17.4834
197.4	-16.8146
197.5	-17.0959
197.6	-17.842
197.7	-17.4898
197.8	-17.8439
197.9	-18.6486
198	-18.4883
198.1	-17.7596
198.2	-17.8503
198.3	-17.7171
198.4	-18.4955
198.5	-18.9239
198.6	-18.6954
198.7	-18.3147
198.8	-18.2154
198.9	-18.0409
199	-18.1378
199.1	-17.7861
199.2	-18.3541
199.3	-19.4309
199.4	-18.4583
199.5	-18.4918
199.6	-17.8478
199.7	-17.2938
199.8	-17.2406
[truncated: 682 more rows]
