# Supplementary material for: STIM1 and ORAI1 form a novel cold transduction mechanism in sensory and sympathetic neurons
Source: EMBO J. 2022 Dec 16;42(3):e111348. doi: 10.15252/embj.2022111348 (PMC9890232; doi:10.15252/embj.2022111348)
Supplement: Supplementary file 7 — Source Data for Figure 2 [file EMBJ-42-e111348-s003.zip › Figure_2/EMBOJ-2022-111348R1_SourceDataForFigure2E.xlsx]

## Sheet: Tabelle1
Time (sec)	Current (pA)		Time (sec)	F240/380		Time (sec)	Temperature (°C)
0	-33.8623		0	0.673231		0	30.6943
0.1	-35.6519		2	1.32315		2	30.6948
0.2	-35.5817		4	0.941099		4	30.6884
0.3	-34.7681		6	0.780719		6	30.7162
0.4	-35.5298		8	0.74023		8	30.7264
0.5	2797.32		10	0.720983		10	30.7192
0.6	1756.96		12	0.691879		12	30.7099
0.7	651.909		14	0.720452		14	30.7252
0.8	68.5248		16	0.690578		16	30.7176
0.9	-109.467		18	0.706011		18	30.6989
1	-11.1176		20	0.708121		20	30.7234
1.1	-33.9551		22	0.707151		22	30.7257
1.2	-33.5995		24	0.703509		24	30.7022
1.3	-32.3004		26	0.692832		26	30.6847
1.4	-33.0133		28	0.676953		28	30.5969
1.5	-33.9951		30	0.70768		30	30.5718
1.6	-34.5093		32	1.23155		32	30.594
1.7	-34.6689		34	0.965484		34	30.4055
1.8	-32.348		36	0.819913		36	29.8719
1.9	-32.3944		38	0.758659		38	29.0214
2	-31.6278		40	0.722219		40	27.9271
2.1	-31.7432		42	0.748212		42	26.6917
2.2	-33.8275		44	0.721378		44	25.3297
2.3	-34.8172		46	0.73253		46	23.9056
2.4	-34.361		48	0.739959		48	22.439
2.5	-35.8197		50	0.751722		50	20.9483
2.6	-34.7192		52	0.788485		52	19.4947
2.7	-34.873		54	0.791449		54	18.1957
2.8	-33.739		56	0.822787		56	16.8891
2.9	-33.237		58	0.821729		58	15.5504
3	-31.3995		60	0.864524		60	14.2226
3.1	-33.6023		62	1.09473		62	13.1182
3.2	-35.6921		64	1.17805		64	12.0843
3.3	-38.2678		66	1.14814		66	11.1228
3.4	-37.1451		68	1.23956		68	10.425
3.5	-36.2918		70	1.26532		70	9.89226
3.6	-35.6509		72	1.28285		72	9.47809
3.7	-36.9208		74	1.35256		74	9.21657
3.8	-36.9345		76	1.29576		76	8.94445
3.9	-35.0949		78	1.39396		78	8.67582
4	-34.769		80	1.38755		80	8.44327
4.1	-34.8596		82	1.46582		82	8.20992
4.2	-34.812		84	1.43698		84	8.04521
4.3	-35.7224		86	1.51078		86	7.82798
4.4	-36.1948		88	1.51361		88	7.67199
4.5	-36.6193		90	1.66173		90	7.51466
4.6	-37.2937		92	1.75065		92	7.38537
4.7	-38.3276		94	1.8568		94	7.30478
4.8	-36.3727		96	1.77839		96	7.20007
4.9	-36.0254		98	1.77157		98	7.10351
5	-35.4092		100	1.81488		100	6.99254
5.1	-37.6288		102	1.81524		102	6.85297
5.2	-37.551		104	1.89494		104	6.78861
5.3	-38.9072		106	1.81882		106	6.69296
5.4	-36.8109		108	1.85316		108	6.61407
5.5	-38.0524		110	1.83238		110	6.55583
5.6	-39.9332		112	1.82532		112	6.49465
5.7	-37.3068		114	1.88946		114	6.46254
5.8	-37.756		116	1.82202		116	6.41345
5.9	-36.0718		118	1.81505		118	6.33468
6	-38.6337		120	1.82563		120	6.26574
6.1	-36.7908		122	1.97338		122	6.1997
6.2	-36.0443		124	2.04488		124	6.1615
6.3	-36.3068		126	1.90902		126	6.16528
6.4	-35.9421		128	1.96696		128	6.1676
6.5	-35.8038		130	1.973		130	6.14938
6.6	-37.2516		132	1.95599		132	6.13084
6.7	-36.2439		134	1.94298		134	6.10568
6.8	-36.8863		136	1.86114		136	6.09797
6.9	-36.6318		138	1.87729		138	6.06815
7	-36.7599		140	1.87606		140	6.0543
7.1	-37.2885		142	1.83572		142	6.02219
7.2	-39.6063		144	1.79125		144	5.98426
7.3	-41.188		146	1.74339		146	5.98907
7.4	-40.4053		148	1.7591		148	5.99613
7.5	-39.726		150	1.6872		150	6.01901
7.6	-39.0576		152	1.8603		152	6.21496
7.7	-38.1021		154	1.8661		154	6.95839
7.8	-37.8049		156	1.86598		156	8.22918
7.9	-38.3017		158	1.72557		158	9.76401
8	-40.6055		160	1.3949		160	11.4479
8.1	-40.8853		162	1.08721		162	13.2771
8.2	-41.4841		164	0.902058		164	15.185
8.3	-41.1453		166	0.827374		166	17.058
8.4	-43.1259		168	0.808285		168	18.7428
8.5	-42.0499		170	0.775881		170	20.2438
8.6	-40.3064		172	0.724693		172	21.4902
8.7	-40.73		174	0.679269		174	22.4941
8.8	-39.9695		176	0.700786		176	23.3584
8.9	-39.1586		178	0.692042		178	24.0055
9	-38.9667		180	0.700613		180	24.5663
9.1	-39.1238		182	1.13225		182	25.1028
9.2	-40.311		184	0.872474		184	25.5766
9.3	-39.6786		186	0.756519		186	25.9603
9.4	-41.2485		188	0.723108		188	26.2806
9.5	-40.2744		190	0.724085		190	26.5816
9.6	-41.857		192	0.720902		192	26.8414
9.7	-44.9454		194	0.710682		194	27.0322
9.8	-42.3669		196	0.722099		196	27.1854
9.9	-40.6488		198	0.696352		198	27.4481
10	-42.6782		200	0.703916		200	27.7117
10.1	-40.8539		202	0.713167		202	27.9363
10.2	-40.8047		204	0.706723		204	28.1462
10.3	-40.4327		206	0.712844		206	28.3502
10.4	-39.9719		208	0.711118		208	28.4954
10.5	-38.8882		210	0.705645		210	28.6573
10.6	-42.1725		212	1.24618		212	28.8466
10.7	-41.2985		214	0.946946		214	28.9762
10.8	-41.7111		216	0.828972		216	29.0973
10.9	-38.0127		218	0.755323		218	29.2346
11	-38.3502		220	0.758841		220	29.3627
11.1	-37.876		222	0.751709		222	29.4812
11.2	-39.166		224	0.732688		224	29.5932
11.3	-38.2236		226	0.743106		226	29.6651
11.4	-39.8712		228	0.73808		228	29.7402
11.5	-40.6882		230	0.737933		230	29.8039
11.6	-39.1812		232	0.748977		232	29.8512
11.7	-39.1748		234	0.750116		234	29.9006
11.8	-40.7208		236	0.745858		236	29.9499
11.9	-41.2729		238	0.729338		238	29.9951
12	-40.7666		240	0.722184		240	30.018
12.1	-39.4586		242	1.22642		242	30.0414
12.2	-41.1942		244	1.03201		244	30.082
12.3	-43.3408		246	0.870565		246	30.1209
12.4	-40.7184		248	0.804543		248	30.164
12.5	-41.6626		250	0.805676		250	30.2016
12.6	-44.2303		252	0.775829		252	30.2278
12.7	-44.501		254	0.755415		254	30.2403
12.8	-41.5591		256	0.781039		256	30.2598
12.9	-44.6002		258	0.767262		258	30.2848
13	-44.2767		260	0.752237		260	30.3212
13.1	-42.2903		262	0.785987		262	30.3495
13.2	-42.6154		264	0.757845		264	30.3584
13.3	-41.9629		266	0.771149		266	30.3739
13.4	-42.9059					268	30.3944
13.5	-42.6328
13.6	-43.1027
13.7	-43.2498
13.8	-44.7144
13.9	-44.4553
14	-41.0016
14.1	-44.8825
14.2	-41.6296
14.3	-42.7417
14.4	-42.9044
14.5	-41.7654
14.6	-42.3138
14.7	-41.9492
14.8	-40.9433
14.9	-42.576
15	-43.3218
15.1	-42.8677
15.2	-42.8323
15.3	-43.3688
15.4	-43.9206
15.5	-43.3969
15.6	-40.7898
15.7	-40.6918
15.8	-40.011
15.9	-40.9555
16	-43.9859
16.1	-44.5218
16.2	-42.6804
16.3	-42.9739
16.4	-42.7585
16.5	-43.1665
16.6	-43.2364
16.7	-39.6307
16.8	-40.7092
16.9	-40.3351
17	-42.6306
17.1	-43.4277
17.2	-43.1955
17.3	-43.4314
17.4	-43.1522
17.5	-44.5337
17.6	-45.6863
17.7	-44.4592
17.8	-44.1241
17.9	-44.9301
18	-43.0707
18.1	-43.9197
18.2	-45.6808
18.3	-44.151
18.4	-43.3783
18.5	-45.2386
18.6	-47.1262
18.7	-44.6765
18.8	-44.5804
18.9	-45.6274
19	-44.9371
19.1	-45.134
19.2	-45.6177
19.3	-44.7516
19.4	-46.1536
19.5	-46.8399
19.6	-46.1404
19.7	-46.3165
19.8	-46.4865
19.9	-47.8976
20	-49.9283
20.1	-48.9932
20.2	-49.1568
20.3	-49.2462
20.4	-50.2103
20.5	-49.7278
20.6	-48.4351
20.7	-49.6094
20.8	-48.5437
20.9	-50.8585
21	-48.3231
21.1	-48.0728
21.2	-49.1898
21.3	-47.6132
21.4	-46.6977
21.5	-47.402
21.6	-46.8042
21.7	-47.6306
21.8	-48.5016
21.9	-48.7946
22	-49.357
22.1	-49.2935
22.2	-49.6579
22.3	-48.609
22.4	-45.7318
22.5	-48.4055
22.6	-48.0499
22.7	-49.5331
22.8	-47.6642
22.9	-47.2345
23	-46.6409
23.1	-49.1211
23.2	-48.4885
23.3	-47.0914
23.4	-47.2653
23.5	-48.7381
23.6	-47.4228
23.7	-48.3511
23.8	-50.0436
23.9	-49.1595
24	-51.6693
24.1	-50.2985
24.2	-52.3822
24.3	-54.3549
24.4	-50.3806
24.5	-49.5798
24.6	-48.9542
24.7	-50.4065
24.8	-50.1575
24.9	-48.3069
25	-50.8026
25.1	-50.7578
25.2	-51.1478
25.3	-51.5088
25.4	-49.8657
25.5	-51.33
25.6	-50.8041
25.7	-49.6503
25.8	-48.5559
25.9	-49.9167
26	-49.3643
26.1	-49.0485
26.2	-49.5197
26.3	-52.3038
26.4	-51.9043
26.5	-51.3861
26.6	-51.4197
26.7	-53.8892
26.8	-52.7539
26.9	-51.8445
27	-52.1054
27.1	-52.0154
27.2	-52.0987
27.3	-53.9572
27.4	-56.7743
27.5	-55.2591
27.6	-55.8017
27.7	-57.3209
27.8	-54.5605
27.9	-54.9084
28	-53.5269
28.1	-53.7039
28.2	-55.0333
28.3	-53.6911
28.4	-55.0583
28.5	-53.0893
28.6	-53.1552
28.7	-54.3576
28.8	-55.1248
28.9	-52.6019
29	-52.1204
29.1	-49.4107
29.2	-47.9401
29.3	-50.2893
29.4	-49.0277
29.5	-51.2875
29.6	-48.6615
29.7	-49.1647
29.8	-48.6737
29.9	-47.9404
30	-46.2134
30.1	-47.0291
30.2	-48.9441
30.3	-48.0667
30.4	-46.543
30.5	2666.8
30.6	1695.1
30.7	627.846
30.8	59.0271
30.9	-126.828
31	-23.2608
31.1	-46.6229
31.2	-45.6015
31.3	-45.5093
31.4	-46.0431
31.5	-43.0063
31.6	-42.8339
31.7	-42.7151
31.8	-42.5488
31.9	-42.2754
32	-42.7347
32.1	-44.364
32.2	-44.9069
32.3	-45.8667
32.4	-46.0141
32.5	-46.0352
32.6	-47.9486
32.7	-46.3956
32.8	-45.347
32.9	-47.2839
33	-46.6794
33.1	-46.7627
33.2	-48.0371
33.3	-48.3621
33.4	-47.0792
33.5	-47.6639
33.6	-47.5378
33.7	-46.8619
33.8	-45.481
33.9	-45.8118
34	-47.8098
34.1	-48.222
34.2	-48.0487
34.3	-48.7634
34.4	-45.8221
34.5	-45.9097
34.6	-45.1276
34.7	-47.952
34.8	-47.439
34.9	-49.5029
35	-47.5943
35.1	-46.2494
35.2	-47.3459
35.3	-47.2156
35.4	-45.7971
35.5	-46.3696
35.6	-45.9885
35.7	-43.9108
35.8	-45.2026
35.9	-46.1313
36	-45.639
36.1	-46.0901
36.2	-47.4432
36.3	-45.8597
36.4	-45.5627
36.5	-46.3821
36.6	-46.4182
36.7	-43.5284
36.8	-46.2552
36.9	-44.6301
37	-46.2848
37.1	-44.5023
37.2	-44.5044
37.3	-44.371
37.4	-43.3139
37.5	-44.2059
37.6	-44.2642
37.7	-43.6465
37.8	-44.0234
37.9	-43.349
38	-41.4099
38.1	-42.1658
38.2	-42.7545
38.3	-41.9992
38.4	-42.9593
38.5	-44.4415
38.6	-42.4072
38.7	-43.1876
38.8	-43.5229
38.9	-42.7377
39	-41.1127
39.1	-41.3223
39.2	-39.7769
39.3	-41.4267
39.4	-41.9727
39.5	-40.3384
39.6	-40.3622
39.7	-40.0534
39.8	-41.2958
39.9	-40.752
40	-41.2015
40.1	-40.7635
40.2	-40.744
40.3	-41.6211
40.4	-40.3586
40.5	-39.2148
40.6	-40.4007
40.7	-41.1038
40.8	-39.8328
40.9	-39.3988
41	-41.3751
41.1	-42.2839
41.2	-39.8358
41.3	-40.8118
41.4	-41.795
41.5	-40.957
41.6	-39.9786
41.7	-39.1138
41.8	-40.1273
41.9	-39.4116
42	-39.494
42.1	-39.5309
42.2	-41.362
42.3	-39.5544
42.4	-38.9264
42.5	-39.964
42.6	-39.6692
42.7	-39.7318
42.8	-37.9001
42.9	-39.3863
43	-39.0594
43.1	-38.7109
43.2	-39.2416
43.3	-39.0067
43.4	-38.3057
43.5	-39.4806
43.6	-38.4546
43.7	-38.457
43.8	-39.7678
43.9	-38.5345
44	-37.4997
44.1	-39.4022
44.2	-37.6093
44.3	-38.6316
44.4	-38.5577
44.5	-38.1094
44.6	-38.1668
44.7	-38.1015
44.8	-39.6213
44.9	-37.9575
45	-37.8827
45.1	-37.5558
45.2	-38.8791
45.3	-38.7622
45.4	-38.1882
45.5	-38.9801
45.6	-40.2094
45.7	-37.8323
45.8	-37.0975
45.9	-37.4368
46	-38.2285
46.1	-36.9025
46.2	-36.9589
46.3	-38.6777
46.4	-39.216
46.5	-38.248
46.6	-37.0871
46.7	-36.8436
46.8	-36.9785
46.9	-36.9952
47	-37.0001
47.1	-36.2659
47.2	-36.8692
47.3	-37.2687
47.4	-36.6763
47.5	-38.3826
47.6	-37.7304
47.7	-37.3788
47.8	-38.0557
47.9	-37.7454
48	-37.8549
48.1	-37.3642
48.2	-36.0294
48.3	-36.2677
48.4	-36.9269
48.5	-39.2734
48.6	-37.7881
48.7	-37.355
48.8	-36.694
48.9	-36.3739
49	-35.2621
49.1	-35.5908
49.2	-36.5045
49.3	-36.4377
49.4	-35.5505
49.5	-35.1248
49.6	-35.3586
49.7	-36.3846
49.8	-35.4971
49.9	-35.0558
50	-35.1794
50.1	-36.0501
50.2	-36.0599
50.3	-35.1392
50.4	-34.556
50.5	-34.0262
50.6	-34.7311
50.7	-35.0113
50.8	-34.7693
50.9	-36.0403
51	-35.7089
51.1	-36.1331
51.2	-35.8273
51.3	-34.2105
51.4	-34.8325
51.5	-34.567
51.6	-35.1129
51.7	-34.1962
51.8	-35.2792
51.9	-34.6579
52	-35.3152
52.1	-35.6653
52.2	-35.7428
52.3	-34.7516
52.4	-34.7672
52.5	-33.5492
52.6	-34.4168
52.7	-34.4473
52.8	-34.1339
52.9	-33.8022
53	-33.4885
53.1	-33.1995
53.2	-32.6901
53.3	-34.1339
53.4	-33.353
53.5	-34.2676
53.6	-34.2282
53.7	-33.75
53.8	-34.2419
53.9	-34.606
54	-33.4354
54.1	-32.4463
54.2	-33.2178
54.3	-32.59
54.4	-32.4243
54.5	-33.2233
54.6	-33.0029
54.7	-33.2294
54.8	-33.1717
54.9	-33.2791
55	-32.6773
55.1	-33.8373
55.2	-32.8696
55.3	-32.6492
55.4	-32.9962
55.5	-34.1068
55.6	-33.5806
55.7	-33.5568
55.8	-33.5507
55.9	-31.8408
56	-32.1252
56.1	-31.1664
56.2	-32.7121
56.3	-32.8244
56.4	-33.0225
56.5	-32.2159
56.6	-33.4503
56.7	-34.9011
56.8	-32.7475
56.9	-33.551
57	-32.2342
57.1	-32.0584
57.2	-31.9214
57.3	-32.3557
57.4	-32.4414
57.5	-32.5604
57.6	-33.0902
57.7	-32.6724
57.8	-32.5333
57.9	-32.4176
58	-32.9352
58.1	-33.1857
58.2	-32.4265
58.3	-32.3108
58.4	-31.1014
58.5	-32.3688
58.6	-31.7142
58.7	-30.7874
58.8	-32.5827
58.9	-31.7126
59	-31.2631
59.1	-31.8552
59.2	-31.3782
59.3	-31.1197
59.4	-29.9957
59.5	-31.088
59.6	-31.3376
59.7	-31.0077
59.8	-30.5911
59.9	-31.1374
60	-30.3525
60.1	-29.3506
60.2	-28.7463
60.3	-28.5553
60.4	-30.3427
60.5	880.638
60.6	848.015
60.7	280.727
60.8	3.80737
60.9	-75.5951
61	-3.09174
61.1	-27.4854
61.2	-28.0118
61.3	-28.2501
61.4	-29.462
61.5	-29.3307
61.6	-30.2731
61.7	-30.1385
61.8	-29.2203
61.9	-29.5633
62	-29.5471
62.1	-29.5651
62.2	-29.2694
62.3	-31.3782
62.4	-29.4287
62.5	-29.5425
62.6	-29.7269
62.7	-29.5142
62.8	-29.7772
62.9	-28.0887
63	-29.1037
63.1	-29.2719
63.2	-29.2999
63.3	-30.8633
63.4	-29.4028
63.5	-29.5901
63.6	-29.9536
63.7	-29.9054
63.8	-29.3732
63.9	-29.9774
64	-29.9594
64.1	-29.3073
64.2	-28.7747
64.3	-29.1885
64.4	-29.3109
64.5	-28.7985
64.6	-29.79
64.7	-29.4788
64.8	-28.6145
64.9	-29.2978
65	-29.8541
65.1	-29.6594
65.2	-29.2099
65.3	-28.5803
65.4	-28.5739
65.5	-28.2135
65.6	-27.2348
65.7	-28.7555
65.8	-28.515
65.9	-28.837
66	-28.2697
66.1	-28.5898
66.2	-29.6454
66.3	-29.0823
66.4	-29.2627
66.5	-28.8751
66.6	-27.8436
66.7	-28.2657
66.8	-29.6655
66.9	-30.0797
67	-30.7089
67.1	-29.7626
67.2	-29.263
67.3	-28.7958
67.4	-29.6951
67.5	-29.9365
67.6	-30.0916
67.7	-30.3201
67.8	-31.0971
67.9	-30.2695
68	-30.2228
68.1	-29.032
68.2	-29.9789
68.3	-29.9112
68.4	-29.744
68.5	-29.7253
68.6	-31.0101
68.7	-29.1714
68.8	-29.0338
68.9	-30.014
69	-30.8887
69.1	-31.1935
69.2	-32.0395
69.3	-31.4789
69.4	-30.5365
69.5	-31.3647
69.6	-31.8149
69.7	-30.7895
69.8	-31.6641
69.9	-31.4417
70	-30.2994
70.1	-31.3147
70.2	-31.5549
70.3	-30.9079
70.4	-30.4047
70.5	-29.657
70.6	-29.0747
70.7	-29.8108
70.8	-30.2753
70.9	-30.9134
71	-30.2148
71.1	-30.8582
71.2	-31.6803
71.3	-31.676
71.4	-29.928
71.5	-29.238
71.6	-28.9978
71.7	-28.2474
71.8	-29.5828
71.9	-30.9592
72	-31.3449
72.1	-29.8395
72.2	-29.447
72.3	-29.9536
72.4	-30.2878
72.5	-29.4812
72.6	-29.8593
72.7	-29.5889
72.8	-29.194
72.9	-28.8483
73	-28.9621
73.1	-28.9169
73.2	-30.1129
73.3	-29.2542
73.4	-29.2163
73.5	-29.7531
73.6	-29.8767
73.7	-30.3687
73.8	-31.3763
73.9	-30.6448
74	-28.8928
74.1	-28.9233
74.2	-30.242
74.3	-29.5569
74.4	-29.093
74.5	-28.0893
74.6	-30.4977
74.7	-30.408
74.8	-31.1099
74.9	-30.3561
75	-29.9136
75.1	-30.0787
75.2	-28.7207
75.3	-29.1174
75.4	-29.5743
75.5	-29.7131
75.6	-29.6396
75.7	-29.8059
75.8	-30.126
75.9	-29.8419
76	-29.404
76.1	-30.9283
76.2	-30.5725
76.3	-30.4343
76.4	-30.647
76.5	-30.6961
76.6	-30.1944
76.7	-29.3079
76.8	-30.1694
76.9	-31.4001
77	-31.1707
77.1	-31.055
77.2	-30.5887
77.3	-29.8642
77.4	-29.6957
77.5	-29.7238
77.6	-30.3931
77.7	-30.8795
77.8	-31.1966
77.9	-29.6542
78	-30.1825
78.1	-29.8831
78.2	-29.7061
78.3	-30.2063
78.4	-29.1837
78.5	-28.4402
78.6	-30.0406
78.7	-30.2487
78.8	-30.8603
78.9	-30.7834
79	-29.8682
79.1	-29.8474
79.2	-30.3613
79.3	-30.6973
79.4	-30.6451
79.5	-30.451
79.6	-29.44
79.7	-30.965
79.8	-30.8728
79.9	-29.639
80	-30.5872
80.1	-30.2686
80.2	-30.7117
80.3	-30.4419
80.4	-29.4614
80.5	-28.6258
80.6	-29.8364
80.7	-29.2554
80.8	-28.6777
80.9	-28.5193
81	-29.108
81.1	-28.858
81.2	-28.703
81.3	-29.0363
81.4	-28.7299
81.5	-28.4415
81.6	-28.4039
81.7	-28.746
81.8	-29.9643
81.9	-29.3768
82	-28.9554
82.1	-28.5046
82.2	-29.5926
82.3	-28.9624
82.4	-28.2858
82.5	-28.3368
82.6	-29.5126
82.7	-28.8278
82.8	-28.3615
82.9	-29.4812
83	-29.935
83.1	-30.014
83.2	-30.907
83.3	-30.8185
83.4	-30.2679
83.5	-29.7989
83.6	-28.9102
83.7	-29.4803
83.8	-29.5261
83.9	-28.0533
84	-28.8367
84.1	-29.8682
84.2	-28.8751
84.3	-29.0521
84.4	-29.8291
84.5	-29.8804
84.6	-30.8069
84.7	-29.8804
84.8	-29.9512
84.9	-29.9988
85	-29.5697
85.1	-29.8172
85.2	-29.761
85.3	-30.8707
85.4	-29.9744
85.5	-29.4144
85.6	-28.9578
85.7	-30.4974
85.8	-29.5593
85.9	-29.5413
86	-29.2709
86.1	-28.5199
86.2	-30.0406
86.3	-28.9639
86.4	-29.6536
86.5	-29.093
86.6	-29.3814
86.7	-29.8651
86.8	-29.0628
86.9	-29.2624
87	-29.007
87.1	-29.2288
87.2	-28.577
87.3	-29.8795
87.4	-29.6866
87.5	-30.4565
87.6	-28.7555
87.7	-27.3959
87.8	-29.1119
87.9	-27.8326
88	-28.6755
88.1	-28.6014
88.2	-29.5758
88.3	-29.2764
88.4	-28.5468
88.5	-28.4888
88.6	-29.0933
88.7	-29.9445
88.8	-29.3472
88.9	-29.2996
89	-28.7503
89.1	-28.7686
89.2	-28.9261
89.3	-30.3101
89.4	-28.9047
89.5	-29.6451
89.6	-29.9045
89.7	-28.3292
89.8	-30.9476
89.9	-28.5172
90	-29.2798
90.1	-29.3399
90.2	-29.5105
90.3	-28.9484
90.4	-29.5645
90.5	554.469
90.6	701.6
90.7	252.665
90.8	5.90973
90.9	-73.3237
91	-4.67041
91.1	-29.1718
91.2	-29.2413
91.3	-29.3945
91.4	-29.7348
91.5	-28.8727
91.6	-29.1611
91.7	-30.2353
91.8	-29.9249
91.9	-29.6475
92	-29.5905
92.1	-29.5093
92.2	-29.433
92.3	-29.006
92.4	-29.8547
92.5	-29.8972
92.6	-30.2838
92.7	-30.6747
92.8	-30.5954
92.9	-30.6192
93	-30.4883
93.1	-31.1279
93.2	-31.1646
93.3	-29.8752
93.4	-31.1063
93.5	-31.5121
93.6	-29.9274
93.7	-29.3463
93.8	-29.5169
93.9	-31.0233
94	-30.5576
94.1	-30.0192
94.2	-29.9084
94.3	-30.4147
94.4	-30.7693
94.5	-30.4263
94.6	-30.9479
94.7	-31.0468
94.8	-31.3266
94.9	-29.8395
95	-30.9204
95.1	-31.0254
95.2	-30.0516
95.3	-29.4543
95.4	-29.0253
95.5	-29.3536
95.6	-29.8328
95.7	-29.7507
95.8	-29.7708
95.9	-30.6293
96	-30.2408
96.1	-29.1391
96.2	-28.8501
96.3	-29.7269
96.4	-30.0418
96.5	-29.8581
96.6	-29.4595
96.7	-29.1455
96.8	-28.5873
96.9	-29.1476
97	-29.5691
97.1	-29.5416
97.2	-30.1724
97.3	-29.361
97.4	-29.5047
97.5	-29.5602
97.6	-29.1653
97.7	-29.0366
97.8	-27.9044
97.9	-28.3029
98	-27.5528
98.1	-27.6334
98.2	-28.8043
98.3	-28.1229
98.4	-28.4241
98.5	-27.6251
98.6	-28.2111
98.7	-29.2093
98.8	-27.1313
98.9	-28.5828
99	-28.6935
99.1	-28.5168
99.2	-29.5035
99.3	-29.3738
99.4	-30.43
99.5	-29.2282
99.6	-28.3832
99.7	-28.3237
99.8	-27.5793
99.9	-28.4335
100	-28.2315
100.1	-28.8785
100.2	-29.205
100.3	-29.1711
100.4	-29.7803
100.5	-29.2847
100.6	-27.9395
100.7	-28.7399
100.8	-28.1656
100.9	-28.0795
101	-29.2374
101.1	-28.3002
101.2	-29.2282
101.3	-28.475
101.4	-29.5493
101.5	-29.375
101.6	-29.007
101.7	-28.6371
101.8	-29.1498
101.9	-29.4931
102	-29.7565
102.1	-28.9777
102.2	-28.3282
102.3	-28.0389
102.4	-28.3667
102.5	-27.9556
102.6	-27.8735
102.7	-28.0396
102.8	-28.7595
102.9	-28.4604
103	-28.4982
103.1	-29.8688
103.2	-29.1583
103.3	-27.811
103.4	-27.6199
103.5	-28.0893
103.6	-28.7958
103.7	-28.6383
103.8	-28.067
103.9	-28.4613
104	-27.7927
104.1	-29.1809
104.2	-28.4906
104.3	-28.5938
104.4	-28.367
104.5	-28.0948
104.6	-27.644
104.7	-27.973
104.8	-27.6794
104.9	-28.4152
105	-28.2413
105.1	-27.8867
105.2	-28.6478
105.3	-28.9035
105.4	-28.591
105.5	-28.4039
105.6	-29.2902
105.7	-28.2379
105.8	-28.7646
105.9	-27.7341
106	-28.558
106.1	-27.8845
106.2	-28.1616
106.3	-29.2184
106.4	-28.5919
106.5	-28.3136
106.6	-27.8247
106.7	-28.815
106.8	-28.0084
106.9	-28.4683
107	-27.0013
107.1	-27.4222
107.2	-28.074
107.3	-27.6245
107.4	-28.6197
107.5	-28.374
107.6	-28.8843
107.7	-28.085
107.8	-29.4019
107.9	-29.158
108	-28.3066
108.1	-28.6298
108.2	-28.6935
108.3	-29.1589
108.4	-28.6243
108.5	-28.4662
108.6	-28.7585
108.7	-28.4888
108.8	-27.7585
108.9	-28.4827
109	-28.1378
109.1	-28.4241
109.2	-28.6914
109.3	-28.5443
109.4	-29.1837
109.5	-28.9346
109.6	-28.4
109.7	-28.4433
109.8	-30.3162
109.9	-29.7943
110	-28.9545
110.1	-30.8734
110.2	-30.9216
110.3	-29.8822
110.4	-30.0443
110.5	-30.5786
110.6	-30.6268
110.7	-30.419
110.8	-30.4709
110.9	-29.8724
111	-29.9527
111.1	-30.1477
111.2	-30.5759
111.3	-29.845
111.4	-30.4404
111.5	-30.2338
111.6	-30.3186
111.7	-31.1514
111.8	-31.0858
111.9	-31.4236
112	-31.0757
112.1	-30.2328
112.2	-29.5761
112.3	-29.8926
112.4	-29.9719
112.5	-29.7748
112.6	-30.1541
112.7	-30.4498
112.8	-30.7959
112.9	-29.8944
113	-29.6033
113.1	-29.6289
113.2	-29.7302
113.3	-31.1453
113.4	-30.7138
113.5	-31.1392
113.6	-30.1385
113.7	-29.6094
113.8	-29.7787
113.9	-31.6489
114	-30.1205
114.1	-29.8611
114.2	-31.4145
114.3	-31.7096
114.4	-33.2553
114.5	-33.1979
114.6	-31.8826
114.7	-31.5594
114.8	-30.9192
114.9	-30.1581
115	-30.6506
115.1	-28.8675
115.2	-31.0025
115.3	-29.8807
115.4	-30.0177
115.5	-30.5887
115.6	-28.6545
115.7	-28.7439
115.8	-29.7699
115.9	-28.8071
116	-28.4491
116.1	-28.5086
116.2	-30.0021
116.3	-28.8461
116.4	-28.6563
116.5	-28.6954
116.6	-29.35
116.7	-30.0497
116.8	-29.4217
116.9	-28.7204
117	-28.6972
117.1	-28.093
117.2	-29.0326
117.3	-28.4976
117.4	-28.0969
117.5	-29.613
117.6	-29.3918
117.7	-29.3762
117.8	-30.0021
117.9	-29.7418
118	-29.8206
118.1	-30.7932
118.2	-30.3555
118.3	-29.2279
118.4	-29.5963
118.5	-30.1263
118.6	-30.0333
118.7	-30.5328
118.8	-31.04
118.9	-28.7247
119	-28.9114
119.1	-29.7125
119.2	-29.4449
119.3	-28.7195
119.4	-30.079
119.5	-30.5899
119.6	-29.964
119.7	-29.1281
119.8	-29.9548
119.9	-29.9551
120	-29.9896
120.1	-29.9487
120.2	-30.0772
120.3	-30.4648
120.4	-31.1725
120.5	608.194
120.6	719.293
120.7	250.843
120.8	-0.761108
120.9	-77.1967
121	-6.01196
121.1	-28.1186
121.2	-28.4637
121.3	-30.5588
121.4	-30.1709
121.5	-31.9391
121.6	-32.1304
121.7	-31.6367
121.8	-30.8978
121.9	-30.5884
122	-30.7343
122.1	-31.5268
122.2	-31.5631
122.3	-31.4023
122.4	-29.7327
122.5	-30.528
122.6	-30.6802
122.7	-29.9722
122.8	-30.3207
122.9	-30.2319
123	-30.8588
123.1	-31.1612
123.2	-30.3745
123.3	-30.3067
123.4	-31.1774
123.5	-29.6249
123.6	-30.0946
123.7	-30.4303
123.8	-31.3812
123.9	-32.0926
124	-32.8787
124.1	-30.2164
124.2	-30.7608
124.3	-31.7224
124.4	-31.3382
124.5	-31.8692
124.6	-31.315
124.7	-30.9509
124.8	-31.8146
124.9	-30.4495
125	-30.0708
125.1	-30.61
125.2	-29.1974
125.3	-29.5779
125.4	-28.7723
125.5	-29.407
125.6	-30.502
125.7	-30.5142
125.8	-30.3854
125.9	-31.3431
126	-29.9591
126.1	-30.1126
126.2	-30.278
126.3	-29.8557
126.4	-30.5487
126.5	-29.6878
126.6	-30.574
126.7	-29.6561
126.8	-29.8468
126.9	-29.6136
127	-30.47
127.1	-29.895
127.2	-30.1111
127.3	-29.5923
127.4	-29.1614
127.5	-30.7828
127.6	-29.5874
127.7	-30.6796
127.8	-32.1924
127.9	-29.3707
128	-29.9103
128.1	-30.2145
128.2	-29.3256
128.3	-29.3851
128.4	-28.2123
128.5	-27.8711
128.6	-29.3027
128.7	-29.4543
128.8	-28.9664
128.9	-29.6628
129	-32.3798
129.1	-29.1534
129.2	-29.5386
129.3	-27.4033
129.4	-29.0668
129.5	-27.9083
129.6	-28.0313
129.7	-28.4424
129.8	-27.9742
129.9	-27.8253
130	-27.8824
130.1	-27.8305
130.2	-29.7665
130.3	-29.5813
130.4	-28.1888
130.5	-28.6121
130.6	-27.919
130.7	-30.4489
130.8	-29.7052
130.9	-30.2768
131	-31.4838
131.1	-30.1447
131.2	-29.8682
131.3	-29.5447
131.4	-28.7524
131.5	-30.217
131.6	-29.9704
131.7	-29.6753
131.8	-30.8649
131.9	-29.689
132	-29.8743
132.1	-29.8886
132.2	-28.3505
132.3	-28.1943
132.4	-29.6344
132.5	-29.6719
132.6	-28.0118
132.7	-28.9322
132.8	-29.0817
132.9	-29.3375
133	-30.6763
133.1	-30.4102
133.2	-28.9877
133.3	-28.5782
133.4	-27.4435
133.5	-28.2986
133.6	-30.0232
133.7	-29.014
133.8	-28.558
133.9	-28.3484
134	-29.3298
134.1	-29.3259
134.2	-29.1284
134.3	-28.7326
134.4	-28.3255
134.5	-30.5438
134.6	-30.4071
134.7	-30.7724
134.8	-31.3321
134.9	-29.6112
135	-30.1367
135.1	-30.3152
135.2	-30.4648
135.3	-29.6851
135.4	-29.4849
135.5	-29.5151
135.6	-29.5255
135.7	-28.7051
135.8	-27.6642
135.9	-28.4604
136	-28.5242
136.1	-29.3918
136.2	-29.2007
136.3	-29.4196
136.4	-28.1805
136.5	-28.3258
136.6	-28.9035
136.7	-27.8604
136.8	-28.5522
136.9	-28.1769
137	-28.7769
137.1	-30.0507
137.2	-29.2926
137.3	-30.0226
137.4	-29.7144
137.5	-29.0527
137.6	-28.5501
137.7	-29.4321
137.8	-29.4165
137.9	-29.1074
138	-29.5126
138.1	-30.3345
138.2	-30.7599
138.3	-30.7199
138.4	-30.4303
138.5	-30.3635
138.6	-30.26
138.7	-29.5355
138.8	-30.018
138.9	-30.0436
139	-30.2267
139.1	-30.4977
139.2	-29.5471
139.3	-29.6075
139.4	-29.2123
139.5	-30.5566
139.6	-29.6396
139.7	-29.6521
139.8	-29.3649
139.9	-29.3655
140	-29.6753
140.1	-30.1727
140.2	-30.5521
140.3	-30.5643
140.4	-29.8752
140.5	-29.2633
140.6	-28.7317
140.7	-29.072
140.8	-29.454
140.9	-29.4901
141	-29.4485
141.1	-28.7024
141.2	-28.7119
141.3	-29.263
141.4	-29.1885
141.5	-30.0058
141.6	-30.4788
141.7	-30.9738
141.8	-28.5059
141.9	-29.5233
142	-30.2002
142.1	-29.5053
142.2	-29.9271
142.3	-29.7827
142.4	-29.4043
142.5	-29.3341
142.6	-29.5908
142.7	-28.9578
142.8	-29.7098
142.9	-29.1891
143	-29.5709
143.1	-29.6475
143.2	-29.7363
143.3	-28.9716
143.4	-29.5474
143.5	-30.3564
143.6	-29.8599
143.7	-29.5435
143.8	-29.6085
143.9	-30.4074
144	-29.2102
144.1	-30.9116
144.2	-30.7877
144.3	-30.6668
144.4	-30.6281
144.5	-31.1154
144.6	-29.7784
144.7	-29.7351
144.8	-30.1712
144.9	-30.2597
145	-29.6402
145.1	-29.4431
145.2	-29.9487
145.3	-28.9307
145.4	-29.2206
145.5	-30.6335
145.6	-30.2023
145.7	-31.0696
145.8	-29.5865
145.9	-29.2773
146	-28.7521
146.1	-30.018
146.2	-30.8176
146.3	-29.7043
146.4	-29.9362
146.5	-30.303
146.6	-29.7159
146.7	-29.2526
146.8	-29.566
146.9	-28.4821
147	-30.1352
147.1	-30.1407
147.2	-30.4211
147.3	-30.7144
147.4	-30.5698
147.5	-30.5737
147.6	-30.954
147.7	-30.9286
147.8	-30.3439
147.9	-29.679
148	-29.9826
148.1	-30.0269
148.2	-29.9146
148.3	-30.1486
148.4	-30.2899
148.5	-30.3082
148.6	-31.037
148.7	-31.1563
148.8	-29.9796
148.9	-29.9728
149	-29.1125
149.1	-30.137
149.2	-30.8612
149.3	-30.2621
149.4	-30.4068
149.5	-30.5988
149.6	-30.3052
149.7	-30.7974
149.8	-30.1987
149.9	-30.3275
150	-30.6516
150.1	-31.0263
150.2	-30.6723
150.3	-32.4411
150.4	-32.5583
150.5	768.38
150.6	742.99
150.7	239.625
150.8	-8.34717
150.9	-77.4945
151	-6.10992
151.1	-30.0696
151.2	-30.491
151.3	-32.7051
151.4	-34.0329
151.5	-33.7762
151.6	-35.1398
151.7	-33.3228
151.8	-34.4385
151.9	-33.7
152	-35.1694
152.1	-34.4781
152.2	-35.282
152.3	-35.6442
152.4	-34.6875
152.5	-32.6718
152.6	-35.4623
152.7	-35.2356
152.8	-35.2301
152.9	-34.2252
153	-36.3437
153.1	-35.8575
153.2	-36.4047
153.3	-35.5774
153.4	-35.8054
153.5	-35.2457
153.6	-36.3617
153.7	-37.272
153.8	-37.9517
153.9	-37.8116
154	-37.0071
154.1	-36.4685
154.2	-36.8942
154.3	-38.0701
154.4	-38.0191
154.5	-37.7515
154.6	-38.3185
154.7	-38.8504
154.8	-39.5065
154.9	-39.6362
155	-39.1843
155.1	-39.1013
155.2	-41.3763
155.3	-41.3773
155.4	-39.7296
155.5	-41.5817
155.6	-41.6837
155.7	-41.8051
155.8	-40.8411
155.9	-41.7319
156	-41.0022
156.1	-43.0341
156.2	-42.2845
156.3	-40.8707
156.4	-42.7863
156.5	-42.8882
156.6	-43.4222
156.7	-42.9947
156.8	-43.0823
156.9	-44.4568
157	-43.8898
157.1	-44.2618
157.2	-44.8398
157.3	-44.1223
157.4	-45.3052
157.5	-46.9305
157.6	-46.4603
157.7	-46.535
157.8	-47.9205
157.9	-48.0127
158	-47.8494
158.1	-48.3072
158.2	-48.204
158.3	-48.9844
158.4	-50.2844
158.5	-49.7983
158.6	-51.481
158.7	-51.4627
158.8	-50.8566
158.9	-51.308
159	-52.3663
159.1	-51.9269
159.2	-54.0091
159.3	-54.4641
159.4	-56.2152
159.5	-55.8887
159.6	-55.6882
159.7	-54.7394
159.8	-57.6501
159.9	-57.475
160	-55.498
160.1	-56.4587
160.2	-56.2228
160.3	-54.9326
160.4	-57.4219
160.5	-56.9296
160.6	-57.1082
160.7	-58.0865
160.8	-57.9965
160.9	-57.7786
161	-57.077
161.1	-59.1232
161.2	-57.8308
161.3	-55.6119
161.4	-59.7891
161.5	-61.2558
161.6	-59.1788
161.7	-59.8944
161.8	-61.806
161.9	-59.3265
162	-61.85
162.1	-64.6826
162.2	-64.3826
162.3	-62.0328
162.4	-62.7524
162.5	-63.5846
162.6	-65.332
162.7	-66.7996
162.8	-66.4215
162.9	-63.3383
163	-63.0786
163.1	-65.3769
163.2	-65.5856
163.3	-66.8622
163.4	-68.2199
163.5	-66.3901
163.6	-67.5784
163.7	-65.5054
163.8	-63.1976
163.9	-62.3779
164	-64.982
164.1	-64.5959
164.2	-63.6609
164.3	-63.2547
164.4	-66.3522
164.5	-64.3332
164.6	-63.9597
164.7	-63.6316
164.8	-62.5348
164.9	-64.4843
165	-66.0254
165.1	-66.1658
165.2	-62.988
165.3	-63.8071
165.4	-62.9785
165.5	-65.3885
165.6	-66.1523
165.7	-66.4069
165.8	-66.9931
165.9	-62.767
166	-62.3511
166.1	-61.2576
166.2	-62.7747
166.3	-63.2904
166.4	-63.685
166.5	-63.4506
166.6	-62.0792
166.7	-62.8195
166.8	-62.3795
166.9	-63.3496
167	-63.9059
167.1	-61.8567
167.2	-65.3799
167.3	-65.1062
167.4	-62.9266
167.5	-62.4036
167.6	-64.8087
167.7	-65.3891
167.8	-67.2763
167.9	-64.9283
168	-62.3273
168.1	-63.2458
168.2	-65.6631
168.3	-65.9073
168.4	-64.9368
168.5	-68.6636
168.6	-68.4021
168.7	-65.5542
168.8	-63.6612
168.9	-64.9136
169	-67.5085
169.1	-64.3887
169.2	-65.7968
169.3	-64.8242
169.4	-64.4025
169.5	-62.3938
169.6	-63.4534
169.7	-63.4955
169.8	-66.1371
169.9	-66.5457
170	-67.5812
170.1	-66.0297
170.2	-67.2955
170.3	-65.4709
170.4	-63.5291
170.5	-66.5323
170.6	-64.7717
170.7	-63.6975
170.8	-60.954
170.9	-63.5339
171	-61.4764
171.1	-59.9738
171.2	-62.7884
171.3	-64.0134
171.4	-65.2591
171.5	-64.8132
171.6	-63.049
171.7	-64.9414
171.8	-62.1033
171.9	-64.9405
172	-64.736
172.1	-66.1319
172.2	-65.6165
172.3	-68.2303
172.4	-68.2278
172.5	-67.6788
172.6	-68.0322
172.7	-69.4632
172.8	-67.1329
172.9	-66.6156
173	-67.2614
173.1	-67.3163
173.2	-68.3017
173.3	-66.6525
173.4	-68.0823
173.5	-66.2198
173.6	-66.6476
173.7	-66.5717
173.8	-66.3068
173.9	-65.0955
174	-67.5583
174.1	-67.2867
174.2	-64.7672
174.3	-65.7861
174.4	-65.1627
174.5	-65.1126
174.6	-64.6637
174.7	-63.2999
174.8	-61.7905
174.9	-60.6195
175	-61.0269
175.1	-59.3585
175.2	-61.1392
175.3	-61.2463
175.4	-62.2729
175.5	-62.37
175.6	-63.2574
175.7	-65.2383
175.8	-63.7738
175.9	-63.8495
176	-67.7713
176.1	-68.6694
176.2	-66.9449
176.3	-65.9137
176.4	-63.9032
176.5	-64.8196
176.6	-66.0889
176.7	-65.0085
176.8	-65.6854
176.9	-66.4978
177	-66.0391
177.1	-65.8994
177.2	-65.6976
177.3	-65.9839
177.4	-66.4575
177.5	-65.358
177.6	-64.5706
177.7	-62.9993
177.8	-64.0958
177.9	-63.7259
178	-65.2121
178.1	-69.1501
178.2	-66.2488
178.3	-64.0756
178.4	-67.4152
178.5	-64.5847
178.6	-63.4491
178.7	-62.0801
178.8	-62.4411
178.9	-63.4277
179	-63.4973
179.1	-61.8735
179.2	-61.6431
179.3	-61.6016
179.4	-59.8294
179.5	-62.2379
179.6	-62.9904
179.7	-60.5649
179.8	-60.0812
179.9	-59.5245
180	-60.9833
180.1	-64.003
180.2	-64.4043
180.3	-65.2039
180.4	-66.7447
180.5	2654.95
180.6	1633.72
180.7	576.188
180.8	9.93805
180.9	-170.69
181	-53.1857
181.1	-64.426
181.2	-66.0968
181.3	-64.2523
181.4	-62.9352
181.5	-67.3413
181.6	-66.2616
181.7	-67.1109
181.8	-61.2384
181.9	-62.3102
182	-62.7371
182.1	-66.4722
182.2	-66.6901
182.3	-68.7509
182.4	-67.7298
182.5	-65.5231
182.6	-65.5975
182.7	-62.7725
182.8	-60.4935
182.9	-64.6048
183	-68.4186
183.1	-65.0528
183.2	-63.8419
183.3	-62.1597
183.4	-61.3416
183.5	-60.3372
183.6	-63.2407
183.7	-61.571
183.8	-63.8675
183.9	-65.1083
184	-62.6874
184.1	-62.7069
184.2	-60.997
184.3	-60.7065
184.4	-61.9412
184.5	-61.8945
184.6	-58.9352
184.7	-64.4406
184.8	-63.0499
184.9	-64.3665
185	-61.9287
185.1	-62.7277
185.2	-60.5185
185.3	-60.6616
185.4	-60.166
185.5	-58.5342
185.6	-61.4532
185.7	-59.8886
185.8	-57.6138
185.9	-60.8984
186	-65.0568
186.1	-66.3995
186.2	-64.7992
186.3	-63.1155
186.4	-63.5709
186.5	-66.5369
186.6	-65.9552
186.7	-65.7532
186.8	-65.4572
186.9	-63.2178
187	-63.9185
187.1	-65.271
187.2	-65.1926
187.3	-62.699
187.4	-63.9938
187.5	-63.4067
187.6	-64.2102
187.7	-65.4169
187.8	-64.313
187.9	-62.1277
188	-65.0745
188.1	-62.5171
188.2	-59.5251
188.3	-61.351
188.4	-62.1786
188.5	-62.9282
188.6	-63.1342
188.7	-64.2746
188.8	-65.0656
188.9	-64.3341
189	-64.6994
189.1	-64.3863
189.2	-66.2277
189.3	-63.8785
189.4	-64.3362
189.5	-61.3193
189.6	-63.114
189.7	-62.5055
189.8	-60.2676
189.9	-60.0781
190	-63.829
190.1	-63.9615
190.2	-64.6704
190.3	-64.0784
190.4	-66.1234
190.5	-65.3964
190.6	-69.3591
190.7	-65.8109
190.8	-65.1868
190.9	-66.1118
191	-63.2339
191.1	-64.2999
191.2	-62.6843
191.3	-64.2776
191.4	-61.0199
191.5	-60.7718
191.6	-62.5684
191.7	-60.2219
191.8	-62.5244
191.9	-59.7354
192	-61.7154
192.1	-59.4717
192.2	-60.7962
192.3	-62.1252
192.4	-61.8546
192.5	-62.9233
192.6	-64.2068
192.7	-62.7478
192.8	-61.6519
192.9	-62.2272
193	-63.2635
193.1	-61.4435
193.2	-61.4725
193.3	-59.8129
193.4	-60.3546
193.5	-58.8104
193.6	-60.9866
193.7	-61.6568
193.8	-64.4302
193.9	-59.1006
194	-60.051
194.1	-62.0709
194.2	-59.7949
194.3	-61.8985
194.4	-59.5782
194.5	-58.6905
194.6	-60.1773
194.7	-60.6805
194.8	-58.1958
194.9	-59.8639
195	-59.339
195.1	-58.5788
195.2	-60.9985
195.3	-58.2715
195.4	-60.5096
195.5	-59.6783
195.6	-60.3232
195.7	-60.4428
195.8	-60.0885
195.9	-58.3676
196	-60.1553
196.1	-59.4724
196.2	-56.9446
196.3	-58.6725
196.4	-58.1293
196.5	-65.9045
196.6	-74.4928
196.7	-70.3348
196.8	-63.7424
196.9	-63.7869
197	-63.1042
197.1	-62.692
197.2	-65.7086
197.3	-68.3017
197.4	-67.6987
197.5	-64.3741
197.6	-63.8943
197.7	-67.2812
197.8	-65.8588
197.9	-66.2515
198	-66.1597
198.1	-66.0907
198.2	-65.6418
198.3	-63.9685
198.4	-64.4235
198.5	-61.655
198.6	-64.0384
198.7	-67.3233
198.8	-65.0568
198.9	-64.5465
199	-62.6199
199.1	-62.9306
199.2	-62.298
199.3	-64.6149
199.4	-62.9776
199.5	-64.4583
199.6	-63.0176
199.7	-60.5731
199.8	-61.9028
[truncated: 672 more rows]
