# Supplementary material for: STIM1 and ORAI1 form a novel cold transduction mechanism in sensory and sympathetic neurons
Source: EMBO J. 2022 Dec 16;42(3):e111348. doi: 10.15252/embj.2022111348 (PMC9890232; doi:10.15252/embj.2022111348)
Supplement: Supplementary file 7 — Source Data for Figure 2 [file EMBJ-42-e111348-s003.zip › Figure_2/EMBOJ-2022-111348R1_SourceDataForFigure2G.xlsx]

## Sheet: Tabelle1
Voltage (mV)	Baseline												Cold												Rewarm
29.0985	5952.15	9995.94	4006.78	5204.93	5218.41	4643.34	4866.18	6082.21	7661.68	4133.18		-1670.65	-770.325	-889.038	-739.197	-554.108	-549.042	-611.664	-624.451	-751.404	-575.806		5901.98	9971.92	3539.28	5238.89	5110.2	4302.73	4210.21	6637.94	7652.89	4139.34
28.833	5885.77	9713.9	3362.3	4919.74	5034.91	4262.36	4386.2	6275.63	7817.32	4064.51		-1455.29	-703.491	-851.715	-577.301	-465.515	-496.735	-502.838	-626.648	-612	-523.438		5873.93	9739.44	3604.61	5424.32	4843.48	4017.24	3969.51	6593.81	7581.73	3994.38
28.5858	5802.34	9385.86	3440.86	4829.99	4872.1	4011.08	4216.49	6328.61	7856.14	3985.9		-1184.05	-626.801	-798.248	-450.684	-381.531	-439.087	-397.644	-617.31	-489.075	-444.763		5833.13	9526.73	3921.45	5254.39	4716	3925.45	4102.78	6518.31	7522.03	3910.77
28.3142	5755.89	9184.11	3618.16	4812.99	4763.21	3899.02	4273.86	6330.93	7858.09	3927.12		-905.548	-560.638	-743.103	-330.627	-306.671	-356.964	-311.066	-596.497	-383.789	-383.057		5813.2	9442.02	3709.44	5211.61	4737.06	3931.09	4170.78	6358.28	7507.45	3859.68
28.0487	5742.43	9061.8	3610.29	4766.85	4727.17	3802.89	4330.66	6300.42	7844.85	3887.02		-625.519	-527.71	-679.413	-226.685	-251.129	-293.701	-239.594	-568.787	-299.744	-340.637		5745.61	9484.34	3583.89	5177.58	4769.38	3940.09	4116.58	6339.36	7399.54	3885.8
27.7924	5727.02	9015.93	3483.52	4708.83	4716.52	3771.55	4346.53	6281.01	7807.92	3823.49		-394.043	-459.9	-609.772	-121.887	-209.198	-218.323	-176.239	-537.476	-241.577	-286.56		5674.35	9481.9	3618.29	5067.26	4764.59	3943.02	4021.73	6289	7360.84	3885.07
27.5482	5721.1	8989.9	3403.26	4695.86	4712.43	3825.16	4308.14	6255.37	7816.16	3806.09		-187.5	-406.311	-537.933	-32.3486	-163.91	-140.442	-98.2666	-510.437	-183.472	-230.652		5635.19	9468.9	3674.13	4890.75	4770.66	3897.61	4003.14	6264.1	7314.88	3839.54
27.2797	5627.29	9024.75	3598.94	4718.48	4662.14	3886.57	4256.32	6204.16	7816.96	3794.01		-7.69043	-334.137	-456.299	66.1621	-123.627	-49.469	-22.8271	-467.59	-133.301	-191.956		5575.68	9375.85	3686.37	4926.42	4675.17	3888.92	4002.41	6208.31	7255.62	3812.81
27.0142	5542.51	9019.71	3506.2	4733	4670.41	3886.54	4219.82	6150.76	7748.17	3829.22		150.452	-265.656	-369.781	156.86	-82.7942	40.3748	67.627	-435.364	-95.459	-146.973		5547.97	9352.39	3587.13	4876.46	4650.76	3911.9	4031.1	6124.02	7221.44	3818.91
26.767	5465.09	8979.8	3558.9	4743.59	4685.42	3855.1	4223.79	6121.15	7737.24	3825.5		274.384	-171.326	-288.849	242.767	-58.1665	134.186	141.968	-390.625	-53.1006	-105.713		5524.17	9322.72	3600.95	4898.41	4712.83	3931.46	3968.11	6113.53	7188.29	3831.18
26.4862	5449.34	8979.61	3545.14	4722.44	4673.1	3812.74	4212.71	6186.58	7718.87	3801.03		386.841	-80.8411	-203.583	321.625	-34.3323	217.102	231.75	-363.037	-15.8691	-72.937		5462.13	9236.21	3566.01	4910.98	4732.06	3940.98	3918.37	6058.84	7166.02	3818.6
26.239	5400.36	9006.16	3468.99	4699.52	4633.21	3752.99	4218.69	6006.23	7673.34	3789.31		505.707	1.06812	-113.129	402.924	-12.8479	299.774	316.986	-322.937	14.3433	-38.0249		5440.46	9177	3558.26	4911.1	4693.18	3856.41	3915.89	6049.13	7095.7	3810.24
25.9766	5361.36	8957.58	3426.7	4662.66	4624.15	3751.5	4224.43	5980.77	7640.56	3797.85		606.75	99.7925	-38.8794	463.47	14.679	371.338	396.057	-288.696	46.3867	-13.7939		5397.12	9168.92	3589.42	4887.91	4641.36	3784.58	3929.96	6024.11	7066.53	3766.54
25.7172	5320.92	8908.42	3411.1	4634.7	4622.62	3759.03	4206.57	5964.48	7633.3	3753.6		688.049	189.636	44.4641	526.55	33.5388	433.929	477.875	-244.934	87.3413	17.7002		5352.29	9112.58	3598.08	4875.21	4609.22	3738.28	3920.14	5945.8	6988.04	3780.7
25.4608	5261.75	8874.91	3390.32	4603.24	4577.36	3758.03	4176.88	5956.79	7573.18	3748.35		756.165	293.61	108.246	579.163	63.4766	496.216	569.122	-214.111	124.878	84.2285		5328.8	9048	3502.78	4848.51	4563.23	3744.02	3892.76	5930.48	6981.63	3776.79
25.1953	5260.07	8882.42	3360.75	4603.76	4574.25	3764.86	4125.85	5914.43	7579.1	3770.81		816.925	390.259	179.138	630.188	89.1113	546.417	636.658	-173.767	153.32	89.3555		5294.49	9053.77	3480.1	4825.71	4531.37	3742.13	3837.74	5947.88	6937.01	3764.59
24.9298	5224.79	8852.91	3380.59	4605.71	4529.39	3756.04	4101.65	5856.51	7528.02	3732.73		879.242	489.594	220.978	668.121	115.875	596.588	710.419	-136.536	179.688	112.488		5238.19	9021.79	3524.87	4818.12	4553.83	3746.92	3820.37	5891.24	6899.84	3724.49
24.6826	5160.43	8867	3400.33	4602.57	4478	3719.21	4111.42	5817.32	7483.4	3711.61		928.711	571.869	309.815	707.367	134.491	639.099	775.177	-106.018	223.389	133.606		5224.55	9004.58	3471.99	4774.17	4506.53	3759.92	3851.96	5902.95	6878.17	3698.55
24.4141	5109.28	8785.98	3382.11	4602.11	4443.15	3703.86	4096.65	5827.39	7405.33	3733.76		969.33	657.043	346.985	743.195	158.173	675.171	825.439	-75.7446	244.507	160.645		5197.48	8972.69	3395.08	4739.87	4495.36	3725.04	3829.41	5909	6855.59	3695.25
24.1547	5095.28	8767	3371.7	4534.58	4419.01	3699.52	4055.39	5779.85	7397.22	3701.6		1007.75	735.779	367.188	773.438	174.896	713.043	878.265	-45.7153	275.452	179.626		5173	8985.78	3395.75	4733.03	4439.12	3690.22	3854.46	5893.68	6845.46	3647.28
23.8983	5031.07	8696.41	3331.24	4487.12	4445.1	3672.21	3971.74	5745	7381.59	3654.85		1024.35	809.418	381.622	816.65	202.271	749.664	924.561	-24.7803	295.349	201.111		5090.85	8915.38	3422	4711.43	4409.45	3671.05	3859.71	5854.49	6816.47	3605.1
23.6359	5018.13	8695.46	3308.44	4461.98	4441.44	3635.44	3978.67	5716.19	7398.5	3623.05		1053.8	868.958	420.99	853.607	218.689	772.369	961.487	5.67627	332.031	224.121		5053.59	8884.8	3443.05	4717.41	4400.33	3652.07	3775.27	5746.83	6799.13	3591
23.3826	5007.05	8659.45	3265.59	4426.39	4422.91	3612.52	4006.84	5704.53	7361.82	3623.29		1090.76	926.727	449.738	879.974	245.056	804.413	998.199	35.0342	367.249	241.15		5004.82	8869.96	3406.28	4665.59	4367.07	3628.6	3763.79	5696.9	6770.45	3616.39
23.1171	4988.74	8578.86	3251.95	4405.15	4362.3	3577.18	4034.7	5677.19	7318.79	3590.33		1105.16	977.509	493.866	896.82	268.707	828.705	1036.68	62.1948	397.949	269.531		4960.02	8833.34	3384.03	4636.38	4339.9	3597.32	3753.75	5682.01	6737.67	3624.57
22.8577	4967.29	8533.23	3228.52	4404.24	4376.19	3519.71	3991.52	5665.47	7268.86	3541.14		1126.34	1044.01	523.865	924.5	291.29	853.577	1074.55	94.1772	426.453	279.358		4929.72	8758.94	3343.57	4602.66	4349.06	3553.31	3673.77	5611.33	6686.28	3574.83
22.5891	4891.91	8492.28	3205.41	4410.95	4324.25	3530.79	3991.21	5657.53	7227.23	3508.06		1136.84	1101.04	552.124	944.275	302.216	869.446	1112.55	113.708	455.322	290.588		4870.15	8709.38	3309.88	4589.11	4316.62	3557.04	3661.1	5578.55	6648.5	3519.71
22.3358	4835.39	8443.33	3263.12	4385.71	4315.4	3527.83	3970.49	5640.87	7190.19	3500.37		1157.71	1156.98	570.74	968.201	323.395	889.496	1130.65	140.93	472.046	296.936		4858.03	8689.94	3291.08	4524.57	4279.48	3580.81	3672.7	5546.63	6596.62	3487.85
22.0856	4780	8444.76	3271.3	4346.56	4282.9	3501.19	3949.86	5616.76	7154.36	3492.19		1174.32	1204.93	600.861	977.997	336.761	905.823	1169.16	165.588	495.972	313.66		4814.03	8597.56	3312.38	4506.29	4246.86	3566.38	3631.38	5535.46	6530.09	3469.6
21.814	4748.78	8380.71	3248.05	4356.63	4248.96	3483.95	3948.91	5598.21	7117.98	3462.34		1175.2	1259.49	622.589	998.138	348.206	924.683	1195.31	193.726	525.024	319.641		4825.62	8590.55	3330.84	4503.05	4243.32	3481.23	3642.79	5536.99	6482.73	3472.05
21.5607	4709.62	8325.87	3196.41	4303.86	4231.14	3471.59	3923.86	5551.27	7098.82	3439.27		1196.2	1296.11	649.261	1013.28	355.072	929.81	1232.82	215.393	549.316	337.891		4796.72	8544.71	3344.64	4502.26	4234.83	3440.86	3611.66	5489.69	6472.41	3463.44
21.3013	4687.44	8305.6	3167.42	4257.48	4203.46	3474.21	3904.79	5513.79	7056.76	3421.33		1206.51	1328.86	675.781	1048.16	372.864	951.935	1259.61	235.84	586.609	346.924		4756.32	8486.75	3360.14	4443.76	4222.81	3439.21	3556.15	5467.83	6297.67	3418.33
21.0388	4637.39	8306.85	3184.81	4235.2	4211.09	3439.15	3847.38	5498.41	7028.44	3427.12		1229.4	1342.71	697.296	1066.65	373.23	956.512	1288.27	241.272	612.183	362.061		4710.85	8444.03	3314.51	4392.88	4177.49	3451.75	3589.94	5461.18	6274.9	3378.91
20.7764	4589.84	8246.83	3170.01	4230.87	4234.16	3416.78	3838.99	5460.94	6995.48	3396		1236.33	1379.46	724.487	1083.37	381.226	972.229	1308.53	257.751	631.348	375.366		4664.86	8412.96	3265.84	4348.82	4152.59	3464.9	3621.52	5380.92	6274.96	3372.56
20.5048	4587.95	8198.64	3148.13	4212.16	4155.03	3418.73	3828.19	5414.86	6930.79	3350.95		1258.21	1409.42	740.509	1084.93	393.86	978.882	1329.41	271.301	528.931	386.841		4630.8	8322.11	3226.47	4333.13	4112.27	3429.63	3586.61	5330.08	6258.3	3353.82
20.2667	4549.01	8204.5	3090.97	4156.25	4128.94	3396.45	3817.05	5354.49	6886.78	3327.45		1264.43	1436	754.913	1097.29	407.623	988.8	1337.65	287.17	711.182	401.306		4612.76	8276.4	3186.16	4316.68	4062.04	3402.44	3533.05	5289.37	6244.51	3336.06
19.9921	4490.75	8114.2	3073.12	4139.4	4078.7	3393.34	3818.21	5311.1	6869.69	3326.54		1267.4	1459.08	775.543	1104.1	421.6	1000.82	1353.91	293.701	694.641	406.982		4577.76	8240.36	3161.07	4308.93	4068.36	3380.19	3543.95	5252.56	6237.3	3300.72
19.7296	4487.15	8059.48	3063.9	4137.39	4086.24	3376.25	3808.26	5283.87	6821.84	3287.11		1277.25	1484.19	792.542	1110.57	426.117	1011.66	1362.76	311.646	718.201	415.588		4539.4	8206.02	3146.06	4274.72	4022.09	3353.45	3554.57	5225.71	6181.34	3269.84
19.4824	4451.57	8030.37	3081.7	4133	4094.24	3349.88	3796.17	5257.69	6755.31	3291.56		1287.66	1520.51	805.969	1117	429.535	1011.81	1377.26	321.594	727.783	447.876		4470.18	8150.7	3129.97	4258.7	4035.77	3319.64	3517.79	5227.29	6142.09	3262.21
19.223	4424.77	7987.52	3077.61	4089.57	4092.1	3308.07	3782.93	5255.25	6740.11	3271.79		1276.92	1534.15	825.256	1128.3	427.277	1014.37	1386.51	347.656	738.647	442.261		4446.62	8171.81	3145.23	4196.9	3968.54	3335.88	3478.09	5176.82	6123.84	3270.32
18.9514	4397.61	7905.67	3056.52	4019.04	4078.28	3287.02	3709.9	5190.92	6693.66	3243.04		1284.42	1566.62	834.381	1118.32	443.665	1020.51	1384.89	354.614	751.831	435.73		4408.51	8117.71	3121.46	4173.13	3927.58	3325.53	3444.85	5140.81	6157.9	3244.63
18.6951	4372.01	7885.25	3024.72	4001.62	4035.61	3291.17	3647.71	5140.93	6629.64	3242.92		1283.14	1573.24	850.342	1122.19	453.4	1021.55	1380.16	357.3	779.114	440.613		4377.93	8072.42	3048.95	4128.63	3850.01	3295.96	3429.96	5123.17	6175.48	3233.28
18.4448	4305.48	7850.46	3006.62	4000.12	3966.86	3271.91	3643.95	5126.04	6592.59	3219.3		1293.82	1573.76	845.917	1129.61	462.982	1026.15	1383.51	365.051	776.978	434.387		4345.31	8033.17	3087.52	4136.99	3874.85	3281.98	3431.12	5103.33	6147.16	3192.38
18.1793	4232.21	7784.24	2971.59	3956.45	3917.54	3233.86	3645.81	5101.2	6572.2	3216.06		1289.76	1587.13	856.628	1132.17	461.792	1034.58	1384.86	376.404	782.959	448.669		4324.04	7983.67	3102.69	4093.17	3862.4	3258.97	3436.77	5093.93	6094.06	3164.79
17.9199	4209.53	7728.39	2960.97	3903.41	3911.68	3212.55	3643.89	5090.64	6524.23	3224.43		1301.3	1623.69	856.537	1127.9	476.746	1042.63	1392.03	390.32	773.01	458.374		4302.73	7906.25	3067.84	4094.12	3832.64	3264.71	3358.49	5096.74	6005.31	3154.11
17.6575	4209.72	7689.3	2960.36	3898.47	3884	3189.18	3618.8	5050.72	6477.97	3174.19		1292.79	1625.76	872.833	1134.77	481.262	1050.99	1391.82	406.921	779.724	450.195		4236.91	7784.42	3038.27	4058.65	3819.15	3243.26	3313.26	5034	5943.79	3120.3
17.3981	4204.47	7639.71	2979.49	3882.11	3865.78	3149.02	3570.01	5020.26	6462.46	3098.27		1293.24	1638.37	883.423	1133.58	495.941	1064.24	1398.1	411.133	784.729	460.327		4205.2	7719.51	3043.52	4054.05	3814.51	3223.72	3293.15	4988.59	5915.34	3114.38
17.1326	4171.42	7593.78	2976.96	3847.72	3836.15	3113.86	3512.79	4962.83	6424.44	3072.51		1280.7	1636.05	900.177	1135.16	505.585	1069.82	1403.72	426.208	790.283	478.577		4173.77	7682.68	3033.75	3989.96	3814.94	3168.73	3270.6	4929.14	5862.98	3117.31
16.8762	4149.54	7573.46	2959.35	3782.53	3814.27	3097.23	3500.12	4899.96	6330.99	3060.18		1285.4	1656.65	905.609	1139.8	512.177	1071.11	1400.97	427.612	794.128	481.262		4138.85	7625.27	3007.97	3960.72	3742.46	3136.11	3257.69	4854	5801.03	3074.77
16.6107	4113.13	7507.45	2924.26	3761.9	3809.91	3082.95	3493.93	4868.96	6275.39	2955.38		1287.08	1657.32	916.473	1140.96	507.294	1069.43	1401.4	431.458	804.626	494.446		4101.29	7559.14	3025.42	3918.21	3725.13	3097.44	3269.13	4812.13	5755.98	3058.35
16.3544	4079.44	7454.65	2931.52	3773.96	3815.92	3064.3	3522.92	4863.28	6249.82	3010.8		1279.57	1660.34	909.424	1143.16	527.863	1064.48	1392.94	444.458	802.612	491.882		4079.28	7507.6	3020.11	3892.4	3704.96	3090.45	3249.91	4790.47	5693.24	3042.24
16.098	4047.85	7450.93	2868.5	3750.06	3819.37	3024.51	3531.04	4804.81	6215.64	2971.86		1275.42	1660.58	921.936	1141.42	527.435	1063.78	1396.7	458.557	813.049	499.207		4087.77	7460.63	2956.73	3878.39	3647.31	3120.94	3207.64	4755.19	5636.66	3003.91
15.8264	3986.05	7414.89	2840.03	3736.85	3769.35	2996.06	3507.63	4785.83	6190.61	2964.66		1277.86	1676.36	915.771	1151.58	534.943	1078.61	1395.54	468.628	817.749	500		4066.99	7398.65	2864.99	3815.4	3613.62	3075.16	3179.72	4717.47	5626.53	2994.81
15.5731	3943.91	7360.5	2843.51	3724.37	3711.36	2999.39	3513.64	4767.88	6179.32	2960.57		1280.61	1682.83	927.154	1150.27	538.483	1077.33	1397	475.891	828.125	505.188		4043.79	7371.8	2855.22	3800.11	3554.66	3048.37	3218.75	4685.18	5586.73	2976.68
15.3198	3932.59	7237.52	2820.92	3740.39	3648.96	2983.98	3468.72	4743.9	6114.93	2926.21		1282.17	1678.22	933.502	1149.9	557.587	1079.13	1390.75	492.065	831.299	497.253		4030.58	7342.41	2875.49	3748.6	3574.55	2995.67	3184.11	4626.4	5574.22	2950.07
15.0543	3906.62	7171.94	2828.4	3748.47	3616.61	2986.11	3431.58	4714.72	6063.84	2926.7		1276.89	1686.4	937.378	1140.59	539.276	1076.69	1388.92	493.286	836.426	506.042		3975.59	7302.67	2882.08	3741.27	3616.03	2966.4	3199.19	4580.08	5541.5	2927.37
14.8163	3854.89	7160.52	2830.72	3685.64	3577.79	2989.62	3400.76	4683.9	6006.53	2934.27		1274.87	1692.9	940.888	1140.78	547.302	1079.35	1378.02	494.934	841.614	503.662		3914.79	7276.4	2882.45	3714.57	3623.23	2989.87	3125	4578.86	5494.14	2902.59
14.5477	3819.67	7109.89	2816.93	3623.47	3562.71	2979.95	3371.19	4656.19	5992.55	2919.01		1278.38	1689.91	946.869	1130.92	550.507	1072.45	1378.51	502.014	846.069	506.714		3894.87	7256.32	2875.06	3678.34	3539.09	2959.08	3109.71	4547.12	5470.15	2878.78
14.2761	3777.89	7066.16	2772.98	3589.48	3556.46	2945.07	3341.64	4662.6	5993.53	2918.09		1280.27	1687.38	948.852	1133.58	551.025	1081.7	1365.94	511.475	851.685	500.366		3883.73	7183.99	2855.86	3667.02	3481.63	2929.11	3136.78	4503.54	5443.54	2857.06
14.0167	3716	7062.13	2747.56	3572.81	3508.61	2914.76	3308.62	4611.76	5924.74	2904.36		1284.18	1683.53	941.223	1123.54	555.298	1076.02	1359.59	513.489	847.656	491.577		3843.51	7077.58	2837.25	3631.84	3442.23	2899.6	3117.92	4513.85	5389.95	2823.3
13.7573	3676.51	7009.43	2727.36	3540.28	3486.45	2899.48	3319.89	4603.21	5870	2845.28		1274.9	1688.93	935.242	1126.62	564.606	1069.4	1396.33	515.442	857.056	484.802		3783.42	7029.21	2844.45	3636.78	3402.92	2908.57	3118.44	4492	5357.06	2793.95
13.504	3679.96	6903.11	2722.53	3532.68	3478.82	2908.45	3297.76	4550.78	5846.74	2843.99		1265.96	1681.49	932.953	1120.03	554.291	1063.96	1343.93	514.648	861.328	493.042		3763.55	7033.45	2788.12	3620.24	3383.7	2900.79	3104.46	4470.21	5300.6	2777.04
13.2355	3680.69	6877.32	2699.68	3496.31	3458.98	2863.25	3257.23	4497.86	5827.27	2835.08		1260.25	1677.15	940.704	1123.9	552.49	1066.62	1324.4	529.846	856.934	488.77		3758.76	7020.32	2745.06	3559.6	3362.52	2900.67	3044.59	4419.62	5243.65	2776.92
12.9791	3665.07	6867.28	2711.09	3477.78	3433.35	2820.53	3237.3	4471.92	5766.36	2806.95		1254.18	1679.99	932.373	1108.28	554.993	1062.96	1325.53	533.752	859.802	488.281		3689.33	6949.28	2721.07	3541.44	3366.03	2884.49	3047.73	4358.7	5217.65	2750.06
12.7167	3627.38	6792.57	2730.62	3408.29	3413.42	2787.05	3246.34	4435.12	5735.72	2776.86		1245.82	1679.32	929.199	1103.49	562.256	1064.39	1322.54	538.635	858.826	489.685		3685.58	6892.94	2673.13	3473.6	3382.9	2850.13	3064.85	4312.19	5183.04	2731.38
12.4756	3596.01	6704.16	2711.85	3388.09	3360.93	2777.8	3243.93	4406.74	5686.22	2737.73		1251.95	1675.93	928.558	1099.15	567.627	1058.04	1314.7	532.166	854.858	484.985		3669.4	6805.36	2708.07	3431.95	3341.61	2810.64	3050.38	4274.72	5135.68	2697.14
12.1918	3563.32	6723.54	2686.8	3343.17	3333.74	2783.11	3232.12	4374.45	5670.96	2703.67		1245.57	1676.91	926.422	1103.64	563.995	1056.03	1306.34	548.523	861.45	488.77		3603.58	6748.44	2738.71	3435.82	3276.49	2804.9	3024.2	4253.91	5098.02	2709.53
11.9415	3510.16	6674.07	2645.2	3368.74	3307.4	2776.89	3219.94	4350.34	5617.49	2670.72		1252.23	1674.47	921.539	1090.73	571.442	1059.57	1304.08	557.373	859.131	488.953		3562.04	6743.5	2700.38	3401.43	3265.62	2783.94	2987.95	4241.76	5059.57	2716.92
11.6943	3480.07	6651.43	2611.76	3345.15	3290.99	2742.52	3189.67	4329.77	5551.88	2640.01		1237.7	1667.39	928.131	1086.46	575.256	1059.81	1288.42	563.477	872.742	491.516		3560.12	6717.65	2690.16	3395.87	3259.8	2748.02	2973.24	4207.21	5026.92	2699.04
11.4349	3471.31	6607.76	2586.09	3324.19	3276.98	2715.36	3120.24	4288.27	5525.39	2614.62		1237.34	1673.13	925.171	1083.86	584.106	1050.32	1280.21	558.105	873.901	489.99		3497.56	6735.29	2683.56	3367.92	3246.77	2725.52	2933.04	4168.95	4966.31	2656.68
11.1664	3435.12	6564.61	2591.68	3278.9	3263.79	2703.8	3108.46	4279.54	5484.44	2591.13		1226.29	1658.33	937.988	1082.98	581.665	1042.54	1265.32	569.763	873.535	490.112		3496.28	6669.01	2698.76	3312.07	3215.73	2715.79	2918.12	4140.32	4910.83	2605.65
10.9009	3373.11	6512.21	2567.69	3228.58	3217.19	2692.44	3121.06	4253.3	5438.72	2556.34		1227.57	1653.59	940.216	1085.24	587.28	1035.28	1263.12	565.979	865.54	492.554		3457.34	6526.83	2658.36	3290.89	3147.95	2694.64	2883.45	4145.14	4892.76	2577.64
10.6476	3362	6470.09	2530	3190.4	3154.48	2677.7	3128.88	4215.58	5432.56	2552.8		1225.49	1648.96	947.266	1081.85	578.064	1032.01	1261.69	567.017	864.868	496.277		3428.99	6482.97	2618.99	3271.18	3243.19	2661.04	2850.71	4090.21	4890.87	2554.57
10.376	3330.63	6460.27	2500.09	3179.14	3145.81	2661.83	3134.03	4166.63	5412.72	2548.28		1231.54	1653.84	938.232	1083.34	578.735	1028.14	1261.51	567.017	854.919	488.037		3390.44	6406.56	2575.87	3217.04	3178.34	2623.5	2819.21	4014.77	4813.78	2525.15
10.1227	3284.79	6388.06	2512.33	3162.29	3141.94	2630.8	3098.36	4106.02	5380.43	2535.71		1212.68	1643.49	937.622	1083.98	578.033	1011.96	1257.42	572.388	866.028	491.15		3362.64	6393.8	2583.43	3235.87	3132.32	2619.87	2787.72	4013.55	4794.19	2471.98
9.85413	3243.87	6305.51	2480.86	3143.04	3158.78	2591.16	3050.35	4040.65	5295.41	2524.72		1200.81	1641.08	926.88	1072.97	580.75	1016.39	1255.1	574.402	873.535	495.056		3370.42	6369.93	2556.73	3204.56	3099.61	2592.68	2770.57	4002.99	4747.56	2458.5
9.60693	3219.64	6256.5	2469.64	3117.46	3153.02	2562.1	3059.45	4020.63	5284.73	2515.56		1199.34	1623.63	930.206	1068.54	578.827	1009.49	1255.43	581.787	877.136	494.629		3357.88	6363.19	2551.51	3208.16	3095.03	2558.14	2776.89	3971.44	4698.79	2446.59
9.33838	3161.74	6205.41	2459.17	3094.3	3132.2	2583.01	3019.26	4005.8	5243.96	2476.5		1209.9	1618.47	922.821	1069.95	581.512	1007.84	1244.57	595.154	881.775	486.084		3344.64	6320.98	2540.99	3190.06	3061.16	2528.63	2798.16	3913.27	4692.02	2429.57
9.07288	3141.3	6183.81	2442.72	3083.68	3089.87	2583.77	3029.11	3925.48	5217.71	2440.43		1204.56	1612.61	921.57	1061.22	564.606	997.589	1237.3	591.003	879.822	487.183		3305.88	6309.27	2529.11	3181.46	3053.8	2535.06	2783.63	3881.04	4663.27	2436.28
8.82568	3127.26	6114.29	2420.17	3050.78	3050.96	2540.68	3001.25	3914.67	5210.21	2404.17		1190.92	1604.92	919.22	1054.47	563.202	993.591	1223.33	581.543	876.282	478.333		3261.11	6243.44	2510.59	3128.51	3023.74	2533.81	2765.9	3813.72	4602.17	2465.58
8.56628	3086.06	6078.52	2403.14	3005.4	2983.28	2527.22	2976.78	3859.8	5137.45	2395.81		1188.75	1592.99	916.657	1043.55	558.136	987.885	1214.2	576.416	864.136	481.506		3227.75	6151.98	2463.72	3047.58	2994.23	2528.38	2728.67	3784.91	4544.49	2414.43
8.29773	3084.14	6004.61	2385.13	2996.98	2959.69	2522.98	2939.36	3826.54	5062.19	2368.84		1184.97	1584.9	932.221	1039.92	558.197	983.582	1197.75	577.332	901.917	475.708		3199.74	6099.61	2442.84	3012.76	2948.52	2528.78	2734.65	3779.24	4552.61	2358.15
8.04443	3082.82	5982.06	2398.62	2989.99	2945.89	2495.12	2929.9	3822.94	5036.01	2341.49		1181.98	1578.67	900.971	1025.15	556.671	972.29	1194.09	576.843	892.09	476.807		3152.01	6317.9	2447.88	2991.33	2912.14	2525.73	2733.98	3722.96	4518.74	2333.98
7.78503	3074.19	5969.24	2362.09	2960.36	2930.54	2436.34	2917.82	3805.73	4990.42	2312.01		1171.17	1568.18	899.109	1028.96	562.317	967.499	1177.09	574.707	881.531	475.403		3141.3	6057.4	2425.11	2952.88	2885.16	2478.91	2701.05	3678.47	4448.18	2305.42
7.51648	3006.96	5927.15	2378.48	2940.73	2868.62	2395.39	2891.48	3751.77	4910.64	2300.35		1147.28	1563.26	891.998	1015.08	571.289	960.754	1170.23	573.303	858.826	475.281		3097.78	6006.96	2413.88	2952.06	2858.09	2444.49	2691.96	3682.19	4389.16	2294.62
7.26624	2972.9	5860.87	2395.02	2901.52	2846.62	2354.68	2861.02	3759.95	4878.36	2268.07		1141.11	1552.73	886.749	1013.46	570.465	963.654	1156.65	578.064	861.694	471.68		3052.4	5974.33	2410.25	2884.58	2822.85	2427.58	2667.51	3696.59	4352.97	2309.2
6.99768	2916.69	5831.39	2410.37	2840.06	2844.39	2306.3	2811.8	3743.35	4895.32	2255		1136.81	1546.11	886.444	1000.34	569.702	957.947	1150.73	567.871	873.23	478.21		3062.84	5910.25	2445.59	2892.76	2818.21	2414.09	2647.49	3642.27	4349.98	2264.22
6.74133	2895.78	5778.99	2395.45	2822.75	2814.09	2298.28	2801.88	3711.43	4845.95	2250.18		1127.17	1539.7	881.256	996.582	565.948	958.954	1141.75	565.247	855.103	474.487		3027.34	5829.28	2472.69	2871.67	2808.44	2374.63	2638.31	3588.5	4305.91	2256.23
6.48804	2862.7	5694.67	2361.36	2823.43	2804.93	2304.53	2824.4	3716.74	4840.15	2207.4		1114.87	1543.76	875.183	991.638	566.254	954.773	1137.88	564.27	857.971	470.093		3022.19	5719.39	2399.23	2851.2	2783.57	2330.17	2608.06	3523.62	4288.7	2225.52
6.22864	2808.87	5598.48	2341.61	2785.71	2760.47	2294.1	2819.64	3689.58	4812.13	2181.4		1109.38	1540.41	875.855	999.023	569.214	948.212	1128.66	565.491	855.103	464.783		3007.69	5642.64	2349.67	2853.42	2758.24	2315.64	2587.55	3477.11	4259.28	2205.14
5.95093	2774.08	5575.5	2317.53	2751.16	2721.62	2282.5	2793.82	3674.62	4784.18	2189.76		1105.53	1532.56	872.253	994.171	569.611	945.038	1127.04	559.875	842.651	465.21		2967.53	5583.83	2314.88	2797.79	2738.22	2276.7	2553.38	3483.58	4184.2	2181.76
5.71899	2756.65	5538.36	2310.94	2726.68	2714.63	2258.76	2740.33	3643.98	4751.16	2157.84		1104.8	1519.29	874.329	989.624	565.857	939.85	1109.92	566.65	844.788	466.797		2920.17	5495.33	2299.96	2782.71	2710.88	2252.11	2539.92	3473.39	4121.89	2175.35
5.44434	2744.2	5511.99	2285.74	2747.44	2701.11	2242.19	2719.24	3604	4688.72	2138.85		1115.14	1518.04	874.207	984.894	561.096	934.479	1108.43	570.312	845.215	464.783		2897.8	5463.41	2280.12	2762.54	2698.73	2221.92	2537.17	3420.47	4106.45	2168.27
5.17883	2701.14	5459.9	2278.62	2695.83	2690.92	2235.44	2709.5	3549.99	4643.98	2108.46		1103.12	1495.57	873.169	978.058	552.612	934.265	1009.74	575.073	845.215	461.365		2866	5457.73	2237.43	2719.94	2681.15	2224.85	2544.46	3380.25	4040.83	2170.41
4.92554	2685.73	5406.31	2249.97	2720.95	2641.94	2228.45	2672.97	3534	4575.13	2085.27		1108.34	1484.71	866.821	972.015	555.206	928.314	1101.2	568.726	842.712	459.9		2849.95	5491.15	2206.18	2717.16	2663.57	2214.42	2520.26	3356.02	4030.64	2143.43
4.64783	2679.78	5390.66	2251.74	2696.32	2573.06	2197.3	2674.71	3473.45	4505.98	2080.2		1090.36	1485.23	863.678	977.356	546.173	919.373	1115.42	574.097	837.708	459.351		2836.21	5534.3	2215.03	2698.15	2645.81	2216.55	2506.26	3337.16	4038.51	2120.73
4.40369	2648.32	5347.96	2225.4	2679.93	2560.36	2201.78	2677.7	3450.32	4495.42	2070.01		1089.81	1482.51	855.042	974.915	551.971	914.703	1096.31	573.547	827.087	459.839		2798.68	5485.26	2212.07	2671.69	2616.24	2204.44	2495	3325.93	4005.37	2103.76
4.14124	2619.93	5308.96	2186.52	2659.06	2522.19	2187.53	2676.61	3443.54	4476.14	2060.42		1079.13	1467.93	858.398	971.191	545.959	901.123	1079.13	577.209	830.139	463.135		2745.82	5479	2209.26	2650.42	2567.38	2157.5	2479.98	3293.46	3982.6	2071.35
3.87573	2591.25	5261.9	2151.28	2663.88	2514.68	2152.25	2654.05	3395.08	4432.5	2044.56		1084.29	1457.34	847.839	959.106	545.105	893.28	1077.7	576.05	823.669	453.857		2687.96	5453.31	2233.76	2626.46	2534.15	2164.25	2470.52	3241.46	3919.49	2040.41
3.61023	2581.45	5181.55	2157.14	2635.71	2495.12	2117.86	2622.47	3345.15	4420.35	2026.12		1075.53	1445.04	835.602	952.148	542.053	884.277	1052.46	579.224	822.388	458.679		2670.47	5367.07	2247.19	2573.21	2504.18	2163.88	2511.51	3219.73	3843.14	2005.68
3.36609	2528.63	5100.71	2166.26	2617.98	2457.28	2121.25	2584.23	3331.48	4365.91	2002.81		1071.47	1445.62	823.181	941.345	549.194	872.101	1043.55	580.383	820.435	451.05		2647.4	5305.57	2229.28	2514.77	2485.2	2117.61	2477.42	3238.59	3811.89	2001.4
3.10669	2492.22	4996.98	2147.68	2569.09	2410.16	2108.92	2584.96	3320.25	4347.6	1983.89		1062.93	1426.85	824.005	940.674	545.441	865.234	1035.49	584.229	820.679	450.256		2632.23	5291.5	2222.9	2499.57	2473.51	2130.62	2465.03	3192.57	3795.29	1977.78
2.85034	2452.06	4934.17	2145.93	2544.74	2404.45	2083.28	2586.67	3281.01	4278.75	1964.05		1056.79	1414.46	814.606	931.824	552.002	869.873	1022.92	577.271	817.261	444.702		2585.33	5230.47	2212.8	2431.7	2443.97	2122.41	2429.44	3158.57	3731.69	1941.96
2.58179	2450.35	4961.06	2152.99	2517.06	2356.41	2048.61	2563.72	3230.22	4228.94	1955.99		1042.57	1430.63	816.467	918.121	545.471	862.152	1016.24	582.825	821.716	449.585		2561.86	5169.62	2170.47	2451.48	2395.69	2127.72	2415.65	3158.75	3729.37	1886.47
2.32239	2437.81	4940.22	2113.46	2481.78	2338.17	2020.97	2535.25	3226.93	4185.42	1941.96		1035.98	1377.23	805.817	919.22	548.492	863.586	1006.56	581.116	803.65	442.2		2521.97	5097.35	2126.71	2454.07	2390.2	2084.96	2395.48	3104.31	3695.68	1851.44
2.05994	2399.05	4864.11	2089.08	2438.48	2338.78	2021.61	2523.44	3216.86	4169.37	1919.92		1036.22	1338.07	801.636	915.039	544.617	852.142	1001.53	576.599	801.636	444.336		2501.1	5006.71	2118.71	2439.94	2351.96	2058.62	2375.92	3084.23	3630.74	1842.47
1.80359	2383.82	4858.31	2068.7	2416.38	2321.29	2002.47	2496.92	3175.84	4128.91	1875.18		1026.55	1361.72	790.832	910.492	548.615	844.086	993.225	579.224	796.57	435.608		2469.12	4961.06	2113.16	2419.62	2286.93	2028.9	2373.84	3061.65	3598.51	1835.69
1.53198	2341.19	4828.31	2084.26	2389.1	2300.9	1969.09	2481.78	3112.49	4095.21	1847.96		1013	1364.87	787.537	903.107	547.485	837.158	991.821	578.308	801.453	432.373		2441.25	4921.51	2103.09	2386.02	2271.12	1991.97	2354.89	3013.49	3545.29	1831.79
1.27869	2341.8	4766.27	2095.31	2360.29	2299.16	1925.14	2487.76	3118.65	4067.2	1833.74		1000.49	1360.32	779.663	900.269	555.664	831.665	976.685	574.585	791.992	429.504		2404.33	4855.74	2080.17	2396	2246.95	1967.04	2343.99	2962.59	3526.55	1838.62
1.01929	2296.81	4741.09	2087.95	2335.21	2261.29	1937.87	2459.32	3089.84	4007.39	1827.33		998.688	1348.51	775.635	891.235	549.225	818.268	970.978	576.05	705.2	433.228		2392.27	4833.4	2081.57	2336.49	2236.36	1957.18	2336.52	2858.64	3493.65	1831.24
0.756836	2286.68	4702.76	2063.48	2342.5	2247.07	1935.82	2426.7	3042.48	3942.87	1814.27		992.767	1340.48	769.287	898.315	552.155	815.704	961.639	577.087	791.87	424.927		2385.89	4766.66	2061.92	2276.98	2224.09	1939.76	2307.71	2866.46	3471.98	1815
0.491333	2227.94	4691.77	2027.92	2337.8	2193.12	1926.51	2425.29	2990.23	3897.77	1806.52		992.126	1333.25	766.388	889.465	544.769	807.77	961.334	573.12	775.208	421.997		2356.54	4696.9	2064.33	2259.83	2191.74	1906.86	2305.45	2806.64	3441.41	1790.04
0.238037	2177.61	4587.43	2007.6	2210.91	2161.35	1901.03	2412.17	2941.59	3843.32	1776.49		979.797	1326.32	758.636	880.951	547.272	805.756	951.904	576.233	775.818	440.125		2427.64	4677.76	2040.92	2235.75	2206.7	1885.13	2297.42	2785.64	3419.01	1744.81
-0.0183105	2139.8	4547.15	2013.34	2273.22	2153.87	1863.56	2383.45	2940	3787.9	1766.85		985.84	1312.9	754.913	872.131	545.41	790.527	952.148	568.054	783.447	437.378		2362.46	4637.57	2001.53	2172.06	2194.76	1877.26	2192.72	2783.51	3369.69	1713.26
-0.274658	2135.22	4529.33	2001.8	2205.23	2127.5	1848.3	2360.53	2918.88	3777.16	1745.85		974.396	1304.47	751.77	872.162	543.61	781.494	942.78	607.971	775.879	429.626		2323	4568.33	1978.76	2137.24	2187.96	1886.23	2265.9	2753.54	3353.7	1709.9
-0.524902	2115.39	4461.33	2009.67	2193.97	2132.42	1845	2333.04	2886.72	3744.32	1724.79		972.168	1287.54	747.192	862.732	538.239	775.238	941.956	574.219	771.606	443.909		2264.01	4518.92	1950.56	2124.24	2150.91	1888.76	2221.5	2718.38	3301.15	1703.31
-0.787354	2083.07	4438.14	1987.09	2193.6	2131.2	1828.98	2326.42	2855.04	3728.58	1720.83		967.957	1283.91	742.798	860.229	534.088	774.963	931.854	562.073	770.02	439.819		2269.04	4433.59	1953.22	2111.42	2084.93	1880.71	2190.03	2708.86	3268.68	1713.2
-1.0498	2053.47	4346.95	1972.44	2234.28	2090.58	1815.52	2307.59	2799.56	3670.9	1708.98		971.832	1268.43	734.467	849.854	530.426	763.519	924.133	556.885	758.118	427.368		2238.86	4346.8	1945.25	2110.96	2057.62	1843.87	2178.31	2664.49	3214.97	1687.26
-1.31531	2016.17	4302.73	1955.26	2131.59	2062.1	1820.07	2298.16	2777.59	3645.75	1660.34		962.677	1246.31	730.347	851.227	527.557	763.824	914.337	553.406	758.118	421.021		2242.31	4335.24	1956.66	2132.66	2049.29	1825.44	2176.97	2648.38	3187.99	1687.13
-1.58386	1987.09	4316.5	1948.67	2085.42	2052.92	1802.15	2286.44	2768.86	3622.62	1638.49		955.292	1236.18	721.802	836.823	527.954	755.096	909.21	544.556	750.977	412.659		2155.4	4326.87	1958.89	2143.89	2038.51	1795.38	2159.55	2650.39	3134.34	1667.6
-1.83105	1994.6	4277.56	1951.75	2064.27	2031.62	1783.78	2294.92	2731.63	3572.33	1593.99		946.869	1222.96	717.773	831.512	522.186	754.486	893.25	546.448	747.559	404.968		2132.29	4293.09	1932.71	2124.08	2043.27	1800.08	2167.3	2607.18	3123.72	1647.95
-2.08435	1970.06	4171.08	1936.65	2015.01	2016.54	1764.5	2287.41	2685.55	3520.45	1560		941.376	1215.76	701.691	816.559	525.726	749.695	886.597	535.828	743.713	406.189		2127.56	4279.14	1891.2	2055.21	2016.88	1748.29	2136.32	2577.03	3072.33	1603.52
-2.35596	1923.83	4160.98	1922.36	1991.79	1978.67	1743.26	2271.39	2651.73	3481.81	1558.35		931.824	1204.38	697.723	809.57	522.156	741.486	875.183	539.673	744.263	405.029		2108.15	4240.08	1879.76	2037.05	1992.19	1745.88	2128.3	2513.61	3038.33	1551.09
-2.60925	1900.54	4181.7	1903.5	2001.83	1945.4	1716.37	2229.43	2625.37	3349.12	1554.57		937.866	1197.69	689.484	800.629	525.787	734.589	869.385	533.936	731.628	399.109		2080.87	4199	1848.08	2007.45	1957.21	1727.23	2126.74	2464.05	3008.61	1565
-2.8717	1924.8	4146.27	1896.58	1984.1	1941.93	1700.81	2204.68	2627.01	3350.71	1542.79		922.089	1186.07	685.211	792.847	521.851	735.565	860.748	531.555	731.445	399.719		2069.34	4153.14	1865.91	1970.64	1934.27	1719.21	2111.97	2405.88	2947.94	1560.79
-3.13721	1857.09	4084.08	1885.44	1945.8	1914.55	1699.55	2133.06	2611.27	3328.19	1526.86		908.234	1177.64	671.295	807.77	529.48	734.741	848.297	530.823	717.712	392.029		2050.99	4102.23	1865.27	1938.87	1885.01	1723.88	2088.56	2433.41	2902.04	1532.71
-3.38135	1826.26	4040.95	1866.67	1938.69	1892.67	1659.24	2153.5	2581.48	3247.56	1499.27		894.775	1175.02	670.837	766.51	524.048	726.257	786.011	533.203	716.492	390.259		2015.72	4025.09	1872.01	1921.66	1864.81	1731.35	2072.57	2432.37	2862.92	1545.96
-3.6499	1788.94	4006.41	1844.76	1937.1	1931.61	1642.52	2178.01	2549.87	3202.09	1483.64		890.503	1166.99	662.201	767.761	529.694	725.677	807.465	521.423	709.167	329.468		1971.65	4021.24	1842.44	1879.85	1862.64	1713.01	2042.88	2389.22	2827.58	1525.02
-3.91541	1793.3	3947.94	1841.22	1926.12	1924.74	1611.18	2176.18	2516.42	3217.47	1459.96		886.841	1159.91	663.239	776.215	529.541	711.304	814.911	520.752	706.177	395.325		1929.41	3967.04	1827.33	1885.68	1845.92	1722.81	2031.34	2373.78	2798.16	1489.2
-4.16565	1775.88	3892.4	1836.37	1896.94	1928.1	1588.71	2150.88	2435.91	3180.11	1459.59		886.108	1154.11	655.884	774.445	522.095	708.008	820.312	517.517	699.524	383.911		1904.24	3951.08	1804.66	1874.73	1823.49	1685.67	2021.3	2316.53	2758.91	1473.14
-4.4281	1771.24	3853.12	1836.7	1857.12	1882.93	1583.59	2149.26	2405.33	3146.06	1463.93		877.594	1143.19	655.914	786.499	519.104	739.227	813.11	522.034	703.552	380.127		1884.92	3923.71	1805.97	1817.17	1773.68	1668.33	2026.89	2276.61	2727.17	1471.92
-4.6936	1735.05	3795.68	1821.47	1832.67	1859.01	1566.89	2136.75	2325.07	3137.76	1469.24		877.106	1141.78	648.346	782.257	527.252	701.721	806.824	520.63	698.73	378.113		1860.96	3863.89	1804.87	1762.6	1789.86	1619.51	2003.72	2264.16	2706.54	1455.99
-4.9469	1707.34	3750.79	1794.1	1817.32	1811	1569.7	2132.17	2292.72	3096.07	1455.02		877.228	1131.62	651.611	775.848	520.355	683.289	819.794	517.456	698.608	382.202		1781.86	3789.34	1800.17	1762.54	1783.08	1589.75	1999.85	2246.83	2667.05	1400.51
-5.20935	1669.46	3727.2	1751.25	1797.06	1783.29	1561.92	2113.46	2296.26	3053.1	1423.83		870.209	1132.08	642.517	756.866	519.623	684.967	806.671	513.123	689.819	378.357		1882.78	3733.7	1783.45	1758.42	1744.38	1586.03	1989.87	2202.94	2654.6	1396
-5.48401	1646.21	3705.72	1762.33	1766.2	1758.94	1559.78	2105.26	2288.09	3008.91	1411.13		862.457	1113.28	641.571	755.096	505.005	654.816	808.533	507.446	680.908	382.385		1840.15	3730.99	1757.2	1711.43	1742.65	1572.42	1995.82	2201.72	2618.23	1370.61
-5.7373	1609.99	3700.93	1754.73	1737.21	1731.87	1543.58	2081.91	2262.51	2956.54	1358.4		854.34	1105.29	635.132	751.404	503.143	659.485	819.183	513.306	663.147	373.474		1809.97	3712.34	1746.4	1699.31	1729	1575.65	1990.17	2179.81	2590.39	1378.72
-5.99976	1593.87	3621.12	1759.15	1735.38	1732.79	1515.78	2071.87	2252.38	2920.65	1345.52		849.274	1085.97	632.996	744.843	495.392	644.165	809.998	506.348	669.312	374.573		1786.65	3699.68	1739.56	1678.56	1677.12	1581.42	1981.72	2139.28	2567.14	1352.23
-6.25916	1566.41	3556.85	1733.64	1694.15	1738.07	1495.94	2054.26	2253.23	2900.33	1322.08		836.914	1086.88	619.904	747.589	493.256	623.932	774.078	508.301	660.583	368.652		1770.9	3664.61	1716.31	1676.88	1642.82	1553.07	1961.91	2107.67	2523.68	1329.71
-6.50024	1551.76	3544.04	1727.39	1662.02	1696.32	1486.91	2029.45	2183.96	2865.91	1301.94		830.566	1064.15	621.46	736.664	485.168	626.434	775.909	501.465	660.156	368.347		1722.78	3580.54	1685.18	1673.74	1634.49	1531.34	1951.9	2092.65	2515.81	1317.44
-6.77795	1514.16	3489.56	1710.63	1651.46	1683.72	1482.76	2006.65	2133.97	2821.29	1345.28		821.014	1059.84	612.396	737.915	482.391	651.031	761.932	500.854	659.668	362		1659.7	3528.14	1676.61	1625.82	1618.38	1500.73	1921.39	2064.33	2490.17	1304.75
-7.0343	1490.3	3420.2	1692.23	1628.48	1668.46	1497.34	1988.65	2105.65	2776.92	1282.9		818.542	1047.42	605.133	723.694	477.6	637.451	754.913	490.662	653.748	359.497		1633.21	3492.98	1671.14	1598.27	1591.25	1482.51	1912.99	2032.41	2453.74	1286.32
-7.29675	1462.62	3381.59	1684.85	1621.03	1641.66	1484.92	1956.7	2089.6	2738.77	1234.44		814.056	1044.25	593.353	725.739	480.774	635.01	738.434	488.159	650.635	353.088		1588.65	3419.22	1661.59	1578.86	1564.7	1480.1	1921.69	1991.76	2440.92	1268.49
-7.54089	1400.97	3353.85	1686.28	1615.05	1617.65	1466.89	1940.4	2075.62	2707.28	1266.48		807.8	1034.12	587.738	713.135	475.708	587.311	729.492	487.305	642.578	346.375		1543.76	3411.47	1651.43	1553.89	1516.24	1454.99	1910.1	2013.85	2400.88	1238.65
-7.81555	1400.76	3312.77	1671.57	1584.78	1583.07	1439.39	1939.09	2045.53	2674.99	1252.38		794.434	1023.9	583.557	710.785	472.809	634.155	714.966	481.323	639.893	342.834		1567.6	3406.49	1627.65	1521	1478.36	1453.06	1897.4	1954.77	2370.18	1225.71
-8.06274	1402.8	3288.54	1668	1547.12	1569.82	1432.07	1934.84	2006.59	2620.79	1229.43		781.525	1015.66	577.301	698.853	469.208	636.993	710.297	471.863	641.663	344.543		1505.07	3358.95	1612.91	1487.03	1480.13	1436.46	1885.01	1924.93	2311.34	1231.51
-8.33435	1367.22	3294.53	1656.04	1507.66	1538.64	1433.96	1933.07	1992.07	2596.92	1203.92		775.757	1007.9	575.165	698.975	467.133	628.601	692.902	473.938	637.695	333.557		1474.09	3272.83	1604.52	1488.65	1488.62	1434.36	1864.81	1887.45	2296.69	1187.07
-8.58459	1326.9	3258.85	1641.36	1499.51	1528.38	1407.71	1932.53	1983.7	2564.33	1201.17		773.59	991.18	568.024	692.047	463.226	622.894	690.338	473.022	619.507	331.238		1451.35	3239.96	1591.92	1442.44	1476.72	1421.48	1860.05	1883.61	2270.57	1180.05
-8.85925	1321.9	3190.52	1631.65	1482.91	1527.04	1381.62	1925.11	1950.26	2537.35	1189.27		756.409	989.136	567.078	693.146	461.426	635.345	684.57	470.337	619.751	329.102		1445.53	3242.1	1604.89	1426.73	1456.6	1408.45	1852.23	1829.41	2237.06	1169.01
-9.1217	1304.08	3160.64	1617.16	1495.57	1518.52	1354.46	1910.43	1910.58	2525.02	1175.17		751.129	986.847	562.53	684.509	464.539	624.908	677.795	461.548	605.652	325.378		1427.89	3211.36	1601.53	1406.95	1412.17	1395.42	1820.62	1805.3	2228.52	1151.06
-9.37805	1275.76	3138.55	1612.24	1464.26	1497.77	1351.87	1892.03	1881.53	2478.39	1152.22		743.011	973.572	564.392	684.479	462.646	611.542	668.61	463.867	608.337	321.411		1436.1	3192.47	1592.99	1415.47	1392.85	1383.88	1805.54	1767.09	2206.3	1139.04
-9.6283	1240.75	3098.72	1598.94	1460.78	1450.5	1345.34	1876.28	1864.14	2417.79	1134.09		743.835	971.283	556.427	678.802	458.893	608.612	665.527	448.425	604.37	318.237		1407.96	3178.74	1577.3	1393.22	1386.08	1348.72	1796.39	1745.18	2158.57	1106.63
-9.8999	1208.4	3061.68	1565.67	1428.65	1403.96	1344.88	1879.67	1826.35	2393.55	1131.77		736.237	966.949	559.265	679.993	449.799	597.9	661.163	406.86	599.67	316.711		1371.4	3122.01	1578.8	1394.53	1330.08	1328.4	1790.89	1734.8	2121.95	1090.21
-10.1593	1176.15	3037.93	1557.1	1416.9	1390.23	1328.4	1841.61	1814.21	2363.22	1125.24		734.07	962.555	552.124	668.945	453.613	584.045	658.173	470.764	594.238	315.125		1352.17	3114.96	1567.23	1358.15	1305.08	1300.78	1777.8	1701.97	2089.97	1105.29
-10.4187	1164.37	3025.91	1552.52	1389.59	1414	1309.42	1835.54	1787.29	2327.39	1085.02		728.607	946.411	553.253	667.419	448.639	567.932	649.628	476.685	593.811	316.223		1348.91	3068.82	1555.97	1346.95	1323.24	1297.61	1762.27	1666.99	2042.91	1096.19
-10.6842	1120.7	2995.91	1541.05	1375	1438.11	1281.13	1817.47	1738.71	2267.94	1060.12		728.302	1115.17	545.074	664.307	449.005	554.413	639.099	461.487	586.121	306.274		1322.63	2990.69	1536.26	1332.15	1329.25	1285.46	1743.8	1616.64	1991.39	1039.18
-10.9283	1082.21	2946.62	1531.65	1358.58	1460.88	1271.55	1809.27	1724.85	2264.16	1054.69		726.501	1030.61	544.952	660.95	439.484	560.608	635.803	451.355	587.769	305.847		1299.38	2928.59	1527.83	1327.97	1324.74	1270.17	1732.88	1592.1	1931.95	1045.65
-11.1938	1056.09	2926.48	1535.37	1347.69	1354.89	1262.05	1781.37	1705.87	2245.06	1056.34		723.877	925.049	535.004	654.572	439.697	555.023	628.632	447.693	579.834	302.795		1260.41	2892.18	1501.22	1294.19	1323.27	1249.15	1717.77	1617.13	1927.06	1010.31
-11.4532	1114.84	2928.71	1544.56	1323.58	1351.72	1242.95	1789.25	1675.72	2209.9	1038.76		720.367	910.431	532.318	646.423	424.225	545.41	623.077	453.186	575.073	301.697		1250.24	2943.66	1488.59	1266.48	1300.14	1278.69	1710.69	1587.04	1892.46	1001.34
-11.7218	1019.74	2878.2	1522.28	1315.89	1358.18	1218.93	1795.07	1657.9	2186.16	1013.06		714.783	869.11	532.806	639.984	417.938	545.227	614.624	430.786	575.012	300.537		1227.54	2870.36	1497.01	1223.82	1296.72	1269.41	1706.6	1535.89	1868.47	999.695
-11.969	957.764	2838.23	1518.22	1314.61	1308.26	1216.74	1765.53	1600.52	2165.41	994.995		707.336	860.596	531.891	633.026	413.971	534.882	610.504	428.04	572.51	298.096		1194.43	2800.63	1491.3	1232.09	1244.51	1273.19	1689.27	1505.8	1828.25	964.111
-12.2345	951.63	2802.52	1511.93	1294.01	1281.68	1206.97	1745.67	1607.67	2131.1	982.788		698.669	855.225	507.477	625.427	410.675	533.264	597.717	427.673	568.298	289.856		1185.61	2779.39	1485.87	1213.32	1208.8	1256.23	1669.04	1470.28	1787.29	945.557
-12.4908	959.137	2749.15	1509.55	1268.13	1299.44	1184.23	1736.36	1554.32	2103.94	962.708		687.225	810.486	506.073	619.507	405.457	523.102	602.509	420.715	569.397	292.419		1168.03	2702.39	1472.96	1216.55	1202.64	1258.82	1652.01	1433.84	1779.05	933.289
-12.7594	923.737	2718.96	1495.82	1240.36	1254.27	1189.27	1722.17	1534.85	2056.95	931.458		677.002	801.819	497.803	610.687	406.738	521.606	588.654	421.936	558.044	284.302		1128.08	2677.67	1454.32	1190.49	1221.37	1237.85	1638.24	1428.47	1757.32	925.476
-13.0127	921.6	2685.06	1496.15	1242.71	1202.85	1182.98	1699.43	1498.47	2037.29	916.26		670.41	808.167	495.392	601.379	402.71	512.543	557.373	417.725	552.612	287.781		1103.58	2655.21	1447.82	1179.23	1195.43	1225.13	1636.17	1419.13	1714.9	911.804
-13.2721	911.316	2678.04	1468.32	1224.91	1220.21	1175.38	1697.02	1473.63	1960.27	897.949		654.602	813.354	486.847	602.692	409.668	514.16	550.14	416.931	547.852	280.09		1100.28	2620.82	1435.18	1167.85	1157.14	1195.98	1632.57	1377.69	1709.41	895.935
-13.5345	895.569	2667.94	1442.96	1217.38	1209.47	1166.17	1685.61	1443.91	1932.8	899.658		651.337	793.182	480.469	585.754	403.809	509.064	548.157	416.992	548.706	276.062		1081.67	2607.27	1419.04	1163.42	1135.96	1166.41	1623.96	1359.13	1643.13	888.123
-13.797	870.789	2652.59	1423.77	1203.06	1192.29	1151.52	1671.02	1412.78	1933.35	895.386		645.111	809.692	473.297	587.585	404.541	505.127	539.093	413.33	551.147	270.081		1074.65	2592.07	1421.42	1128.88	1113.83	1154.39	1609.38	1349.61	1614.5	888
-14.0564	861.664	2616.76	1420.29	1187.26	1205.32	1143.46	1654.17	1401.49	1902.83	882.019		635.101	810.577	470.276	581.268	398.773	498.383	538.147	411.377	539.734	269.409		1075.74	2572.48	1418.79	1114.65	1107.6	1147.34	1614.14	1328.98	1581.05	841.736
-14.3158	838.501	2601.47	1397.86	1172.58	1198.09	1132.26	1650.15	1384.77	1887.63	892.883		623.016	826.66	464.63	580.933	398.102	498.383	525.818	417.114	540.527	266.479		1062.65	2531.43	1414.86	1093.38	1076.78	1150.79	1586.12	1295.72	1568.6	856.995
-14.5813	824.127	2586.98	1384.25	1152.01	1198.67	1126.77	1636.75	1364.2	1858.95	887.451		620.27	792.419	458.313	575.317	393.677	488.77	527.313	408.63	532.959	271.057		1053.89	2487.37	1397.37	1080.26	1057.34	1134.49	1568.48	1255.98	1539.31	846.375
-14.8224	809.174	2539.76	1382.23	1150.33	1201.51	1105.96	1631.07	1336.06	1831.05	875.427		611.176	792.877	452.85	579.315	389.557	484.314	522.278	412.17	531.738	267.7		1021.48	2472.38	1406.65	1082.37	1070.37	1136.14	1547.76	1231.99	1572.75	832.092
-15.0909	797.638	2490.81	1374.42	1143.77	1195.62	1078.12	1621.34	1300.84	1817.93	859.497		605.957	785.828	453.491	569.153	383.728	475.616	522.98	401.978	521.973	265.381		988.77	2463.93	1381.32	1083.04	1081.48	1140.08	1540.99	1218.32	1474.24	829.651
-15.3595	773.499	2478.24	1345.52	1147.52	1173.31	1066.1	1609.59	1296.57	1798.65	844.177		603.088	776.245	452.972	566.742	380.096	478.088	514.069	399.109	519.714	265.259		974.487	2452.79	1361.82	1054.44	1070.71	1132.54	1530.33	1134.7	1496.52	824.524
-15.6158	782.928	2474.64	1351.26	1138.58	1173.19	1063.87	1595.15	1265.26	1791.69	830.078		601.013	768.097	450.165	561.462	377.625	471.497	516.754	392.883	513.123	262.878		921.753	2469.15	1344.54	1039.46	1035.89	1115.63	1512.05	1116.7	1477.54	798.34
-15.8661	753.326	2517.18	1344.36	1120.91	1132.23	1062.04	1589.94	1246.15	1746.77	814.331		606.171	761.047	451.599	559.845	370.117	465.302	510.345	393.616	509.827	256.531		914.368	2450.9	1339.75	1037.11	1005.68	1114.2	1510.71	1100.89	1429.57	797.852
-16.1316	733.459	2399.05	1338.93	1112.88	1112.52	1048.34	1584.26	1253.05	1714.66	811.462		594.452	755.341	444.061	544.983	377.686	457.825	509.644	387.085	504.333	253.357		892.67	2424.84	1321.9	1014.37	1001.8	1093.93	1499.21	1100.59	1382.69	790.222
-16.3849	698.181	2410.89	1332.89	1101.23	1105.1	1048.31	1579.28	1235.41	1689.03	800.476		584.625	749.908	441.65	539.276	350.189	454.437	494.263	390.259	500.793	255.92		891.51	2413.3	1313.78	1002.78	995.087	1095.43	1492.61	1064.82	1362.79	780.701
-16.6473	662.14	2377.84	1326.29	1099.37	1093.99	1040.5	1558.81	1213.38	1634.4	792.908		579.498	736.542	430.603	529.388	339.722	447.113	491.028	382.812	495.85	251.099		869.415	2358.67	1286.93	978.973	1002.2	1088.41	1474	1069.76	1345.21	769.043
-16.9159	654.144	2366.61	1311.16	1069.61	1084.9	1019.99	1549.53	1199.95	1605.22	775.391		572.205	726.898	429.26	525.665	324.738	446.014	483.856	378.052	497.62	251.099		900.146	2345.09	1278.69	967.896	976.044	1079.96	1474.64	1055.24	1333.68	748.779
-17.1631	636.414	2342.07	1310.24	1037.29	1053.44	1012.02	1530.55	1180.48	1598.63	750.61		568.726	717.255	423.675	513.397	341.766	384.033	477.295	373.047	477.844	251.099		774.506	2311.4	1265.81	968.964	974.762	1072.51	1456.09	1026.79	1325.5	743.164
-17.4286	590.851	2315.83	1307.01	1025.97	1056.85	1008.54	1526.31	1133.06	1560.42	739.563		557.037	706.512	423.553	507.721	354.248	411.774	466.156	368.164	480.164	249.939		813.568	2290.41	1262.18	967.621	979.736	1058.69	1457.49	1042.18	1327.21	734.314
-17.6971	584.473	2153.32	1290.31	1033.02	1060.67	1007.32	1499.51	1116.82	1526.37	738.464		552.765	692.657	408.05	502.899	350.372	430.603	459.381	364.563	477.478	244.995		792.542	2252.29	1244.02	932.8	960.236	1031.89	1448.21	1010.74	1258	727.966
-17.9535	598.022	2236.27	1280.94	1023.32	1017.43	995.605	1488.43	1080.26	1534.36	737.61		543.396	675.659	408.325	496.643	340.088	430.542	450.897	367.737	478.882	240.173		757.66	2245.57	1239.75	927.734	931.702	1027.04	1504.33	984.009	1257.75	728.516
-18.2098	587.219	2260.22	1271.06	1007.9	999.725	973.236	1489.38	1056.58	1507.63	718.567		534.424	675.385	398.285	486.206	338.959	429.84	442.871	356.14	512.146	292.358		722.26	2248.66	1226.13	901.855	927.399	1033.17	1381.29	937.439	1235.23	716.553
-18.4631	565.063	2180.36	1271.21	976.898	972.046	960.388	1475.4	1026.49	1479.55	706.848		525.94	669.922	395.63	479.736	331.635	433.472	436.005	357.544	448.242	211.914		705.2	2213.5	1219.57	878.387	931.366	1006.93	1388.34	968.933	1231.38	696.289
-18.7286	530.579	2175.57	1262.79	948.944	988.892	943.268	1451.97	1001.83	1440.73	686.401		518.829	664.49	384.796	476.013	334.503	427.216	428.314	356.384	493.774	229.309		676.117	2172.88	1215.58	892.914	931.458	997.711	1378.72	853.149	1164.55	717.834
-18.9911	525.299	2150.82	1249.72	935.15	989.807	932.465	1435	1002.62	1383.12	692.81		509.827	654.358	388.428	473.358	322.296	418.121	424.835	353.638	431.519	230.225		662.598	2145.69	1220.15	878.51	909.302	979.462	1373.38	867.371	1153.63	640.198
-19.2535	491.547	2147.98	1228.3	922.424	1001.4	923.462	1427.06	969.116	1399.66	673.95		502.808	652.588	374.298	472.26	355.56	420.135	414.581	353.088	424.072	223.633		647.308	2134.8	1212.37	867.462	903.198	977.936	1341.03	877.808	1137.94	644.409
-19.5038	473.145	2149.96	1215.21	899.872	979.858	913.055	1422.76	927.917	1361.08	669.373		495.3	641.479	372.162	463.776	355.255	412.323	415.436	352.478	434.753	223.633		636.505	2101.23	1204.96	864.227	890.045	984.955	1344.57	855.896	1127.62	647.522
-19.7723	459.808	2127.69	1210.75	883.82	954.773	889.587	1421.88	897.278	1341.25	651.184		479.736	638.58	367.035	462.402	336.609	412.476	412.476	346.741	439.697	219.604		600.311	2058.29	1196.23	832.153	881.531	969.33	1338.38	815.674	1103.82	633.179
-20.0226	460.297	2127.47	1209.72	888.336	955.505	866.364	1416.23	876.587	1329.96	643.86		477.57	628.998	371.735	455.78	319.672	401.733	412.872	345.886	427.673	218.75		596.741	2034.88	1180.08	838.806	881.592	956.207	1330.78	803.955	1068.42	636.475
-20.282	437.805	2114.41	1191.38	889.832	949.982	854.706	1392.21	852.966	1316.35	619.324		470.917	620.178	365.601	459.167	331.665	397.705	401.672	342.468	420.593	213.989		601.868	2020.45	1158.63	841.675	872.375	951.141	1317.2	809.998	1076.78	625.366
-20.5627	437.256	2106.02	1191.5	900.574	939.911	877.441	1376.62	845.093	1286.01	630.371		470.123	610.809	366.333	447.906	313.385	382.751	403.564	342.712	420.837	218.445		587.463	2004.55	1156.8	820.679	841.827	947.235	1308.87	787.72	1076.35	606.506
-20.8099	426.575	2074.98	1168.3	880.981	925.049	881.561	1364.93	835.876	1260.44	604.126		468.231	610.352	357.086	453.43	308.716	379.517	394.714	284.729	421.204	208.923		560.883	1986.42	1135.13	801.056	842.468	931.976	1284.7	754.7	1048.77	616.638
-21.0724	391.144	2051.76	1165.25	865.295	910.126	868.683	1360.63	828.308	1238.4	601.624		469.086	605.225	355.591	446.442	294.006	363.129	397.247	369.385	435.547	208.252		553.345	1964.69	1109.65	803.436	816.62	924.622	1286.32	764.343	1036.13	596.191
-21.3318	359.833	1986.05	1155.61	859.955	889.435	853.668	1348.63	825.378	1232.54	590.454		460.114	609.192	350.372	447.357	285.675	360.748	386.963	354.004	405.945	202.881		540.466	1958.83	1105.99	787.964	800.385	913.94	1272.09	726.257	1046.63	579.529
-21.5851	342.987	1948.49	1156.53	846.527	879.669	872.314	1332.31	792.297	1242.74	589.966		458.923	594.36	339.142	439.819	291.687	353.21	387.573	344.299	401.184	202.82		503.601	1937.19	1083.43	782.349	806.244	898.712	1271.06	709.961	1021.79	568.97
-21.8475	355.927	1943.66	1148.01	831.696	860.657	864.685	1321.84	791.138	1179.44	558.228		450.256	588.043	334.808	440.247	278.839	355.377	374.084	338.684	400.818	200.745		488.77	1910.89	1075.53	776.55	791.229	898.224	1268.07	690.796	987.366	565.552
-22.11	340.881	1937.99	1140.96	829.559	876.923	842.621	1301.33	764.709	1159.12	601.196		450.165	573.914	332.367	425.964	261.047	349.304	374.084	322.266	394.47	198.425		459.137	1901.49	1058.04	760.742	783.02	890.656	1259.46	676.514	939.819	553.65
-22.3633	333.954	1937.81	1123.17	810.059	861.877	844.391	1292.97	743.408	1146.48	587.341		439.606	568.176	320.801	424.622	275.238	345.428	362.976	316.467	384.399	199.158		439.24	1886.84	1048.55	754.669	762.573	875.61	1238.37	653.748	948.669	547.119
-22.6288	303.375	1914.92	1112.37	797.211	851.746	839.874	1275.91	742.065	1109.74	572.327		437.439	559.052	312.775	411.56	277.161	343.903	360.962	292.603	383.179	196.899		419.312	1868.44	1038.42	735.077	754.608	866.302	1223.94	656.921	926.819	540.039
-22.8943	308.899	1897.4	1094.39	780.243	858.063	826.63	1266.66	720.947	1102.42	539.917		429.84	549.591	312.164	411.072	273.285	342.529	347.351	308.044	377.869	193.604		419.739	1858.61	1035.64	730.682	741.943	865.356	1217.22	619.324	893.188	540.039
-23.1476	311.493	1879.94	1095.55	777.832	843.994	811.371	1252.41	717.957	1083.8	531.067		424.805	541.718	305.023	398.102	285.339	336.914	339.752	296.753	370.911	188.416		409.79	1831.12	1028.5	721.527	739.532	852.753	1199.16	606.384	865.295	521.606
-23.4192	305.817	1871.12	1075.99	771.79	834.991	799.866	1250.61	700.562	1060.3	527.405		410.706	532.288	300.324	393.616	270.294	334.412	329.59	281.86	369.507	195.679		389.954	1804.69	1021.64	704.742	732.727	851.074	1184.81	581.482	856.812	510.925
-23.6725	288.788	1855.53	1058.26	769.44	825.134	803.619	1230.77	683.228	1041.99	537.231		403.503	530.426	289.337	383.698	270.447	332.916	325.775	285.156	359.619	170.166		363.708	1774.35	1005.13	706.268	762.512	827.148	1241.67	556.824	839.172	516.724
-23.9258	282.837	1840.06	1049.38	754.425	815.979	778.168	1221.01	663.086	1030.94	527.161		390.442	521.057	288.666	385.864	272.278	331.665	312.469	311.035	362.366	164.612		358.246	1746.86	1006.04	701.569	751.709	819.427	1132.45	553.345	822.51	510.681
-24.1852	266.022	1825.38	1049.71	744.812	823.792	767.975	1203.98	644.714	1028.99	522.4		388.519	516.083	280.762	374.237	271.912	328.003	309.814	299.744	351.868	161.499		345.154	1747.1	1002.14	664.124	724.213	801.605	1111.54	543.03	795.105	487.244
-24.4415	267.914	1810.67	1039.64	724.609	814.484	762.299	1199.95	614.685	1015.56	514.221		376.831	507.935	280.945	370.148	262.543	329.681	303.833	295.532	343.75	170.166		334.747	1716.46	998.016	637.573	692.535	790.649	1107.45	528.809	790.588	486.694
-24.707	245.972	1802.22	1022.12	731.506	812.531	755.341	1184.66	608.704	999.329	500.916		367.92	508.667	275.848	368.317	262.97	329.407	291.901	288.208	337.891	168.274		325.073	1695.8	980.377	653.961	680.328	772.705	1090.97	514.16	774.414	487
-24.9695	238.19	1773.16	1018.77	729.767	799.835	755.768	1173.55	591.98	992.065	505.92		365.204	501.343	278.015	365.631	256.195	320.526	288.666	287.598	339.294	167.114		306.519	1694.89	973.908	650.269	675.568	772.736	1091.71	497.864	768.616	468.994
-25.2258	209.686	1750.37	1002.35	722.9	798.798	748.932	1166.5	588.684	970.398	498.901		358.826	501.74	269.653	365.631	259.308	324.341	283.356	284.851	321.655	168.701		300.232	1688.75	962.372	622.986	679.169	759.338	1080.6	474.609	748.962	446.35
-25.5005	191.284	1733.52	968.78	703.217	794.128	748.077	1164.03	579.285	945.435	488.831		355.469	499.084	274.353	359.711	252.197	319.122	282.593	287.476	320.923	173.95		290.039	1675.54	957.519	627.136	671.173	759.979	1075.96	473.572	750.793	437.012
-25.7568	192.841	1721.44	960.571	699.219	781.647	737.152	1139.43	583.008	913.635	478.577		347.961	493.988	268.036	355.591	250.671	313.782	275.574	284.912	321.045	179.138		280.945	1657.96	944.244	618.561	672.76	754.7	1044.31	485.535	739.624	435.608
-26.0101	191.101	1703.09	941.406	615.54	766.296	733.612	1134.25	552.734	907.837	469.116		335.938	476.105	271.271	354.492	243.256	304.26	270.02	282.776	322.998	171.204		267.09	1643.62	942.871	617.645	666.046	744.202	1060.7	474.06	737.061	430.786
-26.2665	180.603	1672.18	956.238	748.749	755.707	721.893	1115.75	507.568	899.109	458.496		332.886	471.191	269.47	356.354	242.371	299.896	264.374	278.32	319.397	162.048		248.322	1623.84	933.99	610.901	649.719	728.363	1058.23	461.609	712.585	427.795
-26.535	181.641	1646.64	954.895	707.275	731.201	727.02	1102.17	549.194	870.056	450.867		331.329	464.539	272.613	346.375	234.833	285.522	264.374	274.475	314.209	171.57		242.554	1608.76	926.544	598.419	629.7	720.581	1043.49	451.111	698.73	424.011
-26.7944	160.553	1636.44	936.707	674.408	727.112	722.473	1085.27	529.968	851.379	439.514		328.766	460.999	267.639	342.651	235.352	283.936	258.118	270.081	306.091	166.382		224.762	1579.71	915.039	599.976	615.57	714.02	1029.48	441.772	680.664	438.232
-27.0538	117.767	1614.69	928.345	664.429	726.746	716.431	1065.37	522.522	848.877	435.608		324.89	446.716	265.93	332.245	225.494	274.963	253.235	269.165	306.458	159.18		226.166	1561.58	904.419	598.816	600.464	712.769	1035.61	435.242	670.41	429.932
-27.3041	137.726	1604.43	914.001	645.142	730.499	702.637	1046.94	527.527	822.266	426.025		319.55	435.181	255.096	327.942	222.412	273.041	245.911	268.372	302.49	148.438		195.587	1565.61	886.047	590.179	595.978	716.064	1014.34	409.058	658.752	425.781
-27.5635	139.313	1607.64	905.487	621.033	712.433	686.493	1022.49	507.751	808.96	420.41		317.413	425.323	255.829	319.366	214.935	267.242	244.934	260.62	301.758	158.691		178.65	1531.52	873.444	577.545	582.397	705.231	1008.97	404.358	630.432	406.494
-27.8381	133.82	1588.53	891.48	614.044	703.522	670.593	1013.43	504.578	800.476	411.133		306.58	420.593	244.202	315.674	217.957	268.25	234.009	257.812	292.908	143.494		163.055	1528.93	865.631	569.305	574.097	709.9	999.756	407.349	612.305	398.56
-28.1036	129.73	1549.8	881.317	601.746	702.362	665.161	999.695	477.905	796.326	415.833		306.946	407.776	237.915	301.422	212.372	262.878	233.734	256.348	282.532	142.578		157.837	1530.18	849.67	573.151	492.706	698.853	989.655	415.649	592.407	398.254
-28.3569	106.659	1532.53	879.15	583.069	686.707	653.412	1001.37	468.201	784.79	403.931		300.873	402.954	231.811	298.859	211.456	250.122	217.59	256.348	276.672	128.174		148.926	1522.49	835.938	554.474	590.698	688.782	969.757	386.169	589.294	401.062
-28.6072	109.833	1527.62	878.54	591.583	681.061	649.963	1000	468.201	761.658	397.644		297.913	390.656	228.455	291.901	204.254	255.096	217.407	247.07	273.315	129.395		139.862	1498.72	824.097	541.504	593.842	672.729	965.576	377.319	594.91	393.616
-28.8757	110.718	1516.11	874.023	580.475	680.756	636.719	987.091	446.106	752.502	386.108		285.583	394.47	225.311	290.375	206.848	270.081	206.635	244.08	268.86	129.333		138.916	1484.01	823.914	542.206	566.833	660.461	954.895	368.164	584.778	395.935
-29.1412	70.5872	1504.49	859.1	573.639	686.646	645.081	975.159	434.204	741.333	385.071		277.405	386.475	221.191	285.614	206.421	253.54	199.86	243.347	271.667	120.422		120.331	1457.24	819.122	528.931	559.57	649.261	947.113	367.676	583.74	385.437
-29.4006	92.926	1496.31	845.856	571.045	683.594	629.73	974.67	426.941	740.906	373.718		271.057	383.057	215.668	288.422	207.458	254.517	193.665	244.202	269.775	118.774		105.377	1440.12	815.735	513.885	543.579	647.766	933.258	348.755	566.956	385.254
-29.6509	96.8018	1484.01	842.133	566.956	671.844	619.812	968.414	413.513	732.117	364.38		270.386	373.688	205.75	280.975	237.976	252.472	188.171	235.352	322.754	124.573		93.1702	1412.96	804.413	501.038	543.518	639.099	920.746	367.126	566.528	373.901
-29.8981	86.4868	1472.66	826.385	561.432	663.849	609.406	972.321	400.513	724.609	355.408		252.686	370.697	202.27	279.816	228.394	238.312	177.979	188.049	221.313	130.127		99.1821	1413.27	799.377	495.789	544.769	635.956	902.069	354.37	573.792	366.699
-30.1758	71.5332	1458.01	819.55	561.035	651.306	607.483	951.569	385.803	711.609	358.032		251.831	362.427	203.644	275.269	214.081	235.107	178.253	248.596	249.268	120.056		85.7849	1390.62	785.706	491.058	548.706	614.716	888.916	338.013	571.899	360.107
-30.4382	62.2559	1451.72	802.643	552.155	649.109	593.872	946.503	379.028	700.195	355.713		241.943	357.788	206.085	279.816	205.048	234.772	175.812	250.488	254.7	122.986		78.3386	1363.56	775.971	481.384	551.331	604.98	873.993	322.937	571.411	358.154
-30.6885	58.0444	1425.23	796.173	547.882	653.381	593.689	946.991	378.723	696.96	358.521		238.678	358.154	199.066	273.499	214.569	232.483	177.887	233.276	247.437	122.437		72.2961	1343.57	771.088	466.858	549.438	590.393	853.638	321.289	558.594	343.872
-30.9418	54.0466	1419.92	776.001	548.37	642.303	588.562	928.467	370.239	687.622	354.858		233.582	349.609	199.707	272.736	195.77	229.431	170.441	232.849	255.188	131.714		68.3899	1333.37	765.686	472.168	546.234	589.447	848.206	306.091	542.358	334.351
-31.2103	59.021	1396.36	760.407	544.678	652.069	584.991	899.658	367.859	676.575	281.738		239.136	344.94	192.108	268.433	192.291	223.297	166.443	244.08	247.864	122.803		61.3098	1318.45	743.134	464.325	544.434	579.865	840.363	302.795	535.095	324.097
-31.4636	53.1921	1393.25	747.437	535.706	640.808	577.942	891.144	364.197	665.466	375.854		231.537	334.9	196.075	269.348	176.208	214.905	160.736	236.572	262.024	126.465		59.3262	1315.22	727.386	461.456	536.987	577.789	840.546	295.593	525.146	310.242
-31.7291	17.5171	1362.43	739.227	526.062	627.38	573.059	872.65	360.535	643.921	345.947		231.598	327.698	195.038	262.36	179.047	212.433	159.76	221.252	238.831	123.108		43.2434	1296.72	709.32	452.576	530.914	571.32	829.407	291.626	505.432	309.692
-31.9946	25.7568	1348.02	737.701	534.76	610.748	571.136	868.469	341.492	631.348	343.506		222.656	318.42	195.892	258.484	188.873	203.827	154.724	206.848	243.042	126.709		43.3655	1269.07	704.071	443.97	524.658	571.594	825.073	285.278	500.183	310.486
-32.2449	13.031	1324.89	725.342	534.576	599.304	571.716	853.119	326.355	619.446	325.989		224.457	315.125	185.059	255.585	178.711	200.897	149.902	213.501	255.249	111.755		53.1006	1266.75	689.117	432.678	510.437	559.814	801.147	262.817	489.075	308.899
-32.4982	16.4795	1308.75	713.867	512.665	590.302	566.62	835.724	313.538	611.084	315.979		218.628	299.408	192.139	245.636	170.502	191.681	150.482	210.693	243.835	110.535		4.27246	1249.3	690.308	430.389	502.502	556.549	796.783	273.438	480.347	297.485
-32.7637	13.5498	1269.29	703.98	505.157	592.316	554.382	822.784	314.941	588.074	307.434		214.935	296.631	182.526	244.08	173.431	194.214	142.883	203.796	225.342	114.563		-21.637	1229.98	682.404	411.072	479.919	547.76	784.027	277.71	471.863	295.898
-33.02	16.9678	1272.28	700.5	495.941	579.254	542.999	810.852	306.519	588.501	304.749		210.724	285.37	181.915	234.772	166.229	187.256	134.857	202.087	228.516	106.262		-6.073	1215.82	674.835	407.257	470.886	547.089	785.675	270.142	469.238	284.18
-33.2733	7.38525	1251.89	689.484	487.244	583.435	528.748	797.302	298.462	584.778	288.757		209.259	279.877	171.02	234.558	166.534	189.636	125.977	197.144	222.534	95.0317		-26.6724	1214.36	663.513	408.936	464.6	537.689	762.36	256.226	449.829	285.217
-33.5541	3.14331	1233.64	689.423	479.98	572.296	518.127	791.595	294.617	582.214	283.447		265.106	268.829	168.793	227.386	160.98	185.181	137.512	200.256	214.294	88.0127		-16.7236	1192.78	654.327	402.008	451.965	528.809	758.698	265.137	437.683	277.283
-33.8043	-4.60815	1223.21	683.655	471.619	567.505	501.678	782.227	299.255	570.862	277.588		203.857	267.67	160.278	221.985	163.971	185.883	105.469	195.435	200.745	84.1675		-34.8816	1183.87	647.43	386.23	453.217	522.064	737.946	254.761	438.354	280.823
-34.0729	-5.09644	1206.48	682.404	458.649	557.007	495.239	771.484	289.856	568.42	282.288		136.078	264.862	156.128	216.003	157.166	183.563	99.5483	191.467	191.711	91.4307		-40.3137	1156.25	642.975	384.247	458.771	511.719	727.6	248.291	426.697	268.25
-34.3201	-12.6648	1190.73	664.337	458.679	549.103	488.922	762.177	286.194	557.007	272.888		188.69	259.735	145.721	218.903	160.583	191.01	82.6111	190.247	199.097	78.7354		-50.2014	1138.55	634.949	372.284	458.435	508.728	717.255	234.619	425.964	266.785
-34.5825	-12.7563	1177.03	660.187	449.646	546.051	487.305	690.857	274.353	550.049	276.489		177.826	254.669	141.937	209.229	155.487	182.434	106.873	187.744	190.613	75.6836		-51.1169	1118.96	628.082	378.204	474.548	486.816	714.325	223.999	407.288	261.414
-34.848	-17.8833	1159.85	642.242	445.587	539.978	473.907	738.098	272.278	541.016	267.456		163.605	255.31	135.223	205.475	156.799	183.655	100.494	184.998	169.067	81.543		-58.4412	1097.63	631.836	360.992	440.033	483.612	698.212	226.501	396.24	262.268
-35.1013	-18.6462	1144.41	648.163	436.432	545.288	469.788	752.869	268.616	538.879	264.526		19.5618	247.131	132.355	204.193	154.388	176.788	96.6797	181.152	178.406	84.0454		-59.8145	1080.02	617.249	348.267	438.446	471.436	686.34	220.032	394.775	250
-35.3577	-27.3132	1134.31	634.857	435.303	540.863	454.773	729.889	259.277	539.856	249.695		241.211	245.697	129.273	209.473	155.945	177.155	90.9119	178.772	190.796	72.2046		-164.093	1069.03	612.946	344.604	437.439	465.881	621.613	212.341	383.24	247.62
-35.6293	-27.3743	1116.76	622.101	422.424	534.027	456.94	710.236	245.667	521.545	249.023		166.992	236.328	126.831	205.872	149.475	170.41	91.4612	172.546	185.486	83.4351		-4.45557	1050.08	601.685	343.048	438.507	456.635	641.632	229.553	366.516	231.934
-35.8795	-35.4614	1102.14	604.065	413.208	528.046	449.127	707.855	262.024	514.404	248.169		149.75	237.457	128.51	205.902	149.261	175.262	83.8318	174.683	181.885	81.4209		-79.1931	1049.56	599.701	339.417	426.208	450.348	656.036	207.214	359.07	229.736
-36.145	-36.9263	1082.03	605.591	418.152	520.905	449.951	686.462	218.689	506.042	245.3		151.764	231.628	127.228	198.792	141.663	164.52	84.4116	169.8	174.438	80.8105		-86.4868	1032.81	590.759	328.644	419.525	439.941	648.682	200.256	347.29	229.919
-36.4075	-41.0156	1073.85	589.722	414.581	521.576	441.742	676.697	206.909	494.69	234.375		142.853	229.034	123.169	204.529	140.137	161.163	75.3784	169.861	173.279	78.2471		-86.5173	1023.22	586.884	324.493	408.997	430.786	641.998	189.697	346.985	227.966
-36.6547	-48.4314	1052.98	581.39	415.131	504.944	441.223	658.325	224.06	485.718	234.009		145.63	216.766	123.688	199.432	134.369	153.076	75.6531	167.297	169.678	73.9746		-93.6279	1007.9	570.618	320.862	402.313	420.288	631.134	188.843	344.971	212.036
-36.9232	-57.8613	1041.63	570.831	401.215	488.159	429.291	650.787	215.942	473.572	224.121		139.893	213.409	128.174	198.7	130.89	152.222	68.7561	165.955	169.128	70.4956		-97.0764	1005.83	557.831	315.277	389.008	418.121	614.502	184.57	334.656	208.557
-37.1796	-57.2815	1029.36	560.028	401.703	481.628	426.056	637.024	219.543	472.046	224.915		140.625	208.923	122.925	189.758	126.404	144.836	68.3289	157.959	165.283	72.3267		-98.3887	985.107	542.419	322.449	390.503	412.415	602.02	183.655	327.759	201.294
-37.4542	-54.3213	1018.65	551.697	391.174	469.91	414.917	627.625	224.67	474.609	219.543		135.406	199.188	124.451	186.035	122.192	138.062	58.4106	156.738	162.72	69.7632		-103.729	971.191	531.494	322.266	384.216	406.647	601.929	177.185	322.998	202.271
-37.7045	-61.2793	991.425	545.105	379.181	469.025	406.708	611.267	214.722	450.806	214.661		137.909	191.803	114.929	178.07	119.751	132.996	58.1665	146.484	151.123	63.6597		-115.143	955.841	520.386	319.305	375.031	392.578	591.003	158.264	307.678	198.608
-37.9639	-57.8308	974.67	549.072	371.552	452.057	404.083	606.964	213.318	455.872	211.792		128.571	186.279	111.328	177.704	116.089	130.859	45.0745	147.827	149.353	66.2231		-114.563	936.646	514.862	316.04	358.582	388.916	573.853	191.956	313.049	196.899
-38.2202	-61.1572	946.625	545.624	368.835	441.956	397.614	593.079	201.904	446.533	211.792		125.854	180.634	105.164	168.396	114.41	130.981	38.3606	143.555	145.752	58.2886		-122.009	908.966	494.507	302.216	351.501	385.223	556.854	168.823	300.842	195.251
-38.4918	-56.6101	941.345	542.877	351.562	436.279	392.609	578.461	195.801	435.364	203.552		116.516	171.173	105.865	166.504	109.344	127.716	32.2876	139.954	148.926	63.2324		-120.209	904.724	497.162	294.891	343.811	376.892	553.253	158.203	300.537	192.261
-38.7451	-64.6973	924.408	532.41	344.36	438.599	385.864	569.061	199.219	424.255	202.637		116.18	168.365	99.3042	161.957	112.793	124.146	30.7007	136.353	145.142	56.4575		-125.732	886.993	493.744	282.471	332.458	363.159	538.422	172.18	296.875	188.782
-39.0015	-68.634	920.227	523.956	330.872	431.824	378.296	567.23	186.462	418.091	189.697		105.194	162.415	97.5647	156.921	111.572	122.528	24.9023	132.568	144.47	57.373		-129.639	872.559	489.929	276.581	323.395	355.316	530.609	155.823	293.396	181.458
-39.267	-77.0569	902.191	515.869	327.301	435.425	363.434	552.917	185.12	405.945	184.143		99.3652	160.217	88.1958	153.687	116.119	125.427	19.8059	124.939	136.475	52.3071		-131.195	859.406	472.321	266.541	329.529	348.419	511.078	149.536	274.841	177.856
-39.5294	-79.1321	890.717	511.2	322.968	432.434	358.124	542.572	179.26	407.349	183.472		96.1304	153.32	85.8765	147.4	113.22	123.657	15.2893	129.578	132.996	54.2603		-137.177	856.049	462.463	259.735	325.562	341.095	495.514	152.649	272.522	167.48
-39.7827	-85.6323	868.958	499.481	320.679	428.864	345.49	530.182	173.218	399.292	173.523		89.9658	154.572	77.6672	144.531	116.882	122.345	12.5122	125.183	124.573	47.1191		-142.609	833.221	455.414	249.939	328.857	327.423	483.429	149.78	258.484	169.434
-40.0421	-79.8645	859.222	491.821	313.873	422.791	337.738	523.926	161.621	396.851	179.016		81.7566	147.522	81.3904	139.923	112.64	117.615	8.39233	123.657	121.826	52.6123		-148.376	813.049	451.325	246.796	318.39	323.364	474.06	147.156	242.92	166.809
-40.3137	-84.6558	844.635	483.185	313.782	423.767	324.066	516.388	159.058	391.724	175.476		78.1555	146.759	77.1484	138.519	117.218	120.148	5.34058	124.207	114.99	46.1426		-152.679	798.004	439.27	235.626	315.369	319.336	460.663	137.024	233.704	159.973
-40.5701	-85.2356	826.447	475.372	301.27	417.145	316.345	513.458	153.564	381.104	169.861		76.5076	134.003	79.4983	136.871	111.633	112.335	5.92041	122.742	116.943	49.0723		-150.574	782.013	433.838	230.377	312.775	317.78	455.261	134.46	225.403	154.053
-40.8325	-93.6584	819.885	466.492	296.692	420.471	306.213	510.01	156.372	370.911	161.56		73.2117	133.179	74.8291	140.564	112.366	113.586	-1.00708	120.728	110.657	47.6685		-157.501	769.501	423.157	215.576	303.864	310.699	445.251	124.084	226.99	152.161
-41.0797	-100.067	799.194	465.79	287.842	406.586	305.695	501.77	147.949	364.136	161.316		71.0449	129.883	77.1179	135.345	103.516	107.819	1.00708	119.995	106.873	47.7905		-157.898	750.916	417.572	221.039	308.502	306.976	435.394	121.887	220.276	137.512
-41.3452	-104.034	791.26	444.977	283.447	398.468	295.746	484.68	145.325	357.666	156.067		66.5283	129.7	72.8149	132.812	105.377	109.985	-3.90625	115.173	107.056	42.8467		-161.133	737.366	406.006	211.426	306.366	298.889	424.377	121.704	210.754	135.681
-41.6016	-96.7407	769.562	434.357	275.818	386.383	297.729	468.262	142.822	347.778	154.114		63.6902	120.148	72.7234	133.453	99.6094	104.095	-6.16455	111.694	107.056	46.1426		-158.661	718.475	393.829	208.099	303.253	291.168	419.83	122.925	205.2	132.935
-41.864	-109.528	760.864	422.76	279.602	377.075	296.692	459.778	141.296	344.788	146.362		61.0962	121.46	67.2607	132.996	98.9075	101.471	-14.3433	115.234	99.3652	40.4663		-168.732	717.926	384.46	204.285	293.274	286.835	414.52	124.817	198.975	136.414
-42.1265	-110.931	740.784	423.584	271.149	379.364	302.673	447.662	133.606	328.796	150.085		62.2559	112.305	70.3125	122.62	87.0972	90.6677	-10.8337	107.727	99.8535	43.5181		-174.713	701.263	373.84	197.845	289.52	282.013	410.065	125.916	201.172	124.939
-42.3859	-117.493	725.861	414.551	265.015	374.359	296.509	437.439	132.446	334.473	144.226		59.4788	109.344	65.7349	127.563	85.9985	87.4023	-16.7542	111.267	95.0317	41.9312		-176.941	697.937	363.464	186.951	270.569	281.494	398.682	115.784	195.312	131.409
-42.6483	-123.383	714.05	414.215	265.198	362.518	287.872	423.37	125.671	318.604	143.127		61.8591	97.5647	58.8684	117.126	81.8176	76.5381	-16.51	105.469	94.0552	39.3066		-180.817	679.077	352.447	188.69	271.545	270.966	398.224	115.845	181.702	124.146
-42.9016	-126.678	695.099	396.912	258.514	355.225	291.321	414.917	119.873	312.866	138.428		54.3213	90.5762	57.0679	113.617	77.24	80.4749	-24.6887	103.516	97.6562	33.02		-181.915	665.253	347.595	186.432	267.059	268.341	388	105.835	175.354	117.92
-43.1793	-122.589	680.023	393.372	248.505	339.508	283.325	402.496	116.089	314.453	133.24		49.9878	83.4961	54.779	105.011	75.5615	74.1577	-22.7356	101.99	92.5903	35.7056		-196.411	647.583	340.363	177.429	267.792	265.228	378.265	103.21	172.241	114.563
-43.4326	-125.305	671.722	387.36	236.511	330.719	270.874	392.883	106.262	305.725	126.526		45.6543	81.4819	52.3376	102.692	76.2634	71.4417	-35.4614	99.9146	87.8906	31.311		-194.061	634.705	332.855	170.013	250.153	264.069	362.671	99.4263	163.879	114.441
-43.6859	-122.864	662.72	383.453	223.694	328.003	258.301	376.251	107.178	296.631	128.906		47.3328	71.7773	44.9524	96.5576	73.9136	67.5964	-40.2832	93.2007	83.1299	31.0059		-197.601	617.828	325.531	166.534	250.58	252.045	346.436	103.882	156.311	108.093
-43.9575	-123.81	645.264	375.214	217.194	318.634	249.298	373.962	104.492	293.762	122.131		36.9263	64.1785	45.8374	96.5271	69.7327	67.4744	-53.7109	96.4966	76.8433	26.4893		-202.057	611.053	324.188	162.018	238.983	251.923	333.801	93.811	159.241	106.384
-44.1986	-134.033	631.378	373.627	210.114	320.984	245.239	360.992	97.6562	280.518	117.004		34.9121	60.3943	38.971	85.907	70.1294	66.3452	-56.8237	85.3271	70.6787	24.5972		-212.433	584.351	312.012	149.384	236.603	241.089	315.857	94.8486	147.217	104.309
-44.4611	-129.303	619.324	362.885	196.442	241.608	237.976	357.361	92.8955	274.231	114.258		22.9187	57.4646	39.4898	84.1064	70.343	70.7397	-62.8357	86.853	70.8618	26.6113		-212.28	571.045	306.885	144.47	231.14	237.579	308.105	90.332	146.667	104.797
-44.7327	-134.094	602.478	352.997	196.533	298.431	231.201	347.87	94.2383	268.25	108.459		25.1465	53.7109	32.8674	78.0334	71.991	67.2302	-63.446	83.8623	64.1479	18.3105		-217.743	559.082	300.446	135.864	237.274	226.196	296.692	85.9985	138.123	92.5293
-44.9799	-131.409	602.509	344.543	184.875	361.633	224.64	345.184	88.0737	260.803	98.6328		19.104	44.9219	34.3323	80.2917	71.5332	67.5354	-66.3452	83.252	64.1479	20.0806		-217.255	568.115	299.408	135.345	229.523	218.933	292.633	81.4819	130.676	90.21
-45.2454	-130.554	592.072	330.78	185.181	323.547	216.949	333.771	86.3037	255.92	101.99		17.8223	46.6003	24.0173	75.4089	75.531	68.0237	-67.8406	78.4912	59.8755	19.4702		-212.494	514.374	290.924	127.838	232.117	207.306	279.663	84.4727	115.295	86.6089
-45.5139	-125.153	609.894	327.271	175.659	313.049	209.381	330.414	81.2988	257.202	102.844		10.4065	47.0886	26.3977	76.3855	71.0754	69.0002	-72.5708	79.9561	60.4248	19.2871		-212.555	508.179	289.978	126.038	239.044	201.599	275.269	83.0688	117.126	81.9702
-45.7611	-137.482	608.154	312.897	178.65	326.569	204.712	328.766	82.8247	246.643	96.6187		10.4065	51.6968	23.3459	72.5403	74.4934	71.1975	-73.5779	72.8149	57.7393	13.7329		-217.163	490.173	277.283	119.507	240.631	189.148	263.702	77.5146	111.145	84.1675
-46.0205	-144.806	562.744	304.932	174.927	321.32	201.752	323.975	78.3691	252.075	95.9473		5.82886	45.166	27.9236	74.3103	69.4885	65.6433	-71.3501	75.0732	59.5093	19.2261		-213.928	482.391	274.933	113.922	222.839	181.885	261.017	70.6787	106.506	74.4629
-46.2891	-152.649	516.266	295.502	171.783	298.584	196.533	322.205	75.8667	243.591	87.2192		7.44629	47.3938	19.8669	75.0427	71.7163	64.8804	-74.1882	68.8477	46.3867	13.4277		-218.811	466.614	262.878	109.467	209.045	177.185	254.028	71.4722	94.2993	73.5474
-46.5454	-156.769	524.139	290.192	165.649	271.057	195.984	312.866	62.6831	239.746	89.9048		1.40381	40.2832	19.3176	70.0684	62.5916	53.3447	-74.5239	66.2842	51.3916	16.2354		-211.273	463.501	256.439	104.462	198.639	174.164	250.427	70.4346	89.7217	68.7256
-46.8048	-168.396	507.66	277.954	165.1	290.771	193.115	296.539	64.7583	224.67	82.3975		-0.793457	38.4521	8.75854	70.9534	63.9343	48.9807	-79.3762	64.4531	45.166	11.3525		-218.079	453.308	242.462	97.3511	207.001	162.17	237.885	66.9556	80.5664	63.7817
-47.0642	-166.779	498.749	272.949	159.302	276.215	193.481	293.488	60.1807	218.079	80.0171		-2.16675	32.3792	16.571	67.9626	58.7158	40.9546	-78.7964	64.27	47.7295	10.376		-215.393	438.141	236.389	98.938	197.235	161.072	237.213	61.8896	70.1294	57.8003
-47.3175	-174.225	492.157	269.012	161.621	270.447	189.667	275.909	63.9648	211.426	75.6226		-2.59399	34.2712	17.1509	67.4133	60.8826	42.45	-83.1299	60.1196	44.1895	7.26318		-219.727	428.741	230.56	88.8672	188.446	153.748	222.961	54.1992	69.397	58.5938
-47.583	-165.955	476.318	263.275	153.381	262.665	190.613	259.003	58.0444	206.299	77.4536		-6.22559	26.4587	19.4702	61.8591	54.5349	36.9263	-81.9397	62.3169	42.7246	12.3901		-221.039	420.319	222.137	88.562	185.425	152.74	226.624	53.5278	67.627	54.9316
-47.8485	-171.722	459.564	251.526	144.836	261.261	174.866	236.45	61.1572	198.547	70.4346		-6.28662	24.6887	14.5264	66.2537	56.8848	34.2712	-91.5527	59.6924	43.7622	3.66211		-227.753	419.586	211.548	84.1064	178.07	151.123	217.194	52.3682	64.1479	48.2788
-48.0988	-178.162	444.092	251.16	139.343	246.124	194.366	218.048	57.1899	192.444	67.3218		-5.5542	12.2375	12.8174	61.0657	46.3257	29.48	-88.7451	53.772	42.8467	4.57764		-232.239	412.323	209.656	81.543	175.72	148.499	213.745	49.2554	59.5093	41.3208
-48.3673	-181.122	428.589	241.547	133.606	244.965	187.408	213.043	54.3213	186.523	57.1899		-9.15527	10.7117	3.38745	57.312	45.8374	35.3699	-97.229	53.7109	30.2734	2.31934		-233.215	401.886	205.81	63.5986	163.879	141.785	198.212	42.5415	43.7622	41.1987
-48.6206	-180.847	417.358	244.385	125.244	242.096	178.619	195.923	51.2085	179.138	62.7441		-10.9558	0	2.38037	49.3774	38.1775	30.9448	-98.114	47.2412	33.9966	2.74658		-233.978	388.489	196.93	65.3992	154.51	139.801	188.507	42.5415	36.1328	39.917
-48.8739	-175.598	401.428	231.018	108.459	241.394	155.701	180.939	54.3213	176.27	54.0161		-16.449	-7.38525	-5.49316	48.1567	38.7573	30.8228	-108.612	47.5464	29.6021	-1.0376		-241.974	378.632	193.726	55.603	151.031	139.496	178.497	39.6118	34.6069	42.4805
-49.1486	-175.69	380.615	227.966	106.689	161.896	154.419	178.894	47.3633	167.725	56.9458		-20.2942	-15.4114	-11.5051	38.8184	32.3181	25.7263	-107.91	43.8843	25.6958	-1.89209		-251.282	358.002	185.608	49.3774	151.978	131.409	166.016	37.2314	27.2217	32.8979
-49.3988	-183.35	379.028	218.75	103.699	235.962	133.423	173.126	44.7388	165.955	50.8423		-26.825	-12.207	-15.0452	37.6892	33.1421	29.2664	-120.056	40.2222	23.8037	-6.7749		-250.397	336.609	183.807	36.5295	144.501	130.676	157.288	27.2217	25.1465	32.5317
-49.6552	-180.45	370.819	217.682	79.7729	249.542	138.062	160.187	38.9404	163.757	52.1851		-29.8462	-19.4397	-20.2026	28.9917	33.5388	25.2991	-122.467	37.1094	14.8315	-4.69971		-256.958	314.667	176.971	34.1797	144.806	124.634	148.468	27.9541	26.4282	27.4048
-49.9298	-179.565	362.122	211.731	82.3975	223.48	133.636	159.393	36.5601	153.992	45.7153		-38.6658	-18.6462	-25.6653	27.8015	37.1399	23.7122	-133.423	39.0015	75.0122	-12.0239		-257.294	306.946	173.492	27.4048	138.062	123.871	131.836	20.813	22.3999	29.3579
-50.1801	-183.105	344.727	208.191	88.7146	218.689	125.793	153.32	41.4429	148.926	44.8608		-33.6304	-21.7896	-26.123	8.3313	36.499	19.104	-132.874	30.8228	-32.2266	-9.33838		-257.629	288.666	167.267	23.8647	138	112.701	123.108	9.39941	9.09424	20.6299
-50.4364	-186.218	339.081	197.937	73.6389	213.989	117.34	155.426	37.2925	151.611	37.3535		-41.9006	-24.7803	-23.7732	20.9045	37.8113	23.6816	-137.115	35.0952	-20.9351	-8.78906		-256.653	276.581	168.671	11.4746	132.66	111.023	113.007	9.70459	8.23975	19.9585
-50.6989	-187.653	330.841	192.383	78.8574	213.104	118.317	148.773	28.6865	128.235	36.6211		-41.3513	-23.5291	-28.0457	24.1089	41.7786	23.7732	-137.421	29.6631	-4.08936	-9.82666		-261.719	252.655	155.914	12.3291	131.958	99.8535	104.095	16.0522	0.427246	20.1416
-50.9583	-190.521	321.35	179.474	79.9866	212.128	111.847	139.374	23.3765	134.033	31.5552		-46.9055	-24.9023	-26.1536	32.9285	40.9546	25.6348	-142.7	30.8228	6.95801	-9.82666		-250.458	250.977	151.703	10.1624	130.951	93.2617	102.448	-3.72314	1.52588	19.8364
-51.2238	-195.923	300.11	174.408	85.8459	214.294	108.551	128.632	22.0337	122.864	34.9731		-45.5322	-29.8767	-26.062	22.7966	41.3513	25.3601	-141.174	27.2217	-2.86865	-9.76562		-260.742	240.448	139.648	3.14331	131.561	47.5159	94.8181	11.7798	-11.9629	13.0615
-51.4801	-201.996	293.213	168.854	72.2961	207.489	101.349	126.862	15.564	117.004	30.1514		-53.6804	-27.3132	-24.9023	26.5503	38.9404	25.177	-144.287	27.1606	-1.2207	-11.9019		-257.416	233.276	136.719	-0.12207	117.859	78.0334	83.7097	16.6016	-16.8457	12.5732
-51.7487	-206.238	275.085	165.008	74.3713	205.475	104.126	113.129	17.2729	116.699	30.5176		-49.9268	-33.3862	-28.7781	21.7285	36.377	21.8811	-141.327	22.8271	5.37109	-9.94873		-259.766	221.436	124.42	-4.57764	113.8	76.4771	75.0427	5.37109	-15.0146	5.31006
-52.0081	-208.221	264.282	153.595	64.8193	201.111	70.8923	107.269	11.8408	199.036	23.6816		-55.1453	-41.7175	-26.4893	25.3601	31.2195	18.0054	-142.334	27.71	5.00488	-10.7422		-256.042	220.581	117.645	-0.366211	105.255	87.0972	71.4417	0.549316	-21.0571	2.31934
-52.2675	-212.28	246.796	151.672	70.4956	195.526	74.4324	90.4541	11.4136	79.5898	22.7051		-49.0723	-46.6919	-32.4402	21.6675	33.0505	13.2751	-143.28	19.5312	-2.80762	-13.916		-265.747	204.376	102.966	1.31226	105.469	75.0122	67.0471	2.74658	-31.6162	-2.56348
-52.5146	-216.37	234.772	146.79	62.9272	187.836	109.558	81.9702	6.28662	79.7729	19.3481		-53.4058	-52.1851	-28.6865	16.2354	23.8037	8.91113	-144.379	22.3389	-2.31934	-11.5967		-262.146	200.592	83.0994	-2.80762	98.2361	73.3643	67.5049	-2.99072	-32.1045	-5.92041
-52.774	-219.574	217.224	136.719	64.7888	179.626	110.352	70.343	4.15039	89.9048	10.7422		-50.2319	-55.5115	-30.3345	10.8032	24.6582	7.78198	-146.24	17.8833	-8.66699	-15.8081		-269.653	182.587	73.7	-5.64575	93.4448	69.0613	54.0161	-1.83105	-43.0908	-3.72314
-53.0487	-220.917	213.074	134.552	54.4128	167.938	96.4966	62.7136	-7.01904	85.8765	9.76562		-54.4434	-64.6973	-26.6724	9.12476	18.4631	4.76074	-149.414	15.0146	-4.5166	-13.2446		-270.355	171.57	62.6831	-3.50952	82.6721	61.615	51.4832	-5.79834	-38.6353	-1.70898
-53.2898	-226.959	195.16	126.923	53.0396	170.013	80.7495	46.051	-0.12207	89.1113	7.99561		-55.0232	-64.0869	-37.8113	5.43213	15.3809	0.823975	-152.039	10.8032	-12.2681	-17.7612		-273.224	165.466	62.6221	-11.4136	75.9277	53.4668	42.9993	-10.5591	-51.3916	-8.66699
-53.5492	-218.475	188.751	126.129	41.7175	161.255	73.7	36.4685	-8.8501	83.6182	7.93457		-57.4951	-71.3501	-37.0789	2.41089	12.3291	-1.89209	-153.076	11.6577	-17.2119	-18.8599		-277.191	155.121	70.0684	-11.6882	72.4792	55.6641	40.5579	-10.0098	-50.415	-13.7329
-53.8269	-225.037	171.906	120.148	39.2761	157.196	66.7114	24.5056	-2.99072	63.5986	2.19727		-57.7087	-73.2117	-45.0745	-1.06812	17.2119	0	-159.729	2.68555	-20.3857	-21.7896		-285.828	140.411	57.8003	-23.8953	61.1572	50.6287	26.7639	-15.9912	-52.9785	-17.1509
-54.0771	-223.846	169.922	119.629	27.4963	145.905	56.7627	17.1509	-13.1836	69.9463	2.99072		-58.9905	-80.1086	-42.8162	-8.05664	10.2234	-5.58472	-163.757	5.00488	-18.0664	-20.3857		-278.351	129.852	67.1081	-25.6653	64.3616	50.7507	27.9236	-21.9727	-52.7954	-18.7988
-54.3488	-226.227	158.081	108.185	28.7781	148.468	43.5791	4.42505	-12.5122	61.9507	-5.5542		-61.0657	-81.0547	-47.6074	-9.76562	10.5896	-0.12207	-170.898	0.366211	-22.0337	-30.1514		-287.72	118.591	65.7044	-39.093	64.6667	43.9758	13.031	-17.9443	-61.0352	-15.9302
-54.599	-219.421	152.954	113.129	19.043	142.731	40.4358	2.89917	-15.1978	58.5938	-0.854492		-67.5354	-86.7615	-44.6777	-15.0757	7.08008	-3.2959	-171.783	-4.45557	-19.9585	-24.231		-289.032	108.948	65.7654	-35.1257	66.0095	38.9709	7.04956	-26.4282	-64.209	-24.7803
-54.8492	-223.297	143.066	102.112	12.7258	140.472	35.2478	-8.91113	-16.2964	58.96	-7.93457		-74.3103	-83.4351	-50.0793	-16.6016	13.3057	0.0610352	-181.244	-3.11279	-31.4941	-27.6489		-289.032	138.489	54.2908	-45.4712	63.1104	31.6162	30.0903	-27.6489	-70.6787	-27.832
-55.1178	-224.335	132.294	101.135	10.0098	130.219	35.8582	-11.6272	-17.0288	10.0708	-14.5264		-74.5544	-92.9871	-49.7437	-20.05	10.7422	-5.21851	-182.526	-4.88281	-31.7993	-25.7568		-294.25	52.4597	49.0723	-42.2058	62.5305	23.9258	20.3857	-29.6631	-82.8247	-30.3345
-55.3741	-226.868	124.39	91.6138	7.90405	131.714	27.1912	-14.4958	65.979	48.2788	-18.1885		-81.0242	-90.1184	-55.3894	-17.9443	14.5264	0.579834	-189.026	-4.5166	-32.6538	-34.2407		-298.462	47.5769	44.4946	-51.4526	60.6995	18.219	-42.6331	-34.9731	-78.6743	-28.1372
-55.6396	-223.907	114.624	93.8415	1.34277	125.031	28.2288	-22.0337	-68.4204	57.6782	-17.5171		-82.7637	-97.168	-51.4832	-27.0691	10.7117	-0.946045	-188.934	-5.43213	-33.0811	-31.311		-294.983	27.2827	41.9922	-57.4341	61.8591	8.94165	-51.8799	-30.8838	-99.8535	-35.7056
-55.896	-224.854	110.046	82.0007	-2.10571	126.282	21.7896	-22.2778	-40.2832	54.2603	-24.7192		-88.3179	-92.7734	-56.8848	-25.6042	16.1133	1.58691	-197.357	-6.46973	-33.6304	-31.8604		-292.48	19.5312	35.9192	-63.5681	54.8096	5.46265	-51.6052	-38.4521	-111.572	-31.4941
-56.1615	-223.907	108.398	77.7893	1.52588	125.427	19.8364	-30.0598	-36.438	46.5088	-18.1885		-84.8999	-95.5505	-57.2205	-33.2031	10.7727	-6.19507	-194.794	-9.70459	-32.5928	-29.9072		-290.863	28.0762	32.5012	-63.1714	54.2603	-3.20435	-45.4712	-38.9404	-109.68	-38.5742
-56.424	-230.347	102.844	69.2749	-4.02832	127.655	14.2822	-38.5437	-37.4756	32.8369	-27.1606		-91.2476	-93.3838	-58.8074	-23.6816	14.1296	-4.08936	-202.545	-8.48389	-37.7808	-32.6538		-292.816	39.0015	30.9448	-74.4934	46.9055	-7.38525	-46.875	-42.1753	-127.563	-36.0107
-56.6803	-239.594	87.738	68.7866	-1.25122	123.535	16.8152	-41.5344	-39.3677	24.9023	-24.0479		-91.9189	-94.635	-55.2673	-27.5879	35.4004	-13.4277	-194.55	-11.2305	-39.4897	-30.6396		-294.22	31.2805	22.1863	-71.4417	48.9807	-14.2822	-55.1758	-38.9404	-124.207	-43.5181
-56.9366	-243.317	79.1626	60.0281	-4.76074	115.997	9.42993	-47.4548	-41.626	35.2783	-28.6255		-93.1091	-94.2688	-54.1077	-19.6228	13.6719	-13.031	-199.89	-9.21631	-39.978	-37.2314		-291.016	22.6135	17.3645	-78.0029	45.2271	-11.6577	-61.4319	-45.3491	-115.356	-47.5464
-57.2021	-246.735	68.573	57.1899	-6.46973	113.647	16.2964	-58.2275	-45.7153	21.5454	-27.3438		-89.7217	-101.135	-54.2603	-21.1182	5.12695	-18.9514	-197.449	-12.3291	-43.2129	-36.5601		-293.457	8.11768	2.86865	-78.9795	42.3279	-19.1956	-64.9719	-40.2832	-135.376	-53.3447
-57.4677	-245.972	59.8755	46.7835	-12.2375	110.016	-24.0173	-61.615	-41.0767	16.9067	-32.1655		-92.3462	-104.95	-52.7344	-19.6533	1.00708	-16.9678	-202.423	-10.9253	-41.0767	-38.8184		-294.189	8.66699	-3.2959	-77.5146	34.4849	-15.7776	-69.6716	-47.6685	-122.986	-52.124
-57.7179	-248.993	43.396	45.9595	-11.7188	104.706	-6.65283	-74.2493	-45.7764	-3.479	-36.6211		-88.3484	-106.262	-52.0325	-28.8086	0.579834	-23.0408	-196.472	-18.3105	-46.5088	-34.729		-297.882	2.04468	-14.9536	-75.5615	32.3181	-21.4539	-68.2678	-44.4336	-132.141	-59.9365
-57.9773	-250.793	41.6565	40.3137	-20.0806	97.5037	42.4805	-80.0476	-49.6216	3.11279	-41.1987		-93.4753	-110.107	-64.8193	-24.7803	0.274658	-22.0337	-206.085	-14.7095	-47.1802	-34.6069		-299.591	-4.36401	-11.8103	-78.7964	18.6157	-17.1204	-76.1108	-50.5981	-129.456	-55.481
-58.2458	-254.425	28.3813	37.7197	-18.0359	105.743	32.959	-91.5527	-47.4243	-4.3335	-37.7808		-87.7686	-115.784	-62.1643	-31.3721	-2.7771	-27.7405	-206.238	-24.1699	-44.4336	-37.3535		-304.81	-14.5874	-24.6277	-75.5005	19.4092	-25.9399	-80.2307	-50.415	-140.015	-61.2793
-58.4961	-252.655	22.8882	34.9121	-25.3906	107.544	13.4277	-97.7478	-49.1333	-12.8784	-42.7246		-92.5293	-120.239	-31.7993	-29.7241	-6.80542	-27.1912	-208.008	-18.4326	-48.2178	-38.0859		-301.025	-14.9841	-26.6418	-79.834	15.8997	-19.6838	-84.4421	-57.312	-134.338	-62.3169
-58.7524	-259.338	13.855	29.9377	-26.3367	70.5872	14.3738	-113.22	-51.6357	-6.7749	-43.6401		-91.8579	-124.969	-53.7109	-34.9426	-2.83813	-27.2217	-209.259	-27.2217	-52.3071	-38.6963		-315.674	-25.4517	-35.0952	-88.1958	17.7002	-25.3601	-90.1489	-50.8423	-140.198	-61.7676
-59.021	-255.066	8.72803	29.4189	-39.1235	64.2395	2.53296	-114.044	-52.124	-5.67627	-42.6025		-95.0623	-132.202	-63.0188	-38.4827	-7.14111	-31.8604	-215.82	-24.7803	-49.6826	-36.6211		-313.477	-30.7312	-37.9028	-89.0198	8.36182	-22.6746	-96.9849	-59.6313	-132.263	-70.9839
-59.2743	-254.639	-1.7395	27.71	-40.2832	76.5686	-11.1084	-127.35	-51.2085	-18.3105	-47.7295		-90.6372	-133.789	-84.137	-41.0461	-9.15527	-33.3252	-219.238	-28.5645	-57.312	-40.6494		-315.826	-43.4875	-44.4946	-93.9331	14.6179	-28.4424	-105.255	-58.1665	-160.217	-72.2656
-59.5428	-255.829	-5.79834	25.8179	-49.0112	68.0847	-11.7493	-128.113	-54.2603	-19.8364	-52.002		-99.2126	-138.794	-70.1904	-45.7153	-11.9019	-32.2876	-225.098	-22.8271	-56.2744	-43.5181		-318.695	-41.1682	-42.0837	-95.1843	7.17163	-30.8533	-106.781	-58.1665	-166.687	-71.0449
-59.8114	-260.651	-16.1438	21.1792	-50.9033	67.7795	-16.9067	-137.299	-55.8472	-22.0947	-56.6406		-100.342	-136.688	-80.5359	-50.7202	-5.40161	-28.4424	-226.196	-50.5371	-61.5234	23.6206		-324.036	-52.5208	-47.5464	-103.424	8.97217	-40.6799	-114.258	-61.4624	-159.302	-74.8901
-60.0647	-256.165	-17.8223	20.7214	-57.2815	61.9507	-17.6697	-137.97	-61.9507	-20.2637	-54.1992		-107.056	-141.022	-77.6978	-50.8423	-5.64575	-27.4963	-229.584	-26.6113	-62.3169	-73.6084		-323.425	-69.8853	-42.7246	-108.154	5.82886	-40.3748	-120.575	-63.1104	-160.522	-77.0264
-60.3149	-262.329	-25.8179	16.7541	-56.9153	69.7632	-22.6135	-144.836	-57.1289	-25.9399	-62.1948		-109.07	-141.113	-87.7686	-50.6287	1.70898	-27.5269	-238.129	-40.8325	-64.6362	-77.3315		-330.719	-79.3762	-47.1497	-114.99	2.44141	-45.2576	-137.268	-64.8804	-169.25	-72.8149
-60.5713	-256.073	-30.5786	12.1155	-61.9202	65.5823	-25.2991	-150.94	-61.6455	-25.8179	-61.7676		-112.61	-148.285	-85.2661	-53.2227	-4.3335	-28.1372	-238.22	-35.1562	-64.9414	-67.627		-325.226	-85.968	-45.3491	-113.739	0.396729	-47.8516	-139.496	-68.4204	-178.772	-80.8716
-60.8429	-263.641	-40.1917	5.76782	-61.4624	69.4885	-30.9753	-156.83	-63.7207	-64.3311	-67.8711		-111.145	-144.684	-89.7217	-52.887	0.549316	-23.0103	-238.098	-40.5273	-74.8901	-57.7393		-330.444	-100.403	-49.8962	-118.927	1.95312	-54.1077	-149.048	-67.2607	-194.275	-78.9795
-61.1023	-258.423	-47.0886	5.15747	-64.5752	62.8662	-29.8767	-152.588	-68.8477	0.793457	-66.5894		-116.699	-146.301	-87.3718	-53.9856	-2.86865	-25.0854	-241.18	-41.0156	-69.8853	-46.6309		-328.674	-109.68	-49.0417	-117.981	0.976562	-55.3894	-148.499	-74.0967	-187.988	-82.2144
-61.3617	-269.318	-57.4951	-6.40869	-62.9578	65.2771	-35.2173	-161.163	-71.6553	-26.6113	-71.7163		-118.988	-145.355	-92.3767	-50.7202	2.56348	-27.9846	-243.042	-38.0859	-72.876	-54.4434		-324.402	-114.38	-59.6008	-124.664	3.02124	-61.554	-162.415	-78.5522	-195.129	-85.8765
-61.615	-269.043	-60.6689	-9.67407	-66.7725	61.7371	-35.2783	-164.337	-75.2563	-42.4805	-68.0542		-119.141	-152.618	-88.6841	-54.5349	-5.18799	-31.7688	-241.821	-43.2129	-74.4019	-39.7339		-322.388	-122.925	-61.3403	-124.725	3.90625	-64.9719	-165.771	-76.416	-183.35	-89.3555
-61.8866	-276.55	-71.6553	-21.3318	-65.6433	63.7207	-37.5977	-168.335	-72.876	-58.2886	-68.3594		-120.514	-145.538	-87.4329	-52.948	-0.0610352	-26.2756	-247.864	-45.4102	-75.3174	-50.9644		-324.829	-127.441	-68.0847	-131.195	-0.183105	-66.1926	-183.99	-81.1768	-184.753	-88.6841
-62.146	-272.4	-78.6438	-22.644	-69.9158	58.8989	-34.8206	-175.385	-81.665	-58.2275	-66.7114		-117.126	-148.865	-84.259	-57.1899	-6.2561	-33.4778	-242.584	-44.3115	-76.7212	-51.7578		-320.587	-133.24	-69.3054	-131.561	-4.45557	-70.2209	-185.394	-81.1157	-194.641	-96.4966
-62.4023	-278.687	-85.5408	-33.1116	-68.0847	58.0139	-38.0554	-183.685	-78.6743	-68.2983	-75.1953		-119.843	-145.416	-85.6628	-49.1638	-7.20215	-34.2712	-250.061	-44.9829	-83.6792	-51.7578		-324.188	-138.489	-76.5686	-133.057	-5.37109	-68.8477	-174.103	-84.9609	-203.125	-93.3228
-62.6617	-279.999	-96.5881	-31.6467	-68.8782	49.1028	-33.1116	-184.784	-79.7119	-67.8101	-69.5801		-117.279	-151.245	-81.665	-50.5371	-13.916	-40.2832	-243.225	-48.0957	-81.9092	-47.8516		-323.364	-146.82	-81.2073	-128.662	-7.08008	-71.1365	-161.865	-83.252	-209.106	-100.342
-62.9211	-283.417	-103.79	-33.7219	-71.1975	48.1262	-37.6587	-189.453	-78.9795	-74.0356	-75.1343		-121.002	-150.513	-83.2825	-49.1028	-13.031	-38.4827	-241.882	-45.4102	-82.8857	-54.8096		-323.059	-148.438	-86.4563	-131.226	-15.2893	-71.3501	-178.223	-87.4023	-211.243	-139.587
-63.1744	-282.776	-109.711	-32.3181	-72.5098	40.0391	-32.8979	-199.524	-82.1533	-75.3174	-70.6787		-115.265	-159.851	-82.3364	-54.8401	-17.2424	-44.8914	-238.678	-51.0864	-77.4536	-50.5981		-323.029	-158.081	-92.3462	-127.289	-16.5405	-70.343	-180.725	-83.0078	-215.637	-105.652
-63.4308	-283.875	-120.789	-37.8418	-76.1719	40.5884	-40.7715	-206.665	-80.0781	-71.4722	-78.6133		-117.828	-158.691	-86.4868	-51.8799	-18.5242	-43.6096	-247.101	-49.4385	-80.8716	-54.8706		-327.698	-157.99	-99.2126	-133.728	-23.407	-67.7795	-190.063	-89.0503	-209.045	-100.159
-63.6993	-285.278	-131.866	-34.8511	-79.7424	36.8347	-39.8865	-216.98	-85.5713	-84.6558	-78.6133		-110.046	-168.06	-91.3086	-60.3943	-25.116	-51.6357	-243.073	-53.3447	-81.2378	-56.1523		-333.405	-165.131	-103.333	-129.15	-25.116	-70.6177	-202.667	-86.731	-220.276	-113.22
-63.9618	-285.248	-137.909	-41.8091	-88.2568	32.959	-43.9758	-222.198	-83.9233	-83.313	-87.2192		-114.502	-173.859	-94.574	-60.1501	-25.6958	-46.936	-253.754	-54.3213	-85.3882	-58.3496		-333.099	-165.436	-103.607	-139.008	-35.0647	-67.2913	-202.332	-91.4917	-222.656	-104.065
-64.2151	-283.752	-148.651	-37.7808	-90.8203	26.7944	-40.802	-230.286	-88.9893	-86.853	-84.1064		-113.098	-179.047	-97.5647	-69.458	-26.2451	-51.9714	-250.977	-58.96	-91.1865	-58.3496		-343.262	-179.84	-108.673	-134.888	-33.8745	-72.052	-203.674	-90.5762	-230.53	-113.342
-64.4653	-280.762	-158.6	-41.8701	-97.6257	22.3083	-45.4102	-237.457	-87.8906	-86.9141	-88.9893		-121.887	-177.063	-103.18	-68.2068	-24.5056	-46.7834	-260.742	-54.6875	-90.7593	-62.0117		-341.492	-179.871	-109.283	-140.625	-39.8254	-72.6929	-209.747	-94.7266	-229.492	-98.5718
-64.7186	-283.63	-163.422	-39.917	-97.9309	24.1394	-45.1355	-244.873	-90.3931	-96.8628	-81.665		-119.598	-180.054	-107.391	-73.9136	-22.3999	-50.4456	-260.223	-61.7676	-89.9048	-63.6597		-350.006	-192.078	-114.471	-142.853	-38.6963	-79.6204	-215.82	-94.3604	-235.901	-117.31
-64.9994	-283.966	-157.501	-44.0369	-106.781	20.813	-56.8237	-242.493	-87.8296	-92.5903	-89.8438		-124.939	-181.946	-105.652	-74.3408	-23.5596	-45.4712	-266.968	-56.7627	-94.4214	-66.7114		-354.156	-197.571	-111.664	-153.076	-46.9055	-74.7681	-223.511	-99.2432	-238.464	-115.112
-65.2496	-286.591	-162.415	-45.929	-105.988	19.7754	-58.8684	-252.441	-94.1162	-106.689	-90.0269		-126.343	-184.784	-112.03	-79.4373	-20.1721	-46.9666	-269.867	-66.04	-97.7173	-68.1763		-353.271	-217.59	-117.371	-157.745	-126.007	-82.3364	-228.18	-100.769	-250.427	-118.286
-65.506	-283.234	-160.645	-51.4526	-110.199	15.5334	-63.9038	-254.852	-92.1021	-102.417	-93.2617		-132.294	-186.829	-111.053	-74.4019	-20.5688	-44.7083	-278.442	-59.9976	-89.8438	-65.5518		-356.689	-210.968	-114.014	-160.126	-0.0915527	-83.1604	-233.124	-84.4727	-242.554	-117.249
-65.7776	-286.926	-172.638	-52.1851	-107.544	18.9514	-65.0635	-260.406	-101.013	-110.962	-100.037		-130.402	-192.535	-115.631	-80.1697	-19.5618	-43.4875	-275.116	-61.5234	-93.8721	-72.998		-357.147	-145.63	-121.918	-159.729	-20.0195	-93.0481	-200.623	-110.046	-252.197	-116.882
-66.0278	-286.285	-170.685	-56.8237	-117.096	17.8223	-70.3735	-257.996	-101.685	-108.521	-100.769		-139.313	-191.772	-113.922	-78.8269	-20.6909	-41.0767	-279.785	-61.8896	-95.7642	-69.519		-352.509	-285.98	-116.638	-164.886	-39.2761	-31.7993	-265.076	-126.587	-255.92	-117.31
-66.2964	-291.138	-174.53	-61.0046	-113.953	21.5149	-68.4814	-266.296	-99.0601	-113.953	-97.7173		-139.679	-186.371	-119.11	-80.5969	-16.7847	-41.5649	-280.518	-65.8569	-100.342	-69.7632		-352.386	-287.903	-125.641	-165.436	-39.032	-119.995	-265.594	-114.502	-255.859	-121.338
-66.5497	-287.567	-175.842	-67.8101	-124.237	17.4255	-71.5942	-264.74	-102.905	-115.479	-100.586		-140.533	-189.362	-112.549	-79.1321	-20.5383	-42.3889	-283.478	-60.4248	-101.379	-71.3501		-345.886	-260.742	-125.732	-165.558	-39.856	-128.601	-256.592	-118.225	-255.981	-124.451
-66.8091	-293.701	-187.347	-71.2585	-119.751	21.1182	-74.1577	-271.179	-103.577	-121.582	-99.8535		-138.763	-188.904	-115.356	-74.3713	-17.2729	-42.2668	-280.182	-65.7349	-103.943	-71.7773		-358.276	-234.375	-130.768	-168.915	-43.1213	-128.174	-263.489	-114.563	-264.221	-123.84
-67.0807	-295.349	-188.354	-75.9277	-123.688	18.8293	-72.1741	-268.738	-107.361	-121.46	-101.501		-143.585	-188.019	-109.253	-75.2869	-21.759	-44.6167	-280.334	-63.5376	-98.2056	-69.2139		-348.969	-251.404	-128.418	-170.807	-43.335	-115.967	-260.986	-116.211	-262.939	-133.179
-67.334	-301.27	-198.273	-81.3293	-120.026	18.0664	-72.6318	-276.031	-107.422	-127.075	-105.042		-141.113	-187.653	-111.115	-75.531	-18.5242	-45.6238	-277.222	-68.9087	-106.567	-71.5942		-352.844	-254.761	-135.986	-173.523	-44.6777	-108.978	-255.005	-114.929	-270.569	-132.019
-67.5934	-300.842	-197.296	-85.8459	-120.972	10.7117	-69.7327	-278.046	-109.558	-130.737	-103.577		-143.127	-190.796	-107.666	-71.1365	-26.3977	-48.8281	-277.679	-68.2983	-105.042	-68.6646		-347.961	-262.36	-137.177	-167.511	-47.3938	-115.448	-252.991	-114.868	-272.461	-131.226
-67.8528	-309.509	-204.529	-89.6301	-117.432	12.97	-70.4041	-282.471	-110.657	-132.507	-106.506		-139.16	-189.972	-111.633	-69.519	-21.0571	-52.1545	-278.412	-67.5659	-104.309	-74.0967		-356.293	-263.824	-150.177	-173.065	-50.5676	-122.803	-248.901	-116.76	-272.217	-137.024
-68.1091	-309.723	-211.304	-88.0127	-124.573	1.12915	-69.9768	-283.569	-116.638	-140.686	-110.535		-137.756	-197.205	-106.201	-74.4324	-29.2053	-56.8848	-276.337	-67.3218	-102.966	-68.9087		-355.408	-267.09	-149.963	-165.497	-53.6499	-102.875	-247.07	-117.004	-275.269	-134.277
-68.3746	-310.974	-226.654	-96.0388	-124.39	2.22778	-109.772	-293.182	-113.22	-145.02	-110.84		-133.911	-196.716	-109.985	-75.1038	-25.6958	-54.8401	-280.121	-73.6084	-104.126	-69.8242		-360.84	-269.165	-154.755	-176.788	-61.9507	-93.7805	-255.951	-121.582	-277.039	-132.141
-68.6279	-308.533	-225.83	-93.75	-125.793	-1.86157	-42.45	-303.253	-118.286	-144.287	-107.117		-136.23	-204.437	-109.192	-79.1321	-32.2571	-61.9812	-281.036	-27.0386	-103.333	-68.6035		-360.657	-268.86	-160.645	-171.204	-62.8662	-98.877	-242.004	-121.521	-275.513	-139.282
-68.8965	-314.667	-240.143	-92.7429	-126.373	-0.88501	-60.8826	-312.714	-112.427	-157.104	-116.516		-136.658	-203.735	-111.572	-78.0029	-32.4402	-60.1501	-284.058	-103.821	-107.422	-72.7539		-365.784	-272.186	-164.337	-176.514	-65.6433	-102.6	-256.5	-124.695	-282.043	-134.521
-69.1559	-310.516	-244.659	-90.7593	-132.935	-9.58252	-62.3474	-316.559	-115.601	-153.564	-113.586		-138	-211.884	-111.115	-81.3599	-39.1846	-64.1785	-284.027	-78.9795	-106.262	-66.5283		-365.845	-284.637	-162.109	-174.683	-67.2913	-92.2241	-261.688	-125.122	-282.043	-135.742
-69.4275	-316.406	-246.887	-96.0693	-135.315	-13.4583	-71.2585	-323.547	-117.249	-158.875	-118.469		-138.092	-209.595	-120.514	-80.2612	-34.8816	-60.5164	-292.999	-78.9185	-112.244	-73.4253		-369.72	-289.062	-166.656	-179.84	-72.0825	-97.6257	-267.67	-127.747	-282.959	-134.094
-69.6808	-314.941	-249.207	-93.3838	-142.09	-17.9443	-80.5054	-329.681	-121.521	-164.551	-117.493		-135.834	-218.109	-121.765	-87.1277	-38.6963	-65.6433	-294.922	-80.8716	-112.244	-71.5942		-368.408	-294.769	-166.687	-178.345	-68.8782	-111.389	-268.86	-125.061	-289.612	-134.521
-69.9371	-312.836	-249.359	-95.8557	-140.045	-16.1438	-91.3086	-331.97	-114.136	-162.842	-119.934		-141.602	-217.743	-127.075	-84.8694	-35.7666	-61.2183	-305.084	-78.8574	-116.76	-76.9653		-378.662	-298.676	-167.847	-185.364	-74.646	-122.803	-280.762	-131.531	-285.278	-134.46
-70.1965	-314.026	-250.305	-90.332	-145.935	-18.6462	-101.349	-339.172	-122.925	-166.565	-115.417		-141.235	-220.428	-126.617	-90.5457	-36.4075	-62.7136	-302.856	-81.4209	-118.652	-72.8149		-381.744	-312.469	-168.915	-186.554	-73.2117	-124.207	-289.032	-128.601	-286.194	-145.63
-70.4376	-314.728	-253.754	-98.7549	-149.628	-15.8997	-99.5789	-340.24	-121.887	-171.204	-122.559		-149.872	-218.262	-131.165	-88.0432	-32.074	-55.7861	-313.416	-82.7026	-120.239	-78.5522		-377.289	-318.817	-170.166	-194.977	-75.3479	-117.95	-300.323	-132.385	-293.457	-134.888
-70.7062	-311.401	-251.221	-98.4802	-150.146	-18.2495	-91.095	-345.978	-125.732	-166.565	-121.521		-148.987	-224.335	-132.721	-93.5059	-33.783	-60.3943	-314.972	-85.9375	-118.408	-76.1719		-384.46	-321.411	-169.037	-195.221	-70.5261	-121.582	-301.086	-133.423	-304.077	-145.935
-70.9564	-311.523	-256.927	-104.492	-157.593	-16.9067	-98.9075	-346.802	-127.136	-174.438	-131.165		-156.616	-221.069	-132.629	-90.9424	-32.3792	-57.3425	-320.099	-80.0781	-121.033	-78.6133		-377.502	-321.35	-168.854	-205.811	-74.1577	-123.413	-304.779	-136.475	-304.626	-146.423
-71.2097	-314.88	-261.383	-103.577	-158.325	-17.2729	-97.1985	-346.985	-130.493	-188.354	-125.793		-154.51	-224.792	-133.514	-95.6726	-30.7617	-57.8308	-315.063	-86.1816	-121.277	-51.8188		-379.761	-333.405	-169.586	-204.163	-70.4041	-130.31	-310.455	-137.756	-304.932	-149.475
-71.4752	-310.394	-267.334	-111.908	-156.677	-17.4255	-101.532	-344.238	-124.268	-173.401	-132.263		-161.865	-218.506	-133.667	-92.6514	-26.0315	-55.7861	-321.838	-79.7729	-123.108	-97.5342		-377.441	-331.146	-166.84	-208.893	-74.5544	-126.862	-316.406	-143.921	-294.922	-151.733
-71.7407	-311.615	-266.144	-117.401	-146.057	-15.1978	-98.8159	-352.6	-151.428	-175.598	-133.057		-156.647	-221.466	-133.331	-91.6748	-25.7874	-58.0139	-317.902	-86.1816	-124.573	-90.5151		-378.662	-341.919	-171.967	-210.358	-69.0002	-137.207	-324.493	-140.808	-316.772	-154.175
-71.9971	-316.284	-263.824	-125.305	-148.376	-14.1602	-103.546	-348.145	-136.292	-177.673	-129.822		-159.851	-220.703	-132.172	-87.0972	-28.3813	-56.366	-379.608	-84.5947	-120.85	-76.416		-373.901	-339.081	-171.356	-212.006	-74.585	-135.925	-330.139	-144.653	-320.129	-156.006
-72.2595	-325.195	-275.055	-120.697	-146.942	-13.092	-101.44	-354.218	-133.423	-184.143	-128.723		-155.09	-216.949	-128.693	-91.0034	-28.8391	-59.2041	-305.206	-88.9282	-124.573	-75.1343		-380.066	-342.072	-177.216	-211.121	-70.6787	-142.517	-331.665	-143.005	-310.364	-161.377
-72.5159	-325.775	-274.963	-125.153	-150.848	-17.0288	-101.654	-352.295	-139.221	-187.439	-132.812		-157.745	-221.375	-130.28	-85.4492	-30.5481	-60.0891	-302.032	-85.5713	-121.704	-70.6787		-375.122	-342.957	-178.772	-214.142	-76.5076	-138.153	-331.909	-145.325	-320.74	-161.072
-72.7814	-328.613	-282.623	-130.31	-144.653	-17.0288	-96.1304	-363.403	-140.015	-185.852	-129.15		-153.992	-219.91	-130.432	-84.6558	-31.4941	-63.5986	-306.793	-89.7217	-121.399	-67.5659		-380.249	-348.907	-189.423	-207.306	-75.592	-144.043	-329.346	-144.348	-328.613	-164.612
-73.0377	-303.101	-291.077	-135.132	-151.581	-23.7732	-99.0906	-358.582	-140.869	-182.495	-133.728		-157.013	-220.764	-123.322	-86.6699	-35.9802	-67.2913	-305.389	-84.2896	-122.131	-78.125		-381.592	-347.87	-189.911	-201.508	-82.5195	-136.871	-324.097	-146.423	-313.049	-164.734
-73.3032	-370.544	-299.53	-132.324	-150.543	-23.7122	-96.3745	-371.399	-142.456	-195.19	-137.207		-152.527	-221.985	-125.397	-89.2334	-34.1797	-68.1458	-295.654	-92.3462	-125.854	-74.0356		-387.817	-351.349	-196.655	-205.994	-81.7871	-141.052	-330.322	-141.846	-308.655	-164.124
-73.5565	-342.377	-305.573	-135.773	-158.936	-31.1584	-94.2688	-371.002	-142.822	-195.496	-137.451		-154.785	-226.41	-125.031	-91.3086	-39.8865	-71.1365	-326.202	-88.1348	-125	-62.6831		-382.141	-349.457	-195.099	-204.437	-86.7615	-136.017	-330.475	-144.836	-317.078	-166.992
-73.8159	-339.264	-312.439	-137.024	-155.182	-32.5928	-93.689	-384.674	-143.066	-202.82	-141.785		-149.536	-227.264	-130.066	-94.5435	-39.5508	-74.7375	-322.571	-90.0879	-129.272	-77.5146		-383.179	-352.631	-203.552	-204.102	-89.5081	-140.9	-332.855	-145.142	-326.965	-170.898
-74.0784	-342.59	-311.34	-134.125	-158.966	-40.3748	-94.2383	-384.094	-144.226	-199.707	-144.104		-151.398	-234.589	-128.662	-96.1304	-46.3867	-75.4089	-277.679	-90.271	-125.061	-79.895		-384.979	-350.952	-201.233	-203.918	-95.5505	-135.834	-328.522	-150.635	-325.256	-169.067
-74.3347	-332.672	-316.589	-135.468	-158.63	-35.4614	-95.52	-389.465	-145.386	-206.36	-141.602		-150.818	-232.178	-136.078	-98.4497	-42.1143	-75.4395	-336.334	-91.1255	-134.155	-77.4536		-395.386	-355.896	-205.231	-202.362	-97.6257	-138.062	-341.553	-147.705	-330.566	-171.265
-74.5972	-329.834	-312.195	-131.897	-167.45	-48.0347	-97.7478	-392.639	-151.123	-205.933	-141.174		-155.09	-238.373	-133.514	-100.25	-46.4478	-78.2776	-335.48	-91.2476	-129.272	-88.9893		-399.597	-367.95	-202.301	-201.935	-98.2971	-134.003	-340.729	-148.254	-274.658	-172.852
-74.8596	-317.535	-328.613	-132.66	-170.715	-43.7317	-101.99	-404.327	-148.193	-215.515	-139.832		-153.534	-238.556	-141.724	-99.3042	-41.5955	-75.592	-336.304	-96.6187	-130.615	-86.3647		-402.039	-368.5	-209.625	-213.013	-100.067	-139.771	-348.907	-153.87	-341.431	-170.898
-75.1099	-332.336	-323.334	-133.514	-175.232	-48.0347	-103.516	-405.06	-150.085	-212.158	-140.625		-155.212	-245.911	-141.052	-103.699	-47.6379	-76.9043	-337.158	-93.8721	-127.747	-80.7495		-402.649	-370.331	-206.024	-212.616	-100.739	-136.444	-346.924	-151.001	-337.708	-176.208
-75.3845	-332.764	-324.066	-134.46	-179.81	-44.0369	-110.962	-409.515	-146.423	-220.093	-150.757		-156.036	-243.164	-144.073	-104.37	-40.741	-73.1506	-340.118	-98.1445	-135.62	-86.9141		-410.278	-376.282	-207.52	-217.316	-100.83	-139.74	-352.509	-157.471	-339.6	-172.485
-75.6348	-338.379	-324.89	-132.355	-184.906	-48.7061	-110.657	-409.302	-150.94	-222.717	-147.766		-160.339	-249.908	-140.656	-109.467	-42.1143	-73.2117	-339.081	-100.22	-131.287	-84.4727		-405.823	-381.439	-202.026	-216.797	-100.525	-141.235	-351.685	-161.194	-347.473	-178.772
-75.9003	-332.123	-322.754	-139.618	-180.603	-44.1895	-114.014	-411.224	-153.32	-223.694	-150.757		-164.062	-246.857	-150.36	-106.903	-37.4451	-68.8477	-345.49	-98.7549	-137.268	-89.1724		-409.637	-382.66	-204.834	-219.177	-100.861	-146.057	-362.518	-163.757	-354.675	-174.866
-76.1505	-332.428	-326.416	-135.925	-181.732	-48.4009	-115.143	-413.361	-155.334	-227.6	-150.574		-165.955	-248.26	-148.804	-109.467	-41.0767	-70.5872	-344.33	-98.8159	-133.423	-87.5244		-404.785	-387.756	-202.789	-221.466	-97.6257	-149.658	-358.612	-161.438	-362.244	-182.739
-76.4343	-336.273	-330.75	-139.954	-183.167	-44.7998	-121.613	-413.239	-151.306	-223.877	-151.123		-173.492	-245.392	-149.567	-104.462	-33.5999	-62.4084	-347.626	-99.6704	-134.583	-88.8062		-413.513	-388.489	-203.796	-231.232	-100.403	-153.381	-367.035	-164.673	-362.122	-179.993
-76.6754	-336.06	-328.491	-142.426	-188.141	-45.2576	-115.997	-417.023	-159.241	-220.459	-150.208		-173.615	-246.643	-147.888	-106.537	-35.2783	-66.3147	-344.36	-99.7314	-136.658	-85.5103		-404.083	-396.912	-204.926	-232.819	-97.5037	-155.609	-369.568	-159.729	-363.892	-183.105
-76.9409	-339.996	-331.512	-150.635	-186.768	-42.2974	-122.284	-418.152	-155.762	-226.074	-156.555		-173.309	-244.537	-152.771	-100.708	-32.1655	-62.8357	-348.907	-100.22	-139.16	-91.7358		-401.398	-398.987	-208.16	-237.366	-97.7173	-156.525	-373.077	-167.053	-358.032	-181.274
-77.2034	-344.788	-337.006	-148.895	-187.195	-43.3044	-119.965	-419.189	-158.081	-227.722	-153.503		-172.516	-248.016	-148.529	-102.814	-35.7666	-68.2678	-346.588	-100.098	-140.747	-87.2192		-406.555	-398.285	-209.839	-233.124	-92.9871	-160.645	-373.596	-169.8	-363.159	-186.34
-77.4536	-347.626	-333.282	-156.311	-183.563	-45.6848	-123.169	-421.631	-159.302	-230.53	-161.987		-177.948	-241.699	-151.917	-96.0999	-33.905	-64.8804	-344.727	-97.7173	-144.165	-91.1255		-404.755	-398.285	-212.036	-236.969	-98.7244	-156.921	-379.211	-171.082	-364.502	-184.57
-77.7191	-350.281	-337.982	-156.738	-180.023	-46.0815	-117.279	-421.661	-167.542	-233.765	-153.87		-172.668	-245.117	-148.59	-100.159	-38.6047	-73.2422	-340.881	-184.021	-140.076	-88.6841		-404.114	-410.645	-216.003	-232.788	-98.2056	-158.234	-380.402	-168.213	-372.253	-190.002
-77.9755	-350.8	-344.482	-165.497	-182.892	-47.76	-120.544	-422.15	-167.358	-233.948	-158.691		-174.805	-244.72	-149.567	-94.1467	-39.7949	-69.0918	-346.375	-33.02	-142.578	-89.5996		-402.802	-410.553	-215.302	-234.314	-103.149	-159.485	-378.937	-172.058	-443.604	-191.406
-78.2379	-356.415	-346.985	-163.696	-174.286	-48.2483	-115.631	-429.077	-169.556	-238.892	-158.081		-169.861	-252.441	-148.926	-98.4802	-43.5486	-77.0874	-340.271	-79.2847	-139.648	-88.3179		-405.06	-416.382	-223.48	-232.971	-104.401	-163.696	-377.625	-168.457	-340.82	-194.763
-78.4912	-359.253	-352.112	-171.967	-180.176	-49.6216	-118.073	-431.458	-168.213	-243.591	-161.804		-169.006	-249.298	-144.562	-96.344	-47.4243	-74.707	-344.91	-96.7407	-125.244	-85.8765		-404.785	-410.858	-224.213	-236.176	-109.802	-160.004	-380.859	-175.903	-365.356	-190.857
-78.7537	-359.802	-357.758	-168.274	-183.044	-55.0537	-113.251	-437.653	-166.748	-246.277	-154.785		-165.802	-255.31	-145.905	-102.02	-48.4924	-79.8645	-341.064	-100.952	-140.442	-84.9609		-404.877	-418.518	-231.049	-230.316	-108.368	-160.4	-380.92	-172.546	-361.206	-195.19
-79.01	-357.697	-356.445	-173.889	-184.998	-60.2417	-117.554	-439.667	-169.25	-248.169	-159.241		-169.861	-254.517	-146.301	-98.3887	-52.2766	-81.8787	-348.114	-95.2148	-124.329	-89.2334		-409.119	-412.781	-232.574	-236.511	-116.516	-153.961	-379.333	-173.767	-357.605	-193.359
-79.2664	-360.901	-365.173	-172.089	-181.915	-59.0515	-113.098	-449.951	-167.847	-254.211	-156.128		-163.208	-259.125	-149.536	-105.164	-51.8188	-89.2334	-346.527	-111.938	-145.02	-90.6982		-419.83	-418.03	-236.847	-236.725	-117.096	-159.698	-383.179	-170.105	-374.329	-201.965
-79.5288	-356.842	-359.314	-173.279	-189.575	-66.04	-118.408	-448.883	-168.64	-249.329	-157.41		-170.258	-263.855	-147.308	-107.269	-53.4363	-85.2966	-353.088	-108.948	-152.283	-90.21		-419.739	-416.748	-232.635	-236.816	-124.603	-151.825	-386.353	-173.706	-360.474	-198.059
-79.7852	-360.748	-371.857	-167.847	-187.103	-68.2068	-114.868	-463.348	-167.664	-280.762	-157.104		-164.734	-265.533	-153.259	-111.816	-49.1943	-84.7473	-350.555	-125.793	-144.836	-92.3462		-426.086	-424.866	-238.037	-238.464	-120.636	-156.494	-387.207	-172.485	-364.075	-193.787
-80.0323	-353.027	-371.46	-169.525	-195.953	-69.397	-122.07	-459.473	-168.335	-250.61	-168.64		-170.959	-270.477	-150.055	-111.938	-52.2766	-84.0149	-358.246	-110.229	-146.423	-88.562		-423.92	-428.375	-234.985	-238.525	-124.634	-155.334	-388.153	-177.612	-385.193	-189.27
-80.307	-353.149	-377.777	-166.931	-195.282	-68.2983	-123.077	-466.553	-166.565	-259.399	-167.358		-167.358	-272.522	-159.241	-115.692	-50.8118	-84.3506	-358.002	-101.746	-155.762	-93.811		-429.199	-433.716	-239.105	-243.103	-121.613	-164.124	-393.341	-177.063	-382.202	-197.815
-80.5695	-350.403	-371.368	-164.581	-206.421	-75.47	-129.639	-464.355	-167.236	-255.92	-167.114		-175.293	-272.247	-153.961	-115.784	-52.6123	-81.1768	-362.244	-107.239	-152.283	-90.6982		-436.34	-430.695	-234.741	-250.092	-123.138	-160.736	-394.531	-179.871	-372.681	-192.078
-80.8289	-347.809	-382.446	-167.938	-205.322	-72.9065	-129.7	-466.644	-165.527	-265.32	-169.373		-175.781	-270.935	-163.055	-120.117	-45.7153	-79.895	-364.746	-109.619	-164.551	-93.3228		-437.958	-441.498	-242.218	-251.19	-123.474	-166.718	-400.33	-180.481	-383.484	-198.853
-81.0883	-348.114	-380.493	-172.058	-207.092	-75.2258	-133.545	-462.738	-170.288	-252.747	-170.837		-180.695	-276.581	-161.865	-120.117	-45.99	-79.7729	-370.3	-106.384	-153.442	-94.9097		-436.859	-441.223	-233.124	-251.16	-120.392	-165.1	-397.827	-186.279	-388	-197.388
-81.3477	-358.002	-385.254	-170.898	-201.477	-68.2373	-134.186	-464.813	-173.096	-260.803	-174.133		-177.429	-271.576	-163.666	-119.781	-41.6565	-75.8667	-370.239	-111.633	-160.339	-98.0835		-432.312	-449.707	-236.389	-255.096	-119.354	-170.99	-408.051	-180.664	-391.907	-196.594
-81.604	-351.257	-376.495	-173.95	-208.954	-67.5659	-136.108	-462.738	-176.575	-257.08	-173.767		-183.075	-272.278	-160.492	-120.026	-43.7012	-75.3174	-370.667	-109.985	-170.105	-90.8203		-425.995	-450.806	-232.574	-250.397	-121.063	-171.936	-407.104	-202.026	-399.719	-203.857
-81.8665	-357.422	-379.456	-177.856	-206.299	-62.0422	-136.993	-462.494	-175.293	-251.892	-231.628		-186.462	-263.885	-166.626	-119.232	-36.6821	-69.5801	-370.911	-113.647	-161.865	-96.4355		-428.864	-451.019	-238.007	-251.19	-119.934	-176.3	-415.558	-196.045	-410.278	-204.468
-82.132	-354.37	-378.204	-178.68	-209.686	-72.6318	-134.979	-462.402	-181.458	-257.202	-154.785		-185.12	-270.447	-163.391	-117.95	-39.5508	-72.0215	-369.537	-114.197	-148.743	-93.811		-414.307	-456.909	-238.831	-250.336	-116.913	-178.802	-409.607	-205.2	-406.494	-207.703
-82.3944	-366.486	-382.751	-187.744	-205.475	-40.4053	-137.482	-467.224	-178.772	-281.616	-170.349		-184.509	-266.327	-169.128	-114.929	-38.1165	-69.2139	-370.544	-112.305	-159.973	-98.3276		-430.206	-456.97	-242.95	-258.575	-114.777	-184.448	-415.71	-198.914	-415.527	-203.308
-82.6508	-360.474	-383.453	-187.195	-208.954	-82.2449	-136.2	-467.377	-181.824	-274.902	-168.823		-188.171	-268.158	-162.842	-116.76	-41.1987	-76.4771	-362.671	-112.793	-157.166	-92.5903		-420.624	-466.766	-240.723	-253.448	-113.953	-182.8	-411.804	-190.613	-414.124	-208.069
-82.9071	-365.662	-386.536	-192.261	-206.573	-66.3147	-136.505	-469.513	-179.749	-269.531	-170.227		-183.99	-260.376	-163.818	-113.281	-40.3748	-73.6389	-366.577	-113.77	-155.762	-93.811		-417.267	-462.677	-248.993	-255.31	-116.302	-180.389	-417.145	-202.026	-412.292	-207.458
-83.1665	-364.807	-390.167	-190.43	-207.947	-71.8994	-131.012	-469.818	-188.171	-269.775	-160.95		-185.791	-266.815	-157.257	-116.089	-45.8984	-81.0852	-364.807	-112.366	-153.198	-90.0879		-453.003	-463.318	-250.336	-262.36	-118.103	-182.159	-420.319	-187.744	-416.138	-211.914
-83.432	-373.413	-395.477	-196.655	-205.2	-72.6624	-133.545	-470.856	-185.059	-275.94	-175.964		-181.946	-265.198	-159.271	-108.673	-47.0581	-81.9702	-366.669	-111.145	-143.005	-95.52		-432.007	-461.823	-259.918	-231.384	-122.223	-182.22	-421.814	-191.65	-414.185	-208.862
-83.6792	-373.566	-399.017	-192.871	-207.031	-77.9724	-132.263	-474.915	-187.134	-277.71	-177.49		-179.565	-271.973	-152.74	-111.298	-52.4597	-88.2263	-363.678	-114.38	-156.006	-90.332		-433.746	-464.691	-260.437	-233.978	-121.613	-182.434	-414.185	-195.007	-406.311	-213.928
-83.9508	-380.096	-403.9	-199.188	-203.461	-63.9038	-152.283	-483.704	-183.96	-277.283	-182.861		-182.617	-271.637	-159.76	-109.924	-49.6521	-85.0525	-369.507	-111.145	-145.264	-94.3604		-433.899	-457.764	-264.435	-228.485	-127.289	-180.267	-420.502	-188.171	-413.513	-214.966
-84.2163	-376.221	-408.173	-194.183	-205.566	-72.8455	-117.889	-490.234	-186.951	-282.41	-181.274		-176.605	-276.276	-162.384	-115.143	-55.7251	-89.5386	-364.96	-117.126	-136.963	-91.1255		-435.73	-463.226	-264.984	-227.051	-124.542	-180.573	-418.182	-192.871	-410.583	-215.881
-84.4727	-384.918	-414.032	-197.083	-208.221	-110.321	-124.603	-491.821	-181.03	-281.372	-183.472		-176.056	-275.177	-160.583	-111.45	-54.5654	-87.2803	-370.819	-116.211	-154.663	-97.4731		-443.604	-460.388	-267.12	-261.383	-132.294	-175.415	-422.119	-192.993	-407.776	-216.675
-84.7351	-383.606	-416.626	-191.162	-210.907	-81.3599	-121.155	-496.948	-185.12	-280.212	-176.392		-176.483	-281.342	-161.926	-117.615	-54.3518	-90.5457	-367.981	-118.774	-158.325	-93.9941		-449.829	-460.876	-269.104	-258.24	-135.132	-178.955	-423.462	-178.345	-418.518	-221.497
-84.9945	-381.073	-411.896	-195.587	-220.459	-90.4541	-133.728	-501.923	-183.472	-282.593	-178.284		-176.819	-281.982	-164.673	-117.523	-54.8706	-87.3718	-378.326	-121.155	-151.428	-96.3745		-447.144	-454.926	-268.524	-252.258	-140.076	-174.591	-427.948	-195.068	-418.152	-217.224
-85.2631	-378.723	-418.121	-187.134	-221.71	-91.4612	-136.963	-507.233	-187.195	-286.255	-178.589		-176.239	-289.429	-166.595	-123.108	-55.6946	-90.1489	-378.632	-122.192	-157.471	-92.9565		-454.193	-469.238	-270.386	-247.864	-136.597	-176.636	-431.641	-198.242	-416.077	-218.201
-85.5164	-376.312	-416.229	-189.484	-224.67	-94.4824	-141.083	-504.272	-191.895	-289.673	-184.631		-181.915	-287.964	-170.654	-120.3	-53.6804	-85.907	-387.482	-118.896	-170.044	-98.6328		-455.078	-466.431	-271.088	-258.24	-138.306	-175.385	-438.446	-193.115	-416.809	-215.332
-85.7819	-376.953	-418.06	-185.364	-225.525	-92.4988	-138.947	-510.864	-187.073	-301.758	-180.176		-177.704	-291.931	-171.753	-127.93	-50.9338	-88.562	-385.193	-124.939	-162.964	-93.689		-459.381	-472.687	-270.844	-257.446	-133.453	-178.833	-438.446	-199.402	-419.617	-219.971
-86.0413	-377.686	-418.304	-190.155	-233.124	-95.0623	-146.362	-512.299	-189.758	-328.918	-182.007		-188.354	-290.344	-172.424	-126.923	-50.4761	-81.0242	-390.778	-120.239	-164.551	-107.849		-457.214	-476.715	-263.947	-260.895	-138	-178.558	-444.061	-209.351	-414.062	-219.238
-86.2854	-375.824	-420.685	-187.561	-227.448	-89.447	-143.646	-517.456	-192.139	-263.672	-187.195		-187.225	-291.443	-178.131	-130.463	-45.3186	-83.6182	-390.594	-126.526	-165.771	-99.9756		-461.945	-488.312	-268.402	-264.435	-134.033	-187.286	-449.493	-203.369	-428.772	-220.581
-86.5479	-377.869	-417.511	-181.274	-230.255	-92.0715	-149.658	-510.773	-192.017	-289.978	-191.223		-192.322	-291.138	-175.507	-129.364	-47.2412	-81.2073	-397.034	-122.498	-157.532	-100.403		-459.564	-485.748	-268.188	-267.792	-134.583	-188.11	-450.348	-207.52	-419.556	-221.191
-86.8225	-380.707	-422.333	-135.956	-230.011	-87.4939	-150.116	-512.543	-194.092	-296.57	-188.354		-190.796	-289.398	-176.178	-131.226	-43.8232	-80.7495	-391.632	-124.512	-164.734	-98.5718		-464.111	-496.704	-268.951	-270.905	-129.883	-192.871	-456.36	-204.651	-426.27	-224.243
-87.0636	-380.768	-419.403	-211.975	-231.75	-93.7805	-154.083	-511.658	-197.205	-284.18	-190.674		-197.51	-285.492	-175.751	-126.556	-43.5486	-75.592	-396.515	-121.399	-165.283	-91.2476		-456.451	-494.69	-265.839	-273.865	-134.003	-190.369	-455.322	-208.374	-424.133	-221.68
-87.326	-382.324	-421.753	-206.177	-223.511	-88.1042	-149.261	-511.23	-200.5	-298.706	-191.406		-191.223	-281.891	-181.732	-128.082	-41.1377	-79.1626	-392.731	-125.61	-163.818	-100.769		-458.771	-498.901	-271.24	-277.771	-125.336	-200.073	-460.51	-267.639	-422.668	-227.295
-87.5916	-379.761	-418.884	-210.327	-229.37	-89.7217	-151.947	-504.791	-206.665	-311.829	-194.702		-196.167	-285.858	-174.103	-120.27	-45.7153	-79.071	-394.531	-120.85	-170.166	-98.3887		-455.078	-494.385	-265.839	-277.222	-132.111	-198.395	-459.29	-190.43	-430.603	-225.403
-87.8357	-387.939	-423.157	-210.205	-219.604	-87.0972	-148.071	-512.512	-205.566	-321.106	-193.909		-191.345	-279.236	-176.849	-121.46	-40.4663	-76.6907	-391.693	-128.235	-165.527	-98.6328		-462.341	-501.007	-273.804	-273.651	-63.5376	-204.132	-463.867	-202.087	-431.274	-223.633
-88.1073	-388.184	-416.962	-211.792	-227.325	-91.6443	-147.827	-513.245	-203.674	-299.194	-194.702		-194.336	-285.309	-170.959	-123.352	-45.6848	-79.4983	-391.663	-155.762	-162.354	-96.0693		-452.484	-502.197	-275.299	-273.743	-135.468	-201.324	-467.224	-220.642	-424.133	-225.586
-88.3759	-390.839	-428.497	-216.827	-224.426	-86.1511	-144.135	-523.438	-205.75	-307.373	-199.951		-189.941	-286.041	-172.485	-117.92	-43.7622	-79.6509	-390.625	-122.07	-169.373	-104.065		-454.895	-498.993	-281.158	-269.226	-156.219	-210.236	-556.061	-209.534	-444.275	-229.736
-88.6322	-391.998	-429.169	-215.332	-231.384	-92.5598	-143.799	-513.916	-210.144	-313.171	-197.51		-191.01	-288.147	-165.833	-116.669	-52.3987	-84.3506	-394.135	-96.9849	-161.56	-102.783		-457.123	-497.223	-282.257	-272.491	-150.085	-203.949	-433.99	-206.36	-444.275	-230.408
-88.8916	-398.071	-438.507	-301.361	-220.52	-90.1489	-145.142	-499.969	-208.557	-316.467	-197.998		-186.92	-281.586	-215.607	-121.338	-49.469	-85.8459	-391.235	-120.911	-165.161	-103.638		-459.839	-498.199	-289.886	-275.574	-148.804	-210.083	-450.104	-207.275	-443.848	-229.187
-89.1541	-393.433	-438.293	-185.699	-220.978	-97.5952	-142.853	-515.594	-210.754	-313.293	-199.036		-188.66	-289.795	-143.005	-120.789	-56.5491	-88.8367	-389.374	-125.366	-164.429	-98.6328		-452.087	-505.066	-286.53	-266.998	-146.21	-206.024	-463.135	-210.754	-436.401	-228.638
-89.4073	-398.499	-444.336	-202.606	-220.184	-99.7925	-142.792	-510.315	-203.247	-318.542	-197.998		-186.371	-287.811	-165.283	-119.598	-54.3823	-87.3108	-394.592	-118.408	-166.016	-100.403		-459.991	-503.021	-298.035	-270.355	-146.21	-205.231	-466.949	-212.524	-435.12	-224.976
-89.6698	-397.278	-450.043	-203.552	-223.419	-105.103	-142.822	-565.948	-211.975	-320.007	-194.763		-185.394	-295.319	-160.675	-125.763	-61.1877	-95.6421	-391.998	-121.582	-164.307	-97.168		-460.876	-503.937	-297.058	-267.426	-147.705	-204.895	-463.074	-212.769	-438.904	-231.506
-89.9292	-403.595	-450.104	-207.245	-226.166	-104.218	-147.736	-560.608	-207.397	-326.782	-197.449		-184.387	-291.962	-128.693	-124.481	-56.3049	-91.3086	-395.691	-135.62	-168.884	-103.027		-467.712	-505.28	-299.286	-271.179	-150.665	-203.613	-466.858	-210.571	-445.496	-233.215
-90.1855	-397.644	-447.357	-203.857	-230.103	-111.328	-146.393	-566.956	-205.688	-328.674	-192.81		-189.453	-302.795	-175.446	-133.82	-59.082	-93.2312	-396.759	-148.804	-162.598	-97.1069		-468.262	-511.292	-297.852	-269.135	-154.083	-200.073	-461.731	-210.266	-436.829	-234.802
-90.4541	-404.083	-449.646	-208.435	-234.283	-109.253	-151.398	-573.792	-202.82	-327.087	-201.965		-189.453	-300.476	-193.085	-130.798	-55.9692	-90.5762	-403.503	-131.958	-171.143	-103.088		-473.633	-508.514	-301.636	-277.893	-158.203	-201.538	-468.75	-213.501	-442.932	-235.352
-90.7074	-398.56	-453.125	-205.383	-242.065	-108.978	-150.33	-562.714	-205.627	-327.942	-198.242		-191.376	-305.603	-187.103	-137.726	-59.0515	-95.2454	-400.024	-135.62	-169.312	-98.0835		-475.494	-517.151	-300.201	-277.069	-156.281	-203.583	-472.992	-211.853	-453.918	-229.858
-90.9729	-400.055	-453.613	-209.015	-242.493	-110.718	-158.478	-556.03	-201.05	-323.792	-201.538		-198.517	-303.009	-184.937	-137.939	-56.9458	-87.1887	-407.227	-148.438	-173.462	-105.469		-480.164	-524.17	-300.903	-284.729	-157.532	-202.118	-484.009	-218.811	-453.735	-229.065
-91.2445	-398.193	-447.845	-205.231	-244.781	-109.955	-152.191	-565.094	-209.9	-328.735	-201.538		-202.087	-308.167	-185.699	-139.557	-54.1992	-89.447	-405.151	-138.977	-176.453	-101.501		-481.323	-525.36	-298.096	-286.438	-149.17	-204.59	-486.755	-213.074	-453.857	-230.835
-91.5009	-401.855	-445.465	-211.273	-247.833	-108.582	-157.623	-554.871	-206.787	-332.458	-192.871		-202.942	-302.368	-191.833	-136.81	-52.2461	-83.2825	-411.621	-131.47	-173.584	-106.628		-479.614	-533.142	-295.959	-293.976	-150.33	-202.942	-489.868	-216.858	-455.2	-230.713
-91.7511	-397.736	-448.09	-207.764	-249.207	-107.788	-157.41	-556.305	-210.571	-334.9	-201.111		-203.308	-305.847	-191.803	-143.402	-52.5208	-86.8835	-409.668	-122.253	-174.316	-103.333		-478.424	-541.199	-295.044	-286.224	-144.348	-206.696	-488.037	-218.079	-456.299	-237.732
-92.0135	-399.75	-450.958	-215.21	-256.836	-104.156	-162.933	-547.882	-215.942	-332.153	-225.037		-208.618	-301.971	-190.704	-137.665	-50.2319	-78.3386	-415.802	-130.676	-179.321	-109.009		-483.063	-541.87	-293.701	-291.809	-149.567	-205.902	-497.162	-220.581	-458.923	-234.131
-92.2607	-398.499	-453.644	-215.942	-257.416	-106.934	-157.41	-550.262	-215.027	-333.618	-206.97		-207.275	-300.018	-192.474	-140.167	-48.2178	-81.5735	-409.637	-136.292	-175.415	-104.37		-486.115	-554.779	-296.875	-287.354	-144.653	-213.135	-499.237	-219.238	-465.637	-239.624
-92.5415	-398.407	-454.742	-222.046	-258.057	-105.469	-165.1	-548.065	-214.05	-329.956	-205.2		-208.984	-302.063	-192.078	-132.416	-50.293	-78.0945	-415.283	-130.31	-178.162	-107.727		-481.567	-545.807	-293.427	-298.035	-148.346	-236.237	-500.458	-227.6	-457.275	-239.197
-92.7917	-404.877	-459.442	-222.107	-253.754	-102.325	-163.147	-546.967	-217.773	-336.853	-206.909		-206.024	-301.544	-191.071	-133.911	-50.5371	-84.8083	-410.431	-132.629	-178.223	-105.591		-485.901	-553.009	-298.401	-293.427	-144.806	-236.115	-495.819	-223.145	-462.952	-229.065
-93.0511	-411.469	-454.651	-226.776	-259.338	-104.095	-165.253	-554.535	-217.529	-337.341	-203.552		-211.456	-298.309	-188.538	-127.808	-52.3376	-81.0242	-416.229	-132.874	-175.415	-106.567		-482.88	-549.194	-297.699	-304.23	-148.987	-224.854	-497.681	-231.506	-452.576	-183.777
-93.3075	-413.147	-464.142	-226.654	-256.012	-105.774	-159.912	-570.618	-217.59	-345.398	-195.618		-206.604	-298.34	-186.951	-131.683	-52.3682	-86.4563	-407.898	-132.568	-175.659	-108.276		-480.927	-549.377	-303.558	-300.262	-148.926	-228.729	-493.866	-225.952	-456.909	-282.593
-93.5669	-417.297	-461.09	-234.467	-259.918	-109.924	-160.645	-561.584	-219.788	-348.694	-193.542		-209.473	-300.476	-184.387	-126.16	-54.9622	-83.4351	-412.201	-131.287	-177.307	-110.779		-477.539	-548.096	-304.077	-299.347	-148.651	-222.412	-502.441	-226.44	-457.275	-254.517
-93.8232	-420.074	-472.198	-234.863	-251.801	-108.704	-157.837	-565.613	-219.543	-349.365	-197.815		-203.705	-299.133	-183.746	-130.402	-54.7485	-88.8062	-410.278	-138.855	-171.509	-107.788		-485.107	-550.751	-314.301	-296.082	-148.407	-220.154	-499.664	-224.609	-456.543	-260.925
-94.0887	-419.098	-468.811	-237	-253.815	-118.408	-160.492	-563.995	-219.482	-341.919	-213.379		-204.224	-305.45	-176.239	-127.869	-59.3567	-91.0034	-408.844	-133.789	-174.988	-112.549		-481.903	-548.737	-312.836	-295.654	-155.304	-214.355	-498.108	-229.736	-458.862	-242.004
-94.3512	-430.817	-476.318	-233.887	-248.962	-111.816	-157.013	-571.533	-220.276	-351.685	-192.81		-199.188	-305.359	-180.267	-132.019	-56.2439	-91.4917	-408.112	-137.817	-176.025	-111.877		-487.671	-546.539	-319.641	-295.746	-158.875	-215.729	-500.763	-229.492	-468.445	-245.239
-94.6045	-426.666	-477.966	-236.816	-256.5	-119.354	-158.508	-569.305	-224.792	-346.313	-208.374		-203.735	-308.746	-179.382	-130.829	-63.9038	-94.7876	-414.917	-133.423	-169.8	-104.553		-490.784	-533.295	-322.54	-291.504	-162.933	-212.83	-497.65	-233.032	-462.463	-246.46
-94.8578	-428.436	-485.443	-236.328	-255.951	-116.974	-158.875	-579.803	-222.168	-349.304	-214.417		-198.7	-313.599	-182.281	-134.247	-63.1104	-99.7925	-411.926	-137.878	-182.861	-109.07		-494.11	-509.125	-324.768	-290.619	-162.201	-216.187	-498.474	-231.262	-470.093	-244.507
-95.1233	-421.967	-483.185	-230.499	-263.947	-125.61	-161.133	-581.848	-226.929	-350.159	-211.975		-200.195	-317.383	-181.793	-136.261	-67.7185	-98.7854	-417.633	-140.015	-172.363	-106.14		-493.103	-541.077	-319.977	-292.053	-167.267	-211.517	-501.221	-231.812	-474.365	-241.638
-95.3796	-426.605	-490.082	-231.842	-167.267	-120.514	-151.672	-587.402	-221.008	-346.008	-213.257		-195.74	-311.493	-188.934	-143.585	-63.7207	-96.3745	-419.128	-143.86	-165.344	-107.483		-496.857	-549.164	-325.623	-296.143	-165.253	-212.891	-504.15	-233.093	-469.543	-247.925
-95.6421	-417.816	-486.145	-231.11	-308.105	-127.655	-160.248	-588.44	-227.6	-342.163	-223.206		-197.876	-319.183	-185.669	-141.541	-67.749	-99.7314	-423.279	-140.198	-176.636	-106.995		-497.894	-540.405	-320.343	-241.302	-167.297	-210.114	-503.052	-230.286	-463.928	-245.3
-95.9106	-422.302	-493.988	-234.009	-299.744	-123.322	-167.969	-593.048	-216.675	-352.844	-222.229		-201.08	-316.498	-194.031	-141.785	-62.0117	-96.283	-428.314	-144.043	-177.795	-110.107		-509.583	-561.676	-323.853	-327.362	-167.786	-215.759	-508.728	-229.858	-474.548	-245.117
-96.1609	-418.488	-488.312	-230.469	-281.555	-127.747	-178.223	-594.849	-218.262	-349.487	-222.29		-205.994	-316.406	-190.582	-147.125	-63.2019	-99.0295	-430.298	-142.395	-179.932	-105.042		-505.554	-575.5	-321.289	-329.956	-171.387	-216.431	-509.521	-234.07	-475.952	-249.512
-96.4233	-421.6	-493.164	-232.269	-279.907	-125.061	-179.962	-599.426	-217.712	-350.037	-219.666		-206.818	-314.575	-195.892	-148.071	-55.4504	-90.6067	-434.662	-143.433	-187.744	-114.441		-507.385	-586.884	-322.632	-315.521	-166.809	-219.604	-517.334	-234.192	-488.281	-247.498
-96.6766	-415.955	-489.502	-228.027	-281.586	-128.601	-178.497	-598.419	-220.886	-355.164	-219.849		-211.914	-346.222	-196.045	-149.139	-56.7932	-93.2922	-435.577	-145.691	-180.664	-110.962		-502.533	-568.146	-322.693	-306.671	-165.558	-222.321	-519.043	-237.854	-493.225	-253.784
-96.933	-421.539	-489.227	-235.138	-278.809	-121.735	-193.695	-596.985	-221.985	-360.596	-220.032		-211.67	-317.383	-201.385	-148.59	-52.6428	-90.332	-435.577	-144.47	-189.331	-115.967		-510.193	-571.35	-319.916	-316.132	-164.734	-229.004	-525.482	-238.098	-491.089	-251.16
-97.1985	-421.417	-568.787	-231.628	-281.189	-116.608	-188.324	-595.306	-227.051	-360.046	-222.778		-215.088	-307.251	-201.538	-150.482	-54.2297	-89.5996	-432.526	-147.034	-186.34	-110.352		-509.613	-653.229	-315.521	-309.998	-160.492	-233.276	-524.414	-235.229	-486.816	-250.671
-97.467	-424.713	-430.969	-238.77	-278.9	-118.744	-185.303	-593.018	-227.112	-353.699	-222.9		-217.59	-278.839	-203.278	-148.56	-48.584	-81.604	-436.554	-148.071	-185.547	-114.685		-512.726	-589.386	-318.329	-314.056	-161.652	-236.664	-540.009	-242.859	-489.014	-244.568
-97.7203	-428.253	-455.139	-239.929	-280.731	-120.453	-180.878	-618.164	-234.131	-354.675	-215.393		-216.736	-327.271	-198.822	-151.367	-51.5442	-63.9038	-436.493	-148.01	-182.861	-110.718		-514.404	-581.757	-316.864	-313.141	-158.173	-242.035	-534.21	-242.065	-488.098	-252.502
-97.9858	-434.448	-500.305	-246.124	-277.191	-115.692	-185.242	-577.942	-231.201	-359.192	-224.06		-215.607	-319.336	-200.592	-141.846	-49.0417	-93.5059	-437.622	-145.142	-185.547	-111.938		-509.216	-588.684	-319.305	-326.508	-157.959	-241.638	-543.121	-244.629	-500.305	-249.329
-98.2452	-433.35	-496.521	-243.256	-274.17	-116.791	-172.913	-573.883	-238.342	-356.628	-220.093		-219.391	-316.956	-196.014	-148.132	-52.3987	-92.4683	-429.413	-160.645	-180.298	-108.643		-513.153	-603.607	-320.831	-322.968	-155.487	-229.797	-538.574	-244.263	-495.544	-258.484
-98.5107	-438.812	-492.584	-252.319	-276.398	-120.056	-172.974	-589.203	-235.474	-365.479	-225.22		-215.363	-312.836	-197.021	-144.012	-50.9644	-87.1277	-434.143	-130.615	-184.937	-111.267		-508.331	-577.972	-329.041	-325.867	-161.774	-246.155	-542.297	-246.582	-503.601	-254.272
-98.7793	-441.315	-499.664	-250.244	-274.994	-119.11	-158.6	-603.821	-234.68	-370.85	-216.736		-215.149	-320.251	-193.604	-147.034	-55.5725	-94.1467	-429.138	-128.784	-182.495	-108.032		-509.766	-574.951	-332.947	-319.183	-157.928	-253.052	-542.694	-242.249	-496.704	-257.141
-99.0234	-442.261	-505.432	-254.181	-273.987	-122.223	-172.272	-599.426	-235.413	-366.638	-221.313		-214.294	-316.589	-194.092	-142.67	-57.7087	-92.4072	-430.756	-135.193	-186.768	-109.192		-510.406	-558.716	-333.862	-319.702	-163.605	-242.462	-546.112	-251.587	-500.671	-260.01
-99.2828	-445.312	-513.458	-251.587	-269.44	-122.406	-166.87	-612.518	-239.624	-379.761	-221.191		-210.571	-319.305	-189.575	-146.912	-59.4177	-99.3347	-426.544	-149.414	-185.181	-108.459		-508.423	-562.958	-337.677	-313.873	-157.013	-239.868	-542.725	-245.544	-501.526	-280.457
-99.5453	-445.557	-510.406	-254.944	-281.281	-124.329	-160.767	-617.401	-235.962	-375.854	-225.708		-214.996	-318.237	-190.033	-140.991	-61.9202	-97.1375	-434.174	-145.081	-181.641	-109.436		-510.895	-575.378	-339.111	-317.902	-167.755	-227.264	-540.161	-250.549	-507.324	-262.695
