# Supplementary material for: STIM1 and ORAI1 form a novel cold transduction mechanism in sensory and sympathetic neurons
Source: EMBO J. 2022 Dec 16;42(3):e111348. doi: 10.15252/embj.2022111348 (PMC9890232; doi:10.15252/embj.2022111348)
Supplement: Supplementary file 7 — Source Data for Figure 2 [file EMBJ-42-e111348-s003.zip › Figure_2/EMBOJ-2022-111348R1_SourceDataForFigure2H.xlsx]

## Sheet: Tabelle1
Voltage (mV)	Cold
29.0985	7622.8	10766.3	4895.81	5944.12	5772.52	5192.38	5477.84	6706.66	8413.09	4708.98
28.833	7341.06	10417.4	4214.02	5497.04	5500.43	4759.09	4889.04	6902.28	8429.32	4587.95
28.5858	6986.39	10012.7	4239.1	5280.67	5253.63	4450.16	4614.14	6945.92	8345.22	4430.66
28.3142	6661.44	9744.75	4361.27	5143.62	5069.89	4255.98	4584.93	6927.43	8241.88	4310.18
28.0487	6367.95	9589.51	4289.7	4993.53	4978.3	4096.59	4570.25	6869.2	8144.59	4227.66
27.7924	6121.06	9475.83	4093.29	4830.72	4925.72	3989.87	4522.77	6818.48	8049.5	4110.05
27.5482	5908.6	9396.21	3941.19	4728.21	4876.34	3965.61	4406.4	6765.81	7999.63	4036.74
27.2797	5634.98	9358.89	4055.24	4652.31	4785.77	3936.03	4279.15	6671.75	7950.26	3985.96
27.0142	5392.06	9285.37	3875.98	4576.14	4753.2	3846.16	4152.19	6586.12	7843.63	3976.2
26.767	5190.7	9151.12	3847.75	4500.82	4743.59	3720.92	4081.82	6511.78	7790.34	3931.21
26.4862	5062.5	9060.45	3748.72	4400.82	4707.43	3595.64	3980.96	6549.62	7734.74	3873.96
26.239	4894.65	9005.1	3582.12	4296.6	4646.06	3453.22	3901.7	6329.16	7659	3827.33
25.9766	4754.61	8857.79	3465.58	4199.19	4609.47	3380.16	3828.37	6269.47	7594.18	3811.65
25.7172	4632.87	8718.78	3366.64	4108.15	4589.08	3325.1	3728.7	6209.41	7545.96	3735.9
25.4608	4505.58	8581.3	3282.07	4024.08	4513.89	3261.81	3607.76	6170.9	7448.3	3664.12
25.1953	4443.15	8492.16	3181.61	3973.57	4485.14	3218.45	3489.2	6088.2	7425.78	3681.46
24.9298	4345.55	8363.31	3159.61	3937.59	4413.51	3159.45	3391.24	5993.04	7348.33	3620.24
24.6826	4231.72	8295.14	3090.52	3895.2	4343.51	3080.11	3336.24	5923.34	7260.01	3578
24.4141	4139.95	8128.94	3035.13	3858.92	4284.97	3028.69	3271.21	5903.14	7160.83	3573.12
24.1547	4087.52	8031.22	3004.52	3761.14	4244.11	2986.48	3177.12	5825.56	7121.77	3521.97
23.8983	4006.71	7886.99	2949.62	3670.47	4242.83	2922.55	3047.18	5769.77	7086.24	3453.74
23.6359	3964.32	7826.51	2887.45	3608.37	4222.75	2863.07	3017.18	5710.51	7066.47	3398.93
23.3826	3916.29	7732.73	2815.86	3546.42	4177.86	2808.11	3008.64	5669.49	6994.57	3382.14
23.1171	3883.58	7601.35	2758.09	3508.33	4093.6	2748.47	2998.02	5614.99	6920.84	3320.8
22.8577	3840.94	7489.23	2704.65	3479.74	4084.9	2666.14	2916.96	5571.29	6842.41	3261.78
22.5891	3755.07	7391.24	2653.29	3466.68	4022.03	2661.35	2878.66	5543.82	6771.91	3217.47
22.3358	3677.67	7286.35	2692.38	3417.51	3992.01	2638.34	2839.84	5499.94	6718.14	3203.43
22.0856	3605.68	7239.84	2670.44	3368.56	3946.14	2595.37	2780.7	5451.17	6658.39	3178.53
21.814	3573.58	7121.22	2625.46	3358.49	3900.76	2559.26	2753.6	5404.48	6592.96	3142.7
21.5607	3513.43	7029.76	2547.15	3290.59	3876.07	2541.78	2691.04	5335.88	6549.5	3101.38
21.3013	3480.93	6976.74	2491.64	3209.32	3830.6	2522.28	2645.17	5277.95	6470.15	3074.4
21.0388	3407.99	6964.14	2487.52	3168.55	3837.86	2482.64	2559.11	5257.14	6416.26	3065.06
20.7764	3353.52	6867.37	2445.53	3147.49	3852.94	2444.55	2530.46	5203.19	6364.14	3020.63
20.5048	3329.74	6789.22	2407.62	3127.23	3761.17	2439.85	2498.78	5143.56	6401.85	2964.11
20.2667	3284.58	6768.49	2336.06	3058.96	3721.31	2407.65	2479.4	5067.32	6175.6	2926.15
19.9921	3223.36	6655.12	2297.58	3035.31	3657.1	2392.52	2464.29	5017.4	6175.05	2919.56
19.7296	3209.9	6575.29	2271.36	3026.82	3660.13	2364.59	2445.5	4972.23	6103.64	2871.52
19.4824	3163.91	6509.86	2275.73	3015.99	3664.7	2338.07	2418.91	4936.1	6027.53	2843.69
19.223	3147.86	6453.37	2252.35	2961.27	3664.82	2293.7	2396.42	4907.59	6001.47	2829.53
18.9514	3113.19	6339.05	2222.14	2900.73	3634.61	2266.51	2325.01	4836.3	5941.83	2807.31
18.6951	3088.87	6312.01	2174.38	2879.43	3582.21	2269.62	2267.55	4783.63	5850.52	2802.31
18.4448	3011.66	6276.7	2160.7	2870.51	3503.88	2245.76	2260.44	4760.99	5815.61	2784.91
18.1793	2942.44	6197.11	2114.96	2824.28	3455.75	2199.28	2260.96	4724.79	5789.25	2767.39
17.9199	2908.23	6104.71	2104.43	2775.51	3434.94	2169.92	2251.86	4700.32	5751.22	2766.05
17.6575	2916.93	6063.54	2087.53	2763.7	3402.74	2138.18	2226.99	4643.8	5698.24	2724
17.3981	2911.22	6001.34	2096.07	2748.53	3369.84	2084.78	2171.91	4609.13	5677.73	2637.94
17.1326	2890.72	5957.73	2076.78	2712.55	3330.57	2044.04	2109.07	4536.62	5634.15	2593.93
16.8762	2864.14	5916.81	2053.74	2642.73	3302.09	2026.12	2099.15	4472.35	5536.86	2578.92
16.6107	2826.05	5850.13	2007.78	2620.94	3302.61	2013.52	2092.53	4437.5	5470.76	2460.94
16.3544	2799.87	5794.31	2022.1	2630.8	3288.05	1999.82	2129.97	4418.82	5447.2	2518.92
16.098	2772.43	5790.34	1946.56	2608.64	3291.93	1960.72	2134.34	4346.25	5402.59	2472.66
15.8264	2708.19	5738.53	1924.26	2585.27	3234.41	1917.45	2112.09	4317.2	5372.86	2464.66
15.5731	2663.3	5677.67	1916.35	2574.1	3172.88	1922.06	2116.64	4291.99	5351.2	2455.38
15.3198	2650.42	5559.3	1887.42	2590.49	3091.37	1904.85	2077.97	4251.83	5283.63	2428.95
15.0543	2629.73	5485.53	1891.02	2607.88	3077.33	1909.42	2042.66	4221.44	5227.42	2420.65
14.8163	2580.02	5467.62	1889.83	2544.86	3030.49	1910.28	2022.74	4188.97	5164.92	2430.6
14.5477	2541.29	5419.98	1870.06	2492.55	3012.21	1907.5	1992.68	4154.18	5146.48	2412.29
14.2761	2497.62	5378.78	1824.13	2455.9	3005.43	1863.37	1975.71	4151.12	5141.85	2417.72
14.0167	2431.82	5378.6	1806.34	2449.28	2953.31	1838.74	1949.04	4098.27	5077.09	2412.78
13.7573	2401.61	5320.49	1792.11	2413.67	2921.84	1830.08	1923.55	4087.77	5012.94	2360.47
13.504	2414	5221.62	1789.58	2412.66	2924.53	1844.48	1953.83	4036.13	4985.41	2350.95
13.2355	2420.44	5200.16	1758.97	2372.41	2906.49	1796.63	1932.83	3968.02	4970.34	2346.31
12.9791	2410.89	5187.29	1778.72	2369.51	2878.36	1757.57	1911.77	3938.17	4906.56	2318.66
12.7167	2381.56	5113.25	1801.42	2304.81	2851.17	1722.66	1923.8	3896.48	4876.89	2287.17
12.4756	2344.05	5028.23	1783.3	2288.94	2793.3	1719.76	1929.23	3874.57	4831.36	2252.75
12.1918	2317.75	5046.63	1760.38	2239.53	2769.74	1727.08	1925.78	3825.93	4809.51	2214.91
11.9415	2257.93	4999.6	1723.66	2278.01	2735.96	1717.32	1915.86	3792.97	4758.36	2181.76
11.6943	2242.37	4984.04	1683.62	2258.7	2715.73	1682.71	1901.24	3766.3	4679.14	2148.5
11.4349	2233.98	4934.63	1660.92	2240.33	2692.87	1665.04	1840.03	3730.16	4651.49	2124.63
11.1664	2208.83	4906.28	1653.69	2195.92	2682.13	1661.26	1843.14	3709.78	4610.9	2101.01
10.9009	2145.54	4858.61	1627.47	2143.34	2629.91	1657.17	1857.94	3687.32	4573.18	2063.78
10.6476	2136.51	4821.14	1582.73	2108.55	2576.42	1645.69	1867.19	3648.56	4567.69	2056.52
10.376	2099.09	4806.43	1561.86	2095.8	2567.08	1633.7	1872.53	3599.61	4557.8	2060.24
10.1227	2072.11	4744.57	1574.71	2078.31	2563.9	1618.84	1840.94	3533.63	4514.4	2044.56
9.85413	2043.06	4664.43	1553.98	2070.07	2578.03	1574.77	1795.26	3466.25	4421.88	2029.66
9.60693	2020.29	4632.87	1539.43	2048.92	2574.19	1552.61	1804.02	3438.84	4407.59	2020.93
9.33838	1951.84	4586.94	1536.35	2024.35	2550.69	1575.16	1774.69	3410.64	4362.18	1990.42
9.07288	1936.74	4571.2	1521.15	2022.46	2525.27	1586.18	1791.81	3334.47	4337.89	1953.25
8.82568	1936.34	4509.37	1500.95	1996.31	2487.76	1547.09	1777.92	3333.13	4333.92	1925.84
8.56628	1897.31	4485.53	1486.48	1961.85	2425.14	1539.34	1762.57	3283.39	4273.31	1914.31
8.29773	1899.17	4419.71	1452.91	1957.06	2401.49	1539.4	1741.61	3249.21	4160.28	1893.13
8.04443	1900.85	4403.38	1497.65	1964.84	2389.22	1522.83	1735.81	3246.09	4143.92	1864.68
7.78503	1903.02	4401.06	1462.98	1931.4	2368.22	1468.84	1740.72	3231.02	4108.89	1836.61
7.51648	1859.68	4363.89	1486.48	1925.66	2297.33	1434.63	1721.25	3178.47	4051.82	1825.07
7.26624	1831.79	4308.14	1508.27	1888.06	2276.15	1391.02	1704.38	3181.89	4016.66	1796.39
6.99768	1779.88	4285.28	1523.93	1839.72	2274.69	1348.36	1661.07	3175.48	4022.09	1776.79
6.74133	1768.62	4239.29	1514.19	1826.17	2248.14	1339.33	1660.13	3146.18	3990.84	1775.7
6.48804	1747.83	4150.91	1486.18	1831.79	2238.68	1349.76	1686.52	3152.47	3982.18	1737.31
6.22864	1699.49	4058.07	1465.76	1786.68	2191.25	1345.89	1690.98	3124.08	3957.03	1716.61
5.95093	1668.55	4042.94	1445.28	1756.99	2152.01	1337.46	1666.78	3114.75	3941.53	1724.55
5.71899	1651.86	4019.07	1436.62	1737.06	2148.77	1318.91	1630.4	3077.33	3906.37	1691.04
5.44434	1629.06	3993.96	1411.53	1762.54	2140.01	1307.71	1610.81	3033.69	3843.51	1674.07
5.17883	1598.02	3964.32	1405.46	1717.77	2138.31	1301.18	1699.77	2974.91	3798.77	1647.1
4.92554	1577.39	3921.6	1383.15	1748.93	2086.73	1300.14	1571.78	2965.27	3732.42	1625.37
4.64783	1589.42	3905.43	1388.06	1718.96	2026.89	1277.92	1559.3	2899.35	3668.27	1620.85
4.40369	1558.5	3865.45	1370.36	1705.02	2008.39	1287.08	1581.39	2876.77	3668.34	1610.17
4.14124	1540.8	3841.03	1328.12	1687.87	1976.23	1286.41	1597.47	2866.33	3646	1597.29
3.87573	1506.96	3804.57	1303.44	1704.77	1969.57	1258.97	1576.36	2819.03	3608.83	1590.7
3.61023	1505.92	3736.51	1321.53	1683.56	1953.06	1233.58	1570.01	2765.93	3597.96	1567.44
3.36609	1457.15	3655.09	1343.08	1676.64	1908.08	1249.15	1540.68	2751.1	3545.47	1551.76
3.10669	1429.29	3570.13	1323.67	1628.42	1864.72	1243.68	1549.47	2736.02	3526.92	1533.63
2.85034	1395.26	3519.72	1331.33	1612.91	1852.45	1213.41	1563.75	2703.74	3461.49	1519.35
2.58179	1407.78	3530.43	1336.52	1598.94	1810.94	1186.46	1547.48	2647.4	3407.23	1506.41
2.32239	1401.83	3562.99	1307.65	1562.56	1789.67	1157.38	1528.69	2645.81	3381.78	1499.76
2.05994	1362.82	3526.03	1287.44	1523.44	1794.16	1169.46	1521.91	2640.26	3367.74	1475.59
1.80359	1357.27	3496.58	1277.86	1505.89	1772.67	1158.39	1503.69	2596.62	3332.34	1439.58
1.53198	1328.19	3463.44	1296.72	1485.99	1753.42	1131.93	1489.96	2534.18	3293.76	1415.59
1.27869	1341.31	3405.95	1315.64	1460.02	1743.5	1093.47	1511.08	2544.07	3275.21	1404.24
1.01929	1298.13	3392.58	1312.32	1443.97	1712.07	1119.6	1488.34	2513.79	3302.18	1394.1
0.756836	1293.91	3362.27	1294.19	1444.18	1694.92	1120.12	1465.06	2465.39	3151	1389.34
0.491333	1235.81	3358.52	1261.54	1448.33	1648.35	1118.74	1463.96	2417.11	3122.56	1384.52
0.238037	1197.82	3261.11	1248.96	1329.96	1614.08	1095.28	1460.27	2365.36	3067.51	1336.37
-0.0183105	1153.96	3234.25	1258.42	1401.09	1608.46	1073.03	1431.31	2371.95	3004.46	1329.47
-0.274658	1160.83	3224.85	1250.03	1333.07	1583.89	1066.8	1417.76	2310.91	3001.28	1316.22
-0.524902	1143.22	3173.8	1262.48	1331.24	1594.18	1069.76	1391.08	2312.5	2972.72	1280.88
-0.787354	1115.11	3154.24	1244.29	1333.37	1597.11	1054.02	1394.56	2292.97	2958.56	1281.01
-1.0498	1081.63	3078.52	1237.98	1384.43	1560.15	1052	1383.45	2242.68	2912.78	1281.62
-1.31531	1053.5	3056.43	1224.91	1280.37	1534.55	1056.24	1383.82	2224.18	2887.63	1239.32
-1.58386	1031.8	3080.32	1226.87	1248.6	1524.96	1047.06	1377.23	2224.3	2871.64	1225.83
-1.83105	1047.73	3054.6	1233.98	1232.76	1509.43	1029.3	1401.67	2185.18	2824.77	1189.03
-2.08435	1028.69	2955.32	1234.95	1198.46	1490.81	1014.8	1400.82	2149.72	2776.73	1153.81
-2.35596	992.004	2956.6	1224.64	1182.22	1456.51	1001.77	1396.21	2112.06	2737.55	1153.32
-2.60925	962.677	2984.01	1214.02	1201.2	1419.62	981.781	1360.05	2091.43	2617.49	1155.46
-2.8717	1002.72	2960.2	1211.37	1191.25	1420.07	965.24	1343.93	2095.46	2619.26	1143.07
-3.13721	948.852	2906.43	1214.14	1138.03	1385.07	964.813	1284.76	2080.44	2610.47	1134.83
-3.38135	931.488	2865.94	1195.83	1172.18	1368.62	932.983	1367.49	2048.28	2531.07	1109.01
-3.6499	898.438	2839.42	1182.56	1169.34	1401.92	916.84	1370.54	2028.44	2492.92	1154.17
-3.91541	906.464	2788.03	1177.98	1149.9	1395.2	899.872	1361.27	1995.67	2511.29	1064.64
-4.16565	889.77	2738.28	1180.48	1122.5	1406.01	880.707	1330.57	1918.4	2480.59	1075.68
-4.4281	893.646	2709.93	1180.79	1070.62	1363.83	844.36	1336.15	1883.3	2442.51	1083.8
-4.6936	857.941	2653.9	1173.13	1050.41	1331.76	865.173	1329.93	1804.44	2439.03	1091.12
-4.9469	830.109	2619.17	1142.49	1041.47	1290.65	886.414	1312.38	1775.27	2397.46	1072.82
-5.20935	799.255	2595.12	1108.73	1040.19	1263.67	876.953	1306.79	1783.14	2363.28	1045.47
-5.48401	783.752	2592.44	1120.76	1011.11	1253.94	904.968	1296.72	1780.64	2328	1028.75
-5.7373	755.646	2595.64	1119.6	985.809	1228.73	884.094	1262.73	1749.21	2293.4	984.924
-5.99976	744.598	2535.16	1126.16	990.54	1237.4	871.612	1261.87	1746.03	2251.34	970.947
-6.25916	729.492	2469.97	1113.74	946.564	1244.81	872.009	1280.18	1744.93	2239.75	953.43
-6.50024	721.191	2479.89	1105.93	925.354	1211.15	860.474	1253.54	1682.49	2205.75	933.594
-6.77795	693.146	2429.72	1098.24	913.544	1201.32	831.726	1244.72	1633.12	2161.62	983.276
-7.0343	671.753	2372.77	1087.1	904.785	1190.86	859.894	1233.73	1614.99	2123.17	923.401
-7.29675	648.56	2337.34	1091.49	895.294	1160.89	849.915	1218.26	1601.44	2088.14	881.348
-7.54089	593.17	2319.73	1098.54	901.917	1141.94	879.578	1210.91	1588.32	2064.7	920.105
-7.81555	606.323	2288.88	1088.01	873.993	1110.26	805.237	1224.12	1564.21	2035.1	909.546
-8.06274	621.277	2272.89	1090.7	848.267	1100.62	795.074	1224.55	1534.73	1979.13	884.888
-8.33435	591.461	2286.62	1080.87	808.685	1071.5	805.359	1240.17	1518.13	1959.23	870.361
-8.58459	553.314	2267.67	1073.33	807.465	1065.15	784.821	1242.19	1510.68	1944.82	869.934
-8.85925	565.491	2201.39	1064.58	789.764	1065.61	746.277	1240.54	1479.92	1917.6	860.168
-9.1217	552.948	2173.8	1054.63	811.066	1053.99	729.553	1232.63	1449.04	1919.37	849.793
-9.37805	532.745	2164.98	1047.85	779.785	1035.13	740.326	1223.42	1417.66	1870.06	830.811
-9.6283	496.918	2127.44	1042.51	781.982	991.608	736.725	1210.75	1415.71	1813.42	815.857
-9.8999	472.168	2094.73	1006.41	748.657	954.163	746.979	1218.51	1419.49	1793.88	815.063
-10.1593	442.078	2075.38	1004.97	747.955	936.615	744.354	1183.44	1343.44	1768.98	810.12
-10.4187	435.76	2079.5	999.268	722.168	965.362	741.486	1185.91	1310.61	1733.58	768.799
-10.6842	392.395	1880.74	995.971	710.693	989.105	726.715	1178.38	1277.22	1681.82	753.845
-10.9283	355.713	1916.02	986.695	697.632	1021.39	710.938	1173.46	1273.5	1676.39	748.84
-11.1938	332.214	2001.43	1000.37	693.115	915.192	707.031	1152.74	1258.18	1665.22	753.54
-11.4532	394.47	2018.28	1012.24	677.154	927.49	697.54	1166.17	1222.53	1634.83	737.061
-11.7218	304.962	2009.09	989.472	675.903	940.247	673.706	1180.45	1227.11	1611.14	712.524
-11.969	250.427	1977.63	986.328	681.58	894.287	681.854	1155.03	1172.48	1592.9	696.899
-12.2345	252.96	1947.3	1004.46	668.579	871.002	673.706	1147.95	1179.99	1562.81	692.932
-12.4908	271.912	1938.66	1003.48	648.621	893.982	661.133	1133.85	1133.61	1534.55	670.288
-12.7594	246.735	1917.14	998.016	629.669	847.534	667.664	1133.51	1112.91	1498.9	647.156
-13.0127	251.19	1876.89	1000.76	641.327	800.14	670.441	1142.06	1080.75	1484.68	628.479
-13.2721	256.714	1864.68	981.476	622.223	810.547	661.224	1146.88	1056.7	1412.41	617.859
-13.5345	244.232	1874.76	962.494	631.622	805.664	657.105	1137.45	1026.92	1384.09	623.596
-13.797	225.678	1842.9	950.47	615.479	787.75	646.393	1131.93	999.451	1382.2	625.305
-14.0564	226.562	1806.18	950.012	605.987	806.549	645.081	1116.03	990.112	1363.1	612.61
-14.3158	215.485	1774.81	933.228	591.644	799.988	633.881	1124.33	967.651	1347.11	626.404
-14.5813	203.857	1794.56	925.934	576.691	804.993	638	1109.44	955.566	1325.99	616.394
-14.8224	197.998	1746.89	929.383	571.014	811.951	621.643	1108.8	923.889	1299.32	607.727
-15.0909	191.681	1704.99	920.929	574.615	811.89	602.509	1098.36	898.865	1295.96	594.116
-15.3595	170.41	1702	892.548	580.78	793.213	588.013	1095.52	897.461	1278.93	578.918
-15.6158	181.915	1706.54	901.092	577.118	795.563	592.377	1078.4	872.375	1278.56	567.2
-15.8661	147.156	1756.13	892.761	561.066	762.115	596.741	1079.59	852.539	1236.94	557.8
-16.1316	139.008	1643.71	894.867	567.902	734.833	590.515	1074.62	865.967	1210.33	558.106
-16.3849	113.556	1660.98	891.236	561.951	754.913	593.872	1085.02	845.154	1188.23	544.556
-16.6473	82.6416	1641.3	895.691	569.977	754.273	593.384	1067.78	830.566	1138.55	541.809
-16.9159	81.9397	1639.71	881.897	543.945	760.162	573.975	1065.67	821.899	1107.61	524.292
-17.1631	67.688	1624.82	886.567	523.895	711.67	627.991	1053.25	807.434	1120.79	499.512
-17.4286	33.8135	1609.31	883.453	518.25	702.606	596.771	1060.15	764.893	1080.26	489.624
-17.6971	31.7078	1460.66	882.264	530.121	710.297	576.721	1040.13	752.258	1048.89	493.469
-17.9535	54.6265	1560.61	872.62	526.672	677.338	565.063	1037.54	712.524	1055.48	497.437
-18.2098	52.7954	1584.84	872.772	521.698	660.767	543.396	1046.51	700.439	995.483	426.209
-18.4631	39.1235	1510.44	875.58	497.162	640.411	526.917	1039.4	668.945	1031.31	494.934
-18.7286	11.7493	1511.08	877.991	472.931	654.388	516.052	1023.65	645.447	946.96	457.092
-18.9911	15.4724	1496.46	861.297	461.792	667.511	514.343	1010.16	648.987	951.599	462.585
-19.2535	-11.261	1495.39	854.004	450.165	645.843	503.326	1012.48	616.028	975.586	450.317
-19.5038	-22.1558	1508.48	843.048	436.096	624.603	500.732	1007.32	575.439	926.331	445.74
-19.7723	-19.928	1489.11	843.719	421.417	618.164	477.112	1009.4	550.537	901.55	431.58
-20.0226	-17.2729	1498.47	837.982	432.556	635.834	464.63	1003.36	530.701	902.283	425.11
-20.282	-33.1116	1494.23	825.775	430.664	618.317	457.001	990.54	510.498	895.752	405.334
-20.5627	-32.8674	1495.21	825.165	452.667	626.526	494.69	973.053	502.38	865.173	411.926
-20.8099	-41.6565	1464.63	811.218	427.551	616.333	502.045	970.215	551.148	839.233	395.203
-21.0724	-77.9419	1446.53	809.662	418.854	616.119	505.554	963.379	458.923	802.856	393.372
-21.3318	-100.281	1376.86	805.237	412.598	603.76	492.92	961.67	471.375	826.599	387.573
-21.5851	-115.936	1354.13	817.383	406.708	587.982	519.104	944.733	447.998	841.553	387.146
-21.8475	-94.3298	1355.62	813.202	391.449	581.818	509.308	947.754	452.454	778.625	357.483
-22.11	-109.283	1364.08	808.594	403.595	615.875	493.317	927.246	442.444	764.648	402.771
-22.3633	-105.652	1369.63	802.368	385.437	586.639	498.962	929.993	426.941	762.085	388.184
-22.6288	-134.064	1355.87	799.591	385.651	574.585	495.972	914.947	449.463	726.562	375.427
-22.8943	-120.941	1347.81	782.227	369.171	584.778	484.1	919.312	412.903	724.548	346.313
-23.1476	-113.312	1338.23	790.528	379.73	558.655	474.457	912.659	421.204	712.891	342.651
-23.4192	-104.889	1338.84	775.665	378.174	564.697	465.454	921.02	418.701	690.796	331.726
-23.6725	-114.716	1325.1	768.921	385.742	554.688	470.703	904.999	398.071	682.373	367.065
-23.9258	-107.605	1319	760.711	368.561	543.701	446.503	908.539	352.051	668.579	362.549
-24.1852	-122.498	1309.3	768.951	370.575	551.88	439.972	894.165	344.971	677.124	360.901
-24.4415	-108.917	1302.73	758.697	354.462	551.941	432.617	896.118	319.153	671.814	344.055
-24.707	-121.948	1293.55	746.277	363.19	549.561	425.934	892.761	320.496	661.438	332.642
-24.9695	-127.014	1271.82	740.753	364.136	543.64	435.242	884.888	304.382	652.771	338.806
-25.2258	-149.139	1248.63	732.697	357.269	539.49	424.591	883.148	303.833	648.743	330.2
-25.5005	-164.185	1234.44	694.428	343.506	541.931	428.955	881.439	291.809	624.512	314.88
-25.7568	-155.121	1227.45	692.535	343.628	530.975	423.37	863.861	298.096	592.59	299.438
-26.0101	-144.836	1226.99	670.135	261.047	523.041	429.352	864.227	269.959	584.839	297.913
-26.2665	-152.283	1200.99	686.768	392.395	513.336	421.997	851.379	229.248	579.712	296.448
-26.535	-149.689	1182.1	682.282	360.901	496.368	441.498	837.799	274.719	555.847	279.297
-26.7944	-168.213	1175.45	669.067	331.757	491.76	438.538	827.148	259.888	545.288	273.132
-27.0538	-207.123	1167.97	662.414	332.184	501.251	441.467	812.134	253.357	542.419	276.428
-27.3041	-181.824	1169.25	658.905	317.2	508.087	429.596	801.025	259.155	519.775	277.588
-27.5635	-178.101	1182.31	649.658	301.666	497.498	419.25	777.557	247.131	507.202	261.719
-27.8381	-172.76	1167.94	647.278	298.37	485.565	402.344	779.419	246.765	507.568	267.639
-28.1036	-177.216	1142.03	643.402	300.324	489.99	402.283	765.961	221.558	513.794	273.254
-28.3569	-194.214	1129.58	647.339	284.21	475.25	403.29	783.783	211.853	508.118	275.757
-28.6072	-188.08	1136.96	650.085	299.683	476.807	394.867	782.593	221.13	488.342	268.25
-28.8757	-174.866	1121.64	648.712	290.1	473.908	366.638	780.457	202.026	483.643	256.775
-29.1412	-206.818	1118.01	637.909	288.025	480.225	391.541	775.299	190.857	469.666	264.648
-29.4006	-178.131	1113.25	630.188	282.623	476.135	375.214	781.006	182.739	471.13	254.944
-29.6509	-173.584	1110.32	636.383	285.98	433.868	367.34	780.243	178.162	409.363	239.807
-29.8981	-166.199	1101.96	624.115	281.616	435.455	371.094	794.342	212.463	503.296	225.281
-30.1758	-180.298	1095.58	615.906	285.767	437.225	372.375	773.315	137.207	462.341	237.976
-30.4382	-179.688	1093.93	596.558	272.339	444.061	359.1	770.691	128.54	445.496	232.727
-30.6885	-180.634	1067.08	597.107	274.384	438.812	361.206	769.104	145.447	449.524	236.084
-30.9418	-179.535	1070.31	576.294	275.635	446.533	359.131	758.026	137.39	432.434	223.144
-31.2103	-180.115	1051.42	568.298	276.245	459.778	361.694	733.215	123.779	428.711	158.935
-31.4636	-178.345	1058.35	551.361	266.357	464.6	363.037	730.408	127.624	403.442	249.39
-31.7291	-214.081	1034.73	544.189	263.702	448.334	360.626	712.891	139.282	405.09	222.839
-31.9946	-196.899	1029.6	541.809	276.276	421.875	367.31	713.745	134.644	388.306	216.797
-32.2449	-211.426	1009.77	540.283	278.992	420.593	370.819	703.217	112.854	364.197	214.233
-32.4982	-202.148	1009.34	521.729	267.029	419.8	374.939	685.242	102.844	367.248	205.444
-32.7637	-201.385	972.656	521.454	261.078	418.884	360.168	679.901	111.145	362.732	192.871
-33.02	-193.756	986.908	518.585	261.169	413.025	355.743	675.995	104.431	359.985	198.486
-33.2733	-201.874	972.015	518.463	252.685	416.901	339.111	671.326	101.318	362.244	193.726
-33.5541	-261.963	964.813	520.63	252.594	411.316	332.947	654.083	94.3603	367.92	195.435
-33.8043	-208.466	955.536	523.376	249.634	403.534	315.796	676.758	103.821	370.117	193.42
-34.0729	-141.174	941.62	526.276	242.645	399.841	311.676	671.936	98.3887	376.709	190.857
-34.3201	-201.355	931	518.616	239.777	388.519	297.913	679.565	95.9473	357.91	194.153
-34.5825	-190.582	922.363	518.25	240.417	390.564	304.871	583.984	86.6089	359.436	200.806
-34.848	-181.488	904.541	507.019	240.112	383.179	290.253	637.604	87.2803	371.948	185.913
-35.1013	-38.208	897.278	515.808	232.239	390.9	292.999	656.189	87.4634	360.474	180.481
-35.3577	-268.524	888.611	505.585	225.83	384.918	277.618	638.977	80.5054	349.06	177.49
-35.6293	-194.366	880.432	495.27	216.553	384.552	286.529	618.774	73.1201	336.06	165.588
-35.8795	-185.211	864.685	475.555	207.306	378.784	273.865	624.023	87.3413	332.519	166.748
-36.145	-188.69	850.403	478.363	219.36	379.242	285.431	602.051	48.8892	331.604	164.49
-36.4075	-183.868	844.818	466.553	210.053	381.439	280.579	601.318	37.0483	321.411	156.128
-36.6547	-194.061	836.212	457.703	215.698	370.575	288.147	582.672	56.7627	316.04	160.034
-36.9232	-197.754	828.217	442.658	202.515	357.269	277.069	582.031	49.9878	304.443	153.625
-37.1796	-197.906	820.435	437.103	211.945	355.225	281.219	568.695	61.5845	306.763	152.588
-37.4542	-189.728	819.458	427.246	205.139	347.717	276.856	569.214	67.9321	311.89	149.78
-37.7045	-199.188	799.622	430.176	201.111	349.274	273.712	553.101	68.2373	299.683	151.001
-37.9639	-186.401	788.391	437.744	193.848	335.968	273.224	561.89	65.4907	306.519	145.569
-38.2202	-187.012	765.991	440.46	200.44	327.545	266.632	554.718	58.3496	300.781	153.503
-38.4918	-173.126	770.172	437.012	185.059	326.935	264.893	546.173	55.8472	286.438	140.32
-38.7451	-180.878	756.043	433.106	182.404	325.806	261.719	538.361	62.8662	279.114	146.179
-39.0015	-173.828	757.812	426.392	173.95	320.252	255.768	542.328	53.894	273.621	132.324
-39.267	-176.422	741.974	427.673	173.614	319.305	238.007	533.112	60.1807	269.47	131.836
-39.5294	-175.262	737.396	425.324	175.568	319.214	234.467	527.283	49.6826	274.353	129.211
-39.7827	-175.598	714.386	421.814	176.148	311.981	223.144	517.67	48.0347	274.719	126.404
-40.0421	-161.621	711.7	410.431	173.95	310.15	220.123	515.533	37.9639	275.024	126.404
-40.3137	-162.811	697.876	406.036	175.262	306.549	203.918	511.047	34.8511	276.733	129.333
-40.5701	-161.743	692.444	395.874	164.398	305.512	204.01	507.538	30.8227	264.16	120.789
-40.8325	-166.87	686.707	391.663	156.128	308.106	192.627	511.017	35.6445	260.254	113.892
-41.0797	-171.112	669.312	388.672	152.496	303.07	197.876	500.763	27.9541	257.263	113.525
-41.3452	-170.563	661.56	372.162	150.635	293.091	185.761	488.586	30.1514	250.61	113.22
-41.6016	-160.431	649.414	361.633	142.364	286.774	193.634	474.426	31.1279	240.723	107.971
-41.864	-170.624	639.404	355.499	146.606	278.168	195.221	474.121	26.062	245.422	105.896
-42.1265	-173.187	628.479	353.272	148.529	292.267	212.006	458.496	25.8789	228.943	106.567
-42.3859	-176.971	616.516	348.816	137.451	288.361	209.106	454.193	21.1792	239.441	102.295
-42.6483	-185.242	616.486	355.347	148.071	280.701	211.334	439.88	20.2026	224.548	103.821
-42.9016	-181	604.523	339.844	144.898	277.985	210.846	439.606	16.3574	215.21	105.408
-43.1793	-172.577	596.527	338.593	143.494	263.947	209.167	425.232	14.0991	221.863	97.5342
-43.4326	-170.959	590.24	335.022	133.82	254.456	199.432	428.345	6.34766	217.834	95.2148
-43.6859	-170.197	590.942	338.501	127.136	254.089	190.704	416.534	13.9771	213.501	97.9004
-43.9575	-160.736	581.085	329.376	120.666	248.901	181.824	427.673	7.99561	216.919	95.6421
-44.1986	-168.945	570.984	334.656	124.207	250.855	178.894	417.816	12.3291	209.839	92.4072
-44.4611	-152.222	561.859	323.395	112.335	171.265	167.236	420.197	6.04248	203.369	87.6465
-44.7327	-159.241	548.767	320.129	118.5	226.44	163.971	411.316	10.376	204.102	90.1489
-44.9799	-150.513	557.587	310.211	104.584	290.1	157.105	411.529	4.82178	196.655	78.5523
-45.2454	-148.376	545.471	306.763	109.772	248.016	148.926	401.611	7.8125	196.045	82.5195
-45.5139	-135.559	562.805	300.873	99.2737	241.974	140.381	402.985	1.34277	196.777	83.5571
-45.7611	-147.888	556.457	289.551	106.11	252.075	133.514	402.344	10.0098	188.904	82.8857
-46.0205	-150.635	517.578	277.008	100.617	251.831	136.108	395.325	3.2959	192.566	76.7212
-46.2891	-160.095	468.872	275.635	96.7407	226.868	131.653	396.393	7.01904	197.205	73.7915
-46.5454	-158.173	483.856	270.874	95.5811	208.466	142.639	387.39	-3.60107	188.355	73.6694
-46.8048	-167.603	469.208	269.196	94.1467	226.837	144.135	375.916	0.305176	179.504	71.0449
-47.0642	-164.612	466.37	256.378	91.3391	217.499	152.527	372.284	-4.08936	170.349	69.6411
-47.3175	-171.631	457.886	251.862	94.2078	209.564	147.217	359.039	3.84522	167.236	68.3594
-47.583	-159.729	449.86	243.805	91.5222	208.13	153.686	340.942	-4.27246	163.574	65.0635
-47.8485	-165.436	434.875	237	78.5828	204.376	140.595	328.003	1.46484	154.785	66.7725
-48.0988	-172.607	431.854	238.342	78.2776	199.799	164.887	306.793	3.41797	149.597	62.7441
-48.3673	-171.967	417.877	238.159	76.2939	199.127	152.039	310.272	0.610352	156.25	54.8706
-48.6206	-169.891	417.358	242.004	75.8667	203.918	147.675	294.037	3.96728	145.142	59.9976
-48.8739	-159.149	408.813	236.511	60.3027	202.637	124.878	289.551	6.7749	146.667	55.0537
-49.1486	-155.396	396.027	239.471	67.8711	129.578	128.693	286.804	3.479	142.029	58.8379
-49.3988	-156.525	391.235	233.795	66.0095	202.82	104.156	293.182	4.5166	142.151	57.6172
-49.6552	-150.604	390.259	237.885	50.7812	216.003	112.763	282.654	1.83106	148.926	56.8848
-49.9298	-140.9	380.768	237.396	54.596	186.34	109.924	292.816	-2.44141	78.9795	57.7393
-50.1801	-149.475	366.516	234.314	80.3833	182.19	106.689	286.194	10.6201	181.152	54.1992
-50.4364	-144.318	363.861	221.71	52.7344	176.178	93.6585	292.541	2.19727	172.546	46.1426
-50.6989	-146.301	354.37	220.429	54.7485	171.326	94.5435	286.194	-0.97656	132.324	46.4477
-50.9583	-143.616	346.252	205.627	47.0581	171.173	86.2122	282.074	-7.44629	127.075	41.3818
-51.2238	-150.391	329.987	200.47	63.0493	172.943	83.1909	269.806	-5.18799	125.732	44.7388
-51.4801	-148.315	320.526	193.756	45.7458	168.549	76.1719	271.149	-11.5967	118.225	42.0532
-51.7487	-156.311	308.472	193.787	52.6428	169.098	82.2449	254.456	-5.5542	111.328	40.4663
-52.0081	-153.076	306	180.084	39.4592	169.891	52.887	249.603	-15.8691	194.031	34.4238
-52.2675	-163.208	293.488	184.113	48.8281	162.476	61.1572	233.734	-8.11768	82.3975	36.6211
-52.5146	-162.964	286.957	175.476	46.6919	164.032	100.647	226.349	-16.0522	82.0923	30.9448
-52.774	-169.342	272.736	167.053	53.9856	154.968	102.57	216.583	-13.7329	98.5718	26.5503
-53.0487	-166.473	277.771	161.224	45.2881	149.475	91.7358	212.128	-22.0337	90.3931	23.0102
-53.2898	-171.936	259.247	164.734	47.6074	154.633	79.9255	198.09	-10.9253	101.379	25.7568
-53.5492	-160.98	260.101	163.208	39.3066	148.926	75.592	189.545	-20.5078	100.83	26.7944
-53.8269	-167.328	245.117	165.222	40.3442	139.984	66.7114	184.235	-5.67627	83.9844	23.9868
-54.0771	-164.856	250.03	162.445	35.553	135.681	62.3474	180.908	-18.1885	88.0127	23.3765
-54.3488	-165.161	239.136	155.792	38.5437	137.878	43.7012	175.323	-12.8784	83.9844	24.5972
-54.599	-151.886	239.716	157.806	34.1187	135.651	43.7317	174.683	-10.7422	78.5523	23.3765
-54.8492	-148.987	226.501	152.191	29.3274	127.167	35.1868	172.333	-13.1836	90.4541	19.7144
-55.1178	-149.78	225.281	150.879	30.0598	119.476	41.0767	170.898	-12.146	41.8701	11.2305
-55.3741	-145.844	214.508	147.003	25.8484	117.188	26.6113	174.53	70.4956	80.9326	16.0523
-55.6396	-141.144	211.792	145.325	28.4119	114.319	29.1748	166.901	-62.9883	90.7593	13.794
-55.896	-136.536	202.82	138.886	23.4985	110.168	20.2026	175.079	-33.8135	87.8906	7.14111
-56.1615	-139.008	203.949	135.01	34.729	114.654	26.0315	164.734	-26.7334	79.1016	11.7188
-56.424	-139.099	196.228	128.082	19.6533	113.525	18.3716	164.001	-28.9917	70.6177	5.49316
-56.6803	-147.675	182.373	124.054	26.3367	88.1348	30.2429	153.015	-28.1372	64.3921	6.5918
-56.9366	-150.208	173.431	114.136	14.8621	102.325	22.4609	152.435	-32.4097	75.2563	8.60596
-57.2021	-157.013	169.708	111.45	14.6484	108.52	35.2478	139.221	-33.3862	64.7583	9.21631
-57.4677	-153.625	164.825	99.5178	7.41577	109.009	-7.04956	140.808	-30.1514	57.9834	6.65283
-57.7179	-160.645	149.658	97.992	17.0898	104.126	16.3879	122.223	-27.4658	43.0298	-1.89209
-57.9773	-157.318	151.764	105.133	4.69971	97.229	64.5142	126.038	-34.9121	50.293	-6.5918
-58.2458	-166.656	144.165	99.884	13.3362	108.52	60.6995	114.685	-23.2544	40.1001	-0.42725
-58.4961	-160.126	143.127	66.7114	4.3335	114.349	40.6189	110.26	-30.7007	35.3394	-4.63867
-58.7524	-167.48	138.825	83.6486	8.60596	73.4253	41.5955	96.0388	-24.4141	45.5322	-4.94385
-59.021	-160.004	140.93	92.4377	-0.64087	71.3806	34.3933	101.776	-27.3438	44.0063	-5.98145
-59.2743	-164.001	132.05	111.847	0.762939	85.7239	22.2168	91.8884	-22.644	39.0015	-7.08008
-59.5428	-156.616	132.996	96.0083	-3.2959	79.9866	20.5383	96.9849	-31.4331	36.438	-8.48389
-59.8114	-160.309	120.544	101.715	-0.18311	73.1812	11.5356	88.8977	-5.31006	39.4287	-80.2612
-60.0647	-149.109	123.2	98.4192	-6.43921	67.5964	9.82666	91.6138	-35.3394	42.0532	19.4092
-60.3149	-153.259	115.295	104.523	-6.28662	68.0542	4.91333	93.2922	-16.2964	38.6963	15.1367
-60.5713	-143.463	117.706	97.3816	-8.69751	69.9158	2.83813	87.2803	-26.4893	39.1235	5.85938
-60.8429	-152.496	104.492	95.4895	-8.57544	68.9392	-7.96509	81.2683	-23.1934	10.5591	-10.1318
-61.1023	-141.724	99.2126	92.5293	-10.5896	65.7349	-4.79126	88.5925	-27.832	70.6787	-19.9585
-61.3617	-150.33	87.8601	85.968	-12.2375	62.7136	-7.23267	81.8787	-33.5693	46.2647	-17.2729
-61.615	-149.902	91.9495	79.01	-12.2375	66.925	-3.50952	77.4841	-32.0435	31.9214	-28.3203
-61.8866	-156.036	73.8831	66.1011	-12.6953	63.7817	-11.322	79.5288	-27.4658	17.0288	-17.395
-62.146	-155.273	70.221	61.615	-12.7258	65.155	-1.34277	67.1997	-37.3535	18.4936	-14.9536
-62.4023	-158.844	59.8755	52.5512	-18.9209	65.2161	-3.78418	66.3757	-33.6914	15.3809	-23.4375
-62.6617	-162.72	54.657	50.0183	-18.3411	63.0188	7.17163	58.4412	-31.6162	14.0991	-21.7285
-62.9211	-162.415	46.7224	49.5606	-22.0947	61.1572	0.823975	52.4292	-33.5693	8.8501	-20.3247
-63.1744	-167.511	50.1404	50.0183	-17.6697	57.2815	11.9934	39.154	-31.0669	2.13623	-20.0806
-63.4308	-166.046	37.9028	48.645	-24.292	59.1125	2.83813	40.4358	-30.6396	9.39941	-23.7427
-63.6993	-175.232	36.1938	56.4575	-19.3481	61.9507	11.7493	26.0925	-32.2266	-3.41797	-22.4609
-63.9618	-170.746	35.9497	52.7649	-28.1067	58.6548	2.96021	31.5552	-29.6021	2.07519	-28.8696
-64.2151	-170.654	30.3955	59.7839	-21.3623	53.0395	11.1694	20.6909	-30.0293	4.3335	-25.7568
-64.4653	-158.875	18.4631	61.3099	-29.4189	46.814	1.37329	23.2849	-33.2031	3.84522	-26.9775
-64.7186	-164.032	16.6321	67.474	-24.0173	46.5393	5.31006	15.3503	-28.6255	-6.95801	-18.0054
-64.9994	-159.027	24.4446	61.6151	-32.4402	44.3726	-11.3525	24.4751	-31.0669	1.83106	-23.1323
-65.2496	-160.248	22.3694	66.101	-26.5503	39.9475	-11.9019	17.4255	-28.0762	-8.97217	-21.8506
-65.506	-150.94	26.1841	59.6004	-35.7971	36.1023	-19.1956	23.5901	-32.1045	-12.5732	-27.71
-65.7776	-156.525	19.8975	63.4459	-27.3743	38.5132	-21.5759	14.7095	-39.4897	-17.0898	-27.0386
-66.0278	-146.973	21.0877	57.0983	-38.269	38.5132	-29.2969	21.7895	-39.7949	-12.7563	-31.25
-66.2964	-151.459	11.8408	58.1054	-33.3557	38.2996	-26.9165	14.2212	-33.2031	-13.6108	-27.9541
-66.5497	-147.034	13.5193	44.7389	-45.105	37.9639	-29.2053	18.7378	-42.4805	-14.0991	-29.2358
-66.8091	-154.938	1.5564	44.0975	-45.3796	38.3911	-31.8909	9.00269	-37.8418	-17.6392	-28.0762
-67.0807	-151.764	-0.33569	33.3253	-48.4009	40.5884	-27.5574	11.5967	-43.8232	-23.2544	-32.2876
-67.334	-160.156	-10.6201	29.7857	-44.4946	36.5906	-27.0081	1.19019	-38.5132	-20.5078	-33.4473
-67.5934	-157.715	-6.50024	21.8201	-49.8352	37.1094	-20.9045	-0.36621	-41.2598	-25.6958	-34.9121
-67.8528	-170.349	-14.5569	22.0029	-47.9126	34.0271	-18.2495	-4.05884	-43.0908	-28.1982	-32.4097
-68.1091	-171.967	-14.0991	18.1883	-50.1404	30.3345	-13.092	-7.23267	-49.3164	-37.7197	-41.626
-68.3746	-177.063	-29.9377	13.9462	-49.2859	27.9236	-54.9316	-13.0615	-39.6118	-40.8936	-41.0156
-68.6279	-172.302	-21.3928	15.442	-46.6614	30.3955	19.5312	-22.2168	-91.2476	-40.9546	-38.5132
-68.8965	-178.009	-36.4075	18.8291	-48.3704	31.5552	-0.73242	-28.656	-8.60596	-49.6826	-43.7622
-69.1559	-172.516	-32.7759	20.3557	-51.5747	29.602	1.83106	-32.5317	-36.6211	-47.3022	-47.0581
-69.4275	-178.314	-37.2925	24.4447	-55.0537	21.4233	-10.7422	-30.5481	-38.3301	-46.6309	-45.0439
-69.6808	-179.108	-31.0974	28.3812	-54.9622	20.752	-14.8621	-34.7595	-40.6494	-52.3071	-45.8984
-69.9371	-171.234	-31.6162	31.2193	-55.1758	19.6228	-30.0903	-26.886	-35.2783	-46.0815	-42.9688
-70.1965	-172.791	-29.8767	36.285	-55.3894	17.7612	-38.6353	-36.3159	-41.5039	-47.9126	-42.6025
-70.4376	-164.856	-35.4919	32.4101	-61.5845	16.1743	-43.7927	-26.825	-39.1846	-50.9644	-44.0063
-70.7062	-162.415	-26.886	34.2408	-56.6406	15.5335	-30.7007	-31.0059	-39.7949	-48.1567	-45.3491
-70.9564	-154.907	-35.8582	28.137	-66.6504	15.4724	-41.5649	-26.7029	-47.0581	-53.4058	-52.5513
-71.2097	-160.37	-36.5906	29.937	-62.6526	13.4888	-39.3677	-31.9214	-44.3115	-67.0776	-73.9746
-71.4752	-148.529	-48.8281	21.759	-64.0259	8.60596	-45.7458	-22.3999	-44.4946	-50.293	-34.729
-71.7407	-154.968	-44.6777	15.93	-54.3823	10.5896	-40.802	-34.6985	-65.2466	-51.0254	-42.5415
-71.9971	-156.433	-43.1213	6.867	-61.2793	14.2212	-47.1802	31.4636	-51.6968	-56.8237	-53.4058
-72.2595	-170.105	-58.1055	7.996	-55.9387	15.7471	-42.2363	-49.0112	-44.4946	-59.5703	-53.5889
-72.5159	-168.03	-53.5889	5.127	-65.3992	13.5193	-41.5649	-50.2625	-53.6499	-65.7349	-62.1338
-72.7814	-174.622	-62.7136	0.122	-59.9976	14.4653	-32.5317	-56.6101	-50.293	-64.4531	-61.5845
-73.0377	-146.088	-70.3125	-11.81	-64.9109	12.207	-31.7993	-53.1921	-56.5796	-60.3638	-55.603
-73.3032	-218.018	-77.5452	-6.927	-61.3098	10.4675	-28.2288	-75.7446	-50.1099	-69.3359	-63.1714
-73.5565	-187.592	-79.1626	-10.742	-67.627	8.72803	-23.1323	-44.7998	-54.6875	-70.4956	-74.7681
-73.8159	-189.728	-85.1746	-6.958	-60.6384	6.95801	-18.9514	-62.1033	-52.9785	-73.5474	-64.27
-74.0784	-191.193	-76.7517	-5.463	-62.8357	6.01196	-18.8293	-106.415	-53.9551	-74.646	-64.209
-74.3347	-181.854	-84.4116	0.61	-60.1807	6.65283	-20.0806	-53.1311	-54.2603	-72.2046	-64.1479
-74.5972	-174.744	-73.822	1.617	-67.1997	-1.58691	-19.4702	-57.1594	-59.8755	-76.6602	-52.1851
-74.8596	-164.001	-90.0574	9.064	-71.4111	-2.13623	-26.3977	-68.0237	-51.5747	-84.8999	-53.4668
-75.1099	-177.124	-77.4231	7.538	-71.5332	-0.39673	-26.6113	-67.9016	-56.2134	-84.4116	-59.8755
-75.3845	-176.727	-80.9021	9.613	-75.4395	-3.2959	-37.8113	-69.397	-48.2788	-84.4727	-63.8428
-75.6348	-178.04	-74.9817	8.301	-75.4395	-6.5918	-37.4451	-70.2209	-50.7202	-91.4307	-63.2935
-75.9003	-168.06	-75.8972	10.742	-73.7	-6.74438	-45.166	-65.7349	-54.5654	-86.4258	-61.5845
-76.1505	-166.473	-78.1555	12.879	-72.2656	-7.32422	-44.5557	-69.0308	-56.5186	-94.1772	-63.0493
-76.4343	-162.781	-85.3577	9.613	-78.7048	-11.2	-59.2041	-65.6128	-51.6357	-89.2944	-62.3169
-76.6754	-162.445	-81.8481	5.462	-81.604	-9.97925	-49.6826	-72.6624	-59.5093	-83.8013	-64.6973
-76.9409	-166.687	-86.9751	2.136	-86.0596	-10.1318	-59.4482	-69.2444	-55.542	-86.9141	-64.8193
-77.2034	-172.272	-88.9893	-0.366	-84.3811	-7.53784	-51.6968	-72.6013	-57.9834	-86.9751	-66.2842
-77.4536	-169.678	-91.5833	-4.394	-87.4634	-11.7798	-58.2886	-76.9043	-61.5845	-86.3647	-70.8618
-77.7191	-177.612	-92.865	-8.148	-79.8645	-7.47681	-44.0369	-80.78	16.4795	-93.689	-65.1855
-77.9755	-175.995	-99.762	-15.93	-88.7451	-7.96509	-51.4526	-75.7751	-134.338	-91.3696	-69.0918
-78.2379	-186.554	-94.5435	-14.77	-75.8057	-4.69971	-38.5437	-88.8062	-90.271	-99.2432	-69.7632
-78.4912	-190.247	-102.814	-27.405	-83.8318	-2.19727	-43.3655	-86.5479	-71.4722	-118.347	-75.9277
-78.7537	-194	-102.448	-22.369	-81.0242	-6.56128	-33.3862	-96.5881	-65.7959	-105.835	-69.8242
-79.01	-187.836	-101.929	-27.588	-86.6089	-7.96509	-35.675	-91.5527	-74.0356	-123.84	-70.0073
-79.2664	-197.693	-106.049	-22.553	-76.7517	-7.23267	-23.8647	-103.424	-55.9082	-109.192	-65.4297
-79.5288	-186.584	-95.459	-25.971	-82.3059	-12.6038	-33.1116	-95.7947	-59.6924	-97.0459	-67.1997
-79.7852	-196.014	-106.323	-14.588	-75.2869	-19.0125	-30.1208	-112.793	-41.8701	-135.925	-64.7583
-80.0323	-182.068	-100.983	-19.47	-84.0149	-17.1204	-38.0554	-101.227	-58.1055	-104.187	-80.0781
-80.307	-185.791	-105.255	-7.69	-79.5898	-17.4866	-38.7268	-108.551	-64.8193	-103.638	-73.5474
-80.5695	-175.11	-99.1211	-10.62	-90.6372	-22.8577	-48.4619	-102.112	-59.9976	-103.638	-76.416
-80.8289	-172.028	-111.511	-4.883	-85.2051	-27.1912	-49.8047	-101.898	-55.9082	-100.769	-76.0498
-81.0883	-167.419	-103.912	-10.193	-86.9751	-29.2358	-53.772	-92.4377	-63.9038	-99.3042	-75.9277
-81.3477	-180.573	-113.678	-7.232	-81.6956	-26.5808	-58.3191	-94.574	-61.4624	-100.464	-76.0498
-81.604	-168.182	-104.218	-13.458	-88.9282	-23.8647	-60.791	-92.0715	-66.5894	-86.9751	-82.9468
-81.8665	-170.959	-115.57	-11.23	-87.0667	-25.3601	-67.4133	-91.5833	-61.6455	-90.0269	-135.193
-82.132	-169.25	-107.758	-15.289	-91.7358	-33.0811	-62.9578	-92.865	-67.2607	-108.459	-60.9741
-82.3944	-181.976	-116.425	-18.616	-90.5457	-2.28882	-68.2678	-96.6797	-66.4673	-121.643	-72.0215
-82.6508	-172.302	-115.295	-24.353	-92.1936	-41.0461	-59.7229	-104.706	-69.0308	-117.737	-76.2329
-82.9071	-181.671	-126.16	-28.443	-93.2922	-25.9399	-62.8662	-102.936	-65.979	-113.77	-76.416
-83.1665	-179.016	-123.352	-33.173	-91.8579	-26.001	-49.9268	-105.011	-75.8057	-116.577	-70.8618
-83.432	-191.467	-130.28	-37.384	-96.5271	-25.6042	-51.5747	-104.187	-73.9136	-132.935	-80.4443
-83.6792	-194	-127.045	-40.131	-95.7336	-25.5127	-44.0369	-111.237	-72.7539	-121.704	-87.1582
-83.9508	-197.479	-132.263	-39.428	-93.5364	-14.2517	-67.2302	-114.197	-72.8149	-132.019	-88.501
-84.2163	-199.615	-131.897	-31.799	-90.4236	-17.1204	-28.3508	-125.275	-69.8242	-145.447	-90.1489
-84.4727	-208.862	-138.855	-36.5	-96.7712	-55.7556	-37.323	-121.002	-64.8193	-126.709	-85.9985
-84.7351	-207.123	-135.284	-29.236	-93.2922	-27.0081	-30.6091	-128.967	-66.3452	-121.887	-82.3975
-84.9945	-204.254	-129.913	-30.914	-102.936	-35.5835	-46.3562	-123.596	-62.3169	-131.165	-81.9092
-85.2631	-202.484	-128.693	-20.539	-98.6023	-35.7666	-46.814	-128.601	-65.0024	-128.784	-85.6323
-85.5164	-194.397	-128.265	-18.83	-104.37	-40.802	-55.1758	-116.791	-72.998	-119.629	-85.9985
-85.7819	-199.249	-126.129	-13.611	-97.5952	-41.5649	-50.3845	-125.671	-62.1338	-138.794	-86.4868
-86.0413	-189.331	-127.96	-17.731	-106.201	-44.5862	-65.3381	-121.521	-69.519	-164.368	-74.1577
-86.2854	-188.599	-129.242	-9.43	-96.9849	-44.1284	-60.0281	-126.862	-65.6128	-97.9004	-87.2192
-86.5479	-185.547	-126.373	-5.767	-100.891	-44.8303	-68.4509	-113.739	-69.519	-132.446	-90.8203
-86.8225	-189.911	-132.935	40.222	-98.7854	-43.6707	-69.3665	-120.911	-69.5801	-131.836	-89.7827
-87.0636	-183.258	-133.911	-36.224	-105.194	-50.2319	-78.4912	-115.143	-75.8057	-118.896	-99.4263
-87.326	-191.101	-139.862	-24.445	-95.4285	-46.9666	-70.0989	-118.5	-74.8901	-134.888	-90.6372
-87.5916	-183.594	-133.026	-36.224	-109.1	-44.0063	-72.876	-110.26	-85.8154	-141.663	-96.3135
-87.8357	-196.594	-143.921	-33.356	-98.1445	-46.6309	-71.3806	-120.819	-77.3315	-155.579	-95.2759
-88.1073	-193.848	-131.653	-40.833	-103.973	-45.9595	-68.3289	-121.582	-47.9126	-136.841	-98.6328
-88.3759	-200.897	-142.456	-44.342	-106.506	-42.3889	-64.4836	-132.813	-83.6792	-138	-95.8862
-88.6322	-200.989	-141.022	-49.499	-114.716	-40.1611	-59.4482	-119.781	-113.159	-151.611	-94.7266
-88.8916	-211.151	-156.921	-85.754	-99.1821	-40.6799	-59.2957	-108.734	-87.6465	-151.306	-94.3604
-89.1541	-204.773	-148.499	-42.694	-100.189	-41.0461	-54.0161	-126.221	-85.3882	-148.865	-100.403
-89.4073	-212.128	-156.525	-37.323	-100.586	-45.4102	-55.481	-115.723	-84.8389	-152.527	-97.5952
-89.6698	-211.884	-154.724	-42.877	-97.6563	-43.9148	-47.1802	-173.95	-90.3931	-155.701	-97.5952
-89.9292	-219.208	-158.142	-78.552	-101.685	-47.9126	-56.427	-164.917	-71.7773	-157.898	-94.4214
-90.1855	-208.191	-144.562	-28.411	-96.283	-52.2461	-53.1616	-170.197	-56.8848	-166.077	-95.7031
-90.4541	-214.63	-149.17	-15.35	-103.485	-53.2837	-60.8215	-170.288	-70.8618	-155.945	-98.877
-90.7074	-207.184	-147.522	-18.28	-104.34	-49.9268	-55.0842	-162.689	-70.0073	-158.63	-100.159
-90.9729	-201.538	-150.604	-24.078	-104.553	-53.772	-71.2891	-148.804	-52.6123	-150.33	-96.0693
-91.2445	-196.106	-139.679	-19.532	-105.225	-55.7556	-62.7441	-159.943	-70.9229	-152.283	-100.037
-91.5009	-198.914	-143.097	-19.44	-111.023	-56.3354	-74.3408	-143.25	-75.3174	-158.875	-86.2427
-91.7511	-194.427	-142.242	-15.961	-105.804	-55.2673	-70.5261	-146.637	-88.3179	-160.583	-97.7783
-92.0135	-191.132	-148.987	-24.506	-119.171	-53.9246	-84.5947	-132.08	-85.2661	-152.832	-116.028
-92.2607	-191.223	-153.625	-23.468	-117.249	-58.7158	-75.8362	-140.625	-78.7354	-158.203	-102.6
-92.5415	-189.423	-152.679	-29.968	-125.641	-55.1758	-87.0056	-132.782	-83.7402	-151.794	-97.4731
-92.7917	-198.853	-157.898	-31.036	-119.843	-51.7883	-78.3386	-136.536	-85.144	-158.63	-101.318
-93.0511	-200.012	-156.342	-38.238	-131.531	-51.7578	-84.2285	-138.306	-84.6558	-161.926	-96.9849
-93.3075	-206.543	-165.802	-39.703	-124.329	-53.4058	-73.4558	-162.72	-85.022	-169.739	-87.3413
-93.5669	-207.825	-160.614	-50.08	-133.759	-54.9622	-77.2095	-149.384	-88.501	-171.387	-82.7637
-93.8232	-216.37	-173.065	-51.117	-121.399	-53.9551	-69.0308	-155.334	-80.6885	-177.856	-90.0269
-94.0887	-214.874	-163.361	-60.761	-125.946	-59.0515	-69.4885	-155.151	-85.6934	-166.931	-100.83
-94.3512	-231.628	-170.959	-53.62	-116.943	-55.5725	-65.5212	-163.422	-82.4585	-175.659	-80.9326
-94.6045	-222.931	-169.22	-57.434	-125.671	-55.4504	-63.7207	-154.388	-91.3696	-176.514	-103.821
-94.8578	-229.736	-171.844	-54.047	-121.704	-53.8635	-59.082	-167.877	-84.2896	-166.443	-105.347
-95.1233	-221.771	-165.802	-48.706	-127.686	-57.8918	-62.3474	-164.215	-86.9141	-177.795	-105.835
-95.3796	-230.865	-178.589	-42.908	-23.6816	-56.7932	-55.2979	-168.274	-77.1484	-180.664	-105.774
-95.6421	-219.94	-166.962	-45.441	-166.565	-59.906	-60.5164	-165.161	-87.4023	-165.527	-116.211
-95.9106	-221.222	-177.49	-39.978	-157.959	-61.3098	-71.6858	-164.734	-72.6318	-175.049	-112.122
-96.1609	-212.494	-171.906	-39.887	-134.43	-64.5447	-79.1931	-164.551	-75.8667	-169.556	-117.249
-96.4233	-214.783	-178.589	-36.377	-131.836	-69.6106	-89.3555	-164.764	-74.2798	-162.292	-105.225
-96.6766	-204.041	-143.28	-31.982	-132.446	-71.8079	-85.2051	-162.842	-75.1953	-174.5	-108.887
-96.933	-209.869	-171.844	-33.753	-130.219	-69.0918	-103.363	-161.407	-77.5146	-171.265	-104.065
-97.1985	-206.329	-261.536	-30.09	-130.707	-62.3779	-98.7244	-162.781	-80.0171	-173.706	-112.427
-97.467	-207.123	-152.13	-35.492	-130.341	-70.1599	-103.699	-156.464	-79.0405	-168.152	-108.215
-97.7203	-211.517	-127.869	-41.107	-129.364	-68.9087	-116.974	-181.671	-86.1206	-171.814	-104.675
-97.9858	-218.842	-180.969	-45.532	-135.345	-66.6504	-91.7358	-140.32	-86.0596	-173.645	-112.122
-98.2452	-213.959	-179.565	-47.242	-126.038	-64.3921	-80.4443	-144.47	-77.6978	-176.331	-111.45
-98.5107	-223.45	-179.749	-55.298	-132.385	-69.0918	-85.8459	-155.06	-104.858	-180.542	-113.953
-98.7793	-226.166	-179.413	-56.64	-127.96	-63.5376	-64.4531	-174.683	-105.896	-188.354	-108.704
-99.0234	-227.966	-188.843	-60.089	-131.317	-64.5142	-79.8645	-168.671	-100.22	-179.871	-112.122
-99.2828	-234.741	-194.153	-62.012	-122.528	-62.9883	-67.5354	-185.974	-90.21	-194.58	-112.732
-99.5453	-230.56	-192.169	-64.911	-140.289	-62.4084	-63.6292	-183.228	-90.8813	-194.214	-116.272
