# Supplementary material for: STIM1 and ORAI1 form a novel cold transduction mechanism in sensory and sympathetic neurons
Source: EMBO J. 2022 Dec 16;42(3):e111348. doi: 10.15252/embj.2022111348 (PMC9890232; doi:10.15252/embj.2022111348)
Supplement: Supplementary file 8 — Source Data for Figure 3 [file EMBJ-42-e111348-s010.zip]

Archive with 10 entries (10 files):
- Figure_3/EMBOJ-2022-111348R1_SourceDataForFigure3A.xlsx
- Figure_3/EMBOJ-2022-111348R1_SourceDataForFigure3B.xlsx
- Figure_3/EMBOJ-2022-111348R1_SourceDataForFigure3C.xlsx
- Figure_3/EMBOJ-2022-111348R1_SourceDataForFigure3D.xlsx
- Figure_3/EMBOJ-2022-111348R1_SourceDataForFigure3E.xlsx
- Figure_3/EMBOJ-2022-111348R1_SourceDataForFigure3F.xlsx
- Figure_3/EMBOJ-2022-111348R1_SourceDataForFigure3G.xlsx
- Figure_3/EMBOJ-2022-111348R1_SourceDataForFigure3H.xlsx
- Figure_3/EMBOJ-2022-111348R1_SourceDataForFigure3I.xlsx
- Figure_3/EMBOJ-2022-111348R1_SourceDataForFigure3J.xlsx
