# Supplementary material for: STIM1 and ORAI1 form a novel cold transduction mechanism in sensory and sympathetic neurons
Source: EMBO J. 2022 Dec 16;42(3):e111348. doi: 10.15252/embj.2022111348 (PMC9890232; doi:10.15252/embj.2022111348)
Supplement: Supplementary file 8 — Source Data for Figure 3 [file EMBJ-42-e111348-s010.zip › Figure_3/EMBOJ-2022-111348R1_SourceDataForFigure3A.xlsx]

## Sheet: Tabelle1
Time (sec)	F340/380	Verapamil		Time (sec)	Temperature (°C)		Time (sec)	Temperature (°C)	SCG 1	Replicate 1	Replicate 2	Replicate 3	Replicate 4
2	0.676625			2	30.6943		2	30.6943	0.676625	0.559241	0.707581	0.711041	0.613611
4	0.634528			4	30.6948		4	30.6948	0.634528	0.56413	0.706202	0.703785	0.636641
6	0.643841			6	30.6884		6	30.6884	0.643841	0.555865	0.694882	0.716426	0.637423
8	0.686827			8	30.7162		8	30.7162	0.686827	0.566298	0.708057	0.72867	0.635647
10	0.633209			10	30.7264		10	30.7264	0.633209	0.581319	0.709087	0.729226	0.632153
12	0.67142			12	30.7192		12	30.7192	0.67142	0.56387	0.704735	0.721524	0.642543
14	0.668732			14	30.7099		14	30.7099	0.668732	0.571897	0.707084	0.725885	0.640482
16	0.621488			16	30.7252		16	30.7252	0.621488	0.586973	0.700425	0.731711	0.636718
18	0.646588			18	30.7176		18	30.7176	0.646588	0.578642	0.703782	0.738277	0.629705
20	0.662305			20	30.6989		20	30.6989	0.662305	0.571253	0.707277	0.710623	0.632474
22	0.635767			22	30.7234		22	30.7234	0.635767	0.579717	0.705522	0.715617	0.632495
24	0.632873			24	30.7257		24	30.7257	0.632873	0.580707	0.710531	0.752855	0.637089
26	0.626864			26	30.7022		26	30.7022	0.626864	0.585121	0.708513	0.753861	0.650033
28	0.621019			28	30.6847		28	30.6847	0.621019	0.580699	0.707917	0.750225	0.637466
30	0.627857			30	30.5969		30	30.5969	0.627857	0.590419	0.702916	0.766488	0.646527
32	0.643973			32	30.5718		32	30.5718	0.643973	0.588579	0.696062	0.755718	0.645451
34	0.628041			34	30.594		34	30.594	0.628041	0.567002	0.706119	0.765212	0.631162
36	0.651895			36	30.4055		36	30.4055	0.651895	0.577005	0.701938	0.749874	0.627425
38	0.619295			38	29.8719		38	29.8719	0.619295	0.571791	0.686251	0.706447	0.620898
40	0.609818			40	29.0214		40	29.0214	0.609818	0.583482	0.682625	0.702135	0.616994
42	0.577672			42	27.9271		42	27.9271	0.577672	0.574172	0.669792	0.713479	0.603316
44	0.609803			44	26.6917		44	26.6917	0.609803	0.57921	0.674693	0.706653	0.605529
46	0.600686			46	25.3297		46	25.3297	0.600686	0.582168	0.673726	0.67708	0.599974
48	0.585079			48	23.9056		48	23.9056	0.585079	0.58741	0.65614	0.7114	0.607601
50	0.605608			50	22.439		50	22.439	0.605608	0.585212	0.66885	0.699944	0.611029
52	0.58601			52	20.9483		52	20.9483	0.58601	0.59802	0.675119	0.717313	0.614586
54	0.573443			54	19.4947		54	19.4947	0.573443	0.596279	0.66927	0.724264	0.612695
56	0.573527			56	18.1957		56	18.1957	0.573527	0.605994	0.65859	0.725909	0.613629
58	0.571733			58	16.8891		58	16.8891	0.571733	0.60873	0.672493	0.782069	0.614462
60	0.588173			60	15.5504		60	15.5504	0.588173	0.617026	0.670456	0.776237	0.614658
62	0.629531			62	14.2226		62	14.2226	0.629531	0.618659	0.666604	0.806666	0.610703
64	0.599864			64	13.1182		64	13.1182	0.599864	0.627322	0.681165	0.835267	0.615368
66	0.563306			66	12.0843		66	12.0843	0.563306	0.636295	0.681171	0.870463	0.612124
68	0.573173			68	11.1228		68	11.1228	0.573173	0.6557	0.677609	0.937725	0.63736
70	0.581056			70	10.425		70	10.425	0.581056	0.642803	0.681306	0.958705	0.640552
72	0.614073			72	9.89226		72	9.89226	0.614073	0.68193	0.693898	1.08517	0.62282
74	0.585441			74	9.47809		74	9.47809	0.585441	0.680872	0.684016	1.10813	0.633963
76	0.654937			76	9.21657		76	9.21657	0.654937	0.682434	0.698825	1.15249	0.66478
78	0.686565			78	8.94445		78	8.94445	0.686565	0.694976	0.693918	1.2401	0.671754
80	0.656812			80	8.67582		80	8.67582	0.656812	0.708725	0.701277	1.27043	0.671043
82	0.686549			82	8.44327		82	8.44327	0.686549	0.700841	0.703862	1.3416	0.672426
84	0.671774			84	8.20992		84	8.20992	0.671774	0.695405	0.712458	1.39708	0.697862
86	0.722175			86	8.04521		86	8.04521	0.722175	0.698132	0.705948	1.42314	0.698225
88	0.696502			88	7.82798		88	7.82798	0.696502	0.693711	0.725402	1.48082	0.704885
90	0.746727			90	7.67199		90	7.67199	0.746727	0.70831	0.720245	1.48796	0.704742
92	0.790107			92	7.51466		92	7.51466	0.790107	0.69745	0.711103	1.50676	0.698547
94	0.797781			94	7.38537		94	7.38537	0.797781	0.714592	0.731184	1.5478	0.715365
96	0.812833			96	7.30478		96	7.30478	0.812833	0.74072	0.716668	1.5467	0.727669
98	0.845617			98	7.20007		98	7.20007	0.845617	0.712485	0.720486	1.65661	0.728742
100	0.892968			100	7.10351		100	7.10351	0.892968	0.707614	0.731541	1.67049	0.728209
102	0.888132			102	6.99254		102	6.99254	0.888132	0.726763	0.72753	1.6264	0.737828
104	0.902334			104	6.85297		104	6.85297	0.902334	0.705587	0.729878	1.74486	0.74826
106	0.921106			106	6.78861		106	6.78861	0.921106	0.72491	0.727866	1.86503	0.754132
108	0.942411			108	6.69296		108	6.69296	0.942411	0.722996	0.744166	1.99198	0.74772
110	0.928366			110	6.61407		110	6.61407	0.928366	0.74309	0.745946	1.86005	0.758977
112	0.985205			112	6.55583		112	6.55583	0.985205	0.736256	0.737963	1.9429	0.759254
114	1.07941			114	6.49465		114	6.49465	1.07941	0.729745	0.736315	2.20135	0.764309
116	1.06975			116	6.46254		116	6.46254	1.06975	0.73161	0.735933	2.18509	0.764696
118	1.02837			118	6.41345		118	6.41345	1.02837	0.734236	0.74029	2.35598	0.772558
120	1.06448			120	6.33468		120	6.33468	1.06448	0.739932	0.742302	2.44577	0.765631
122	1.1025			122	6.26574		122	6.26574	1.1025	0.739821	0.753621	2.23955	0.775932
124	1.10616			124	6.1997		124	6.1997	1.10616	0.744065	0.746727	2.28991	0.787635
126	1.08231			126	6.1615		126	6.1615	1.08231	0.740386	0.751076	2.25493	0.784281
128	1.16984			128	6.16528		128	6.16528	1.16984	0.749364	0.754388	2.06398	0.787221
130	1.18408			130	6.1676		130	6.1676	1.18408	0.763907	0.743194	1.9364	0.78699
132	1.15803			132	6.14938		132	6.14938	1.15803	0.747712	0.774035	1.99875	0.770138
134	1.23478			134	6.13084		134	6.13084	1.23478	0.762971	0.771144	1.95545	0.761769
136	1.1382			136	6.10568		136	6.10568	1.1382	0.751715	0.768262	1.9092	0.779335
138	1.16957			138	6.09797		138	6.09797	1.16957	0.742092	0.775239	1.74645	0.767698
140	1.14821			140	6.06815		140	6.06815	1.14821	0.750227	0.765727	1.74815	0.773915
142	1.16523			142	6.0543		142	6.0543	1.16523	0.749812	0.783392	1.76904	0.76454
144	1.14748			144	6.02219		144	6.02219	1.14748	0.758541	0.782273	1.67723	0.776958
146	1.18907			146	5.98426		146	5.98426	1.18907	0.773164	0.78603	1.70553	0.766353
148	1.24724			148	5.98907		148	5.98907	1.24724	0.749415	0.786415	1.57464	0.776558
150	1.22448			150	5.99613		150	5.99613	1.22448	0.793343	0.78679	1.56786	0.782895
152	1.24789			152	6.01901		152	6.01901	1.24789	0.786389	0.789487	1.50117	0.772235
154	1.22855			154	6.21496		154	6.21496	1.22855	0.798116	0.803868	1.54509	0.790678
156	1.26392			156	6.95839		156	6.95839	1.26392	0.777833	0.803555	1.54418	0.81581
158	1.18361			158	8.22918		158	8.22918	1.18361	0.752899	0.816971	1.49257	0.806434
160	1.1404			160	9.76401		160	9.76401	1.1404	0.73328	0.828971	1.43346	0.789955
162	0.922666			162	11.4479		162	11.4479	0.922666	0.683786	0.835465	1.38913	0.737244
164	0.751882			164	13.2771		164	13.2771	0.751882	0.653813	0.848018	1.10032	0.700536
166	0.674428			166	15.185		166	15.185	0.674428	0.645391	0.823546	1.02698	0.658764
168	0.689494			168	17.058		168	17.058	0.689494	0.631164	0.81901	0.91308	0.643643
170	0.650786			170	18.7428		170	18.7428	0.650786	0.647877	0.803392	0.90922	0.626812
172	0.616654			172	20.2438		172	20.2438	0.616654	0.647596	0.795712	0.871438	0.629387
174	0.610119			174	21.4902		174	21.4902	0.610119	0.653516	0.783331	0.834475	0.618944
176	0.623715			176	22.4941		176	22.4941	0.623715	0.661571	0.765968	0.824835	0.620854
178	0.628796			178	23.3584		178	23.3584	0.628796	0.658759	0.749054	0.80083	0.609239
180	0.61709			180	24.0055		180	24.0055	0.61709	0.667882	0.743353	0.769458	0.623186
182	0.624894			182	24.5663		182	24.5663	0.624894	0.659298	0.737073	0.739077	0.618772
184	0.651306			184	25.1028		184	25.1028	0.651306	0.673817	0.732202	0.703565	0.612684
186	0.646369			186	25.5766		186	25.5766	0.646369	0.670386	0.734322	0.697706	0.613423
188	0.638007			188	25.9603		188	25.9603	0.638007	0.661411	0.71638	0.667062	0.61644
190	0.64138			190	26.2806		190	26.2806	0.64138	0.670384	0.7192	0.650425	0.619823
192	0.634992			192	26.5816		192	26.5816	0.634992	0.672087	0.717155	0.669251	0.612542
194	0.619531			194	26.8414		194	26.8414	0.619531	0.678581	0.716865	0.685612	0.614457
196	0.599271			196	27.0322		196	27.0322	0.599271	0.669762	0.719836	0.67116	0.622559
198	0.659855			198	27.1854		198	27.1854	0.659855	0.67546	0.708148	0.665772	0.62065
200	0.637027			200	27.4481		200	27.4481	0.637027	0.667846	0.710178	0.67089	0.616903
202	0.633175			202	27.7117		202	27.7117	0.633175	0.67599	0.700608	0.660908	0.61887
204	0.655635			204	27.9363		204	27.9363	0.655635	0.685886	0.708355	0.666138	0.616523
206	0.630346			206	28.1462		206	28.1462	0.630346	0.686814	0.71392	0.666724	0.631602
208	0.632735			208	28.3502		208	28.3502	0.632735	0.684444	0.718275	0.660055	0.630379
210	0.612747	4		210	28.4954		210	28.4954	0.612747	0.683192	0.715402	0.683804	0.629311
212	0.672641	4		212	28.6573		212	28.6573	0.672641	0.677928	0.711523	0.670548	0.632782
214	0.655795	4		214	28.8466		214	28.8466	0.655795	0.672536	0.722013	0.654994	0.619835
216	0.625338	4		216	28.9762		216	28.9762	0.625338	0.674931	0.71622	0.681282	0.618991
218	0.664777	4		218	29.0973		218	29.0973	0.664777	0.683007	0.722363	0.703113	0.63359
220	0.624065	4		220	29.2346		220	29.2346	0.624065	0.692258	0.721503	0.675492	0.633489
222	0.651898	4		222	29.3627		222	29.3627	0.651898	0.689982	0.731723	0.686781	0.652348
224	0.658328	4		224	29.4812		224	29.4812	0.658328	0.686156	0.73494	0.686092	0.636555
226	0.631621	4		226	29.5932		226	29.5932	0.631621	0.693106	0.733156	0.693982	0.647611
228	0.65042	4		228	29.6651		228	29.6651	0.65042	0.694558	0.740181	0.730604	0.657581
230	0.689595	4		230	29.7402		230	29.7402	0.689595	0.703363	0.74538	0.754523	0.661872
232	0.678487	4		232	29.8039		232	29.8039	0.678487	0.703987	0.743639	0.768324	0.660852
234	0.688672	4		234	29.8512		234	29.8512	0.688672	0.698987	0.742988	0.782286	0.669888
236	0.692774	4		236	29.9006		236	29.9006	0.692774	0.70856	0.748127	0.801739	0.669951
238	0.728052	4		238	29.9499		238	29.9499	0.728052	0.703855	0.766435	0.789734	0.674911
240	0.701139	4		240	29.9951		240	29.9951	0.701139	0.707437	0.7577	0.817561	0.676414
242	0.728761	4		242	30.018		242	30.018	0.728761	0.705025	0.766011	0.84087	0.678717
244	0.7031	4		244	30.0414		244	30.0414	0.7031	0.719661	0.765885	0.840782	0.678012
246	0.73762	4		246	30.082		246	30.082	0.73762	0.723653	0.771002	0.837713	0.685031
248	0.700366	4		248	30.1209		248	30.1209	0.700366	0.730556	0.774491	0.866995	0.684782
250	0.716944	4		250	30.164		250	30.164	0.716944	0.721982	0.775262	0.879269	0.689377
252	0.738426	4		252	30.2016		252	30.2016	0.738426	0.7265	0.784233	0.864413	0.686689
254	0.735024	4		254	30.2278		254	30.2278	0.735024	0.730112	0.786054	0.874308	0.686547
256	0.757986	4		256	30.2403		256	30.2403	0.757986	0.73105	0.789332	0.87654	0.69537
258	0.745783	4		258	30.2598		258	30.2598	0.745783	0.725839	0.79281	0.861379	0.693037
260	0.784962	4		260	30.2848		260	30.2848	0.784962	0.729733	0.790918	0.893463	0.700844
262	0.733893	4		262	30.3212		262	30.3212	0.733893	0.727989	0.786794	0.903458	0.693829
264	0.754737	4		264	30.3495		264	30.3495	0.754737	0.7279	0.801488	0.89184	0.685155
266	0.730694	4		266	30.3584		266	30.3584	0.730694	0.738452	0.796703	0.913505	0.690736
268	0.759987	4		268	30.3739		268	30.3739	0.759987	0.744476	0.798896	0.899832	0.696467
270	0.77663	4		270	30.3944		270	30.3944	0.77663	0.737957	0.804743	0.908477	0.700348
272	0.753041	4		272	30.412		272	30.412	0.753041	0.738568	0.805365	0.900364	0.688172
274	0.774902	4		274	30.4249		274	30.4249	0.774902	0.75213	0.809315	0.893526	0.698104
276	0.781536	4		276	30.4316		276	30.4316	0.781536	0.746146	0.815825	0.934298	0.700354
278	0.762041	4		278	30.4367		278	30.4367	0.762041	0.738835	0.811673	0.888825	0.695865
280	0.759434	4		280	30.439		280	30.439	0.759434	0.744958	0.816661	0.897169	0.700928
282	0.763554	4		282	30.4395		282	30.4395	0.763554	0.74406	0.814245	0.917152	0.703837
284	0.785087	4		284	30.4344		284	30.4344	0.785087	0.758029	0.825994	0.905236	0.697209
286	0.798811	4		286	30.4359		286	30.4359	0.798811	0.749552	0.827675	0.903053	0.70244
288	0.806615	4		288	30.4413		288	30.4413	0.806615	0.755888	0.824979	0.924095	0.700413
290	0.819767	4		290	30.4481		290	30.4481	0.819767	0.756959	0.835256	0.901055	0.703508
292	0.773129	4		292	30.4695		292	30.4695	0.773129	0.765213	0.83335	0.893045	0.693947
294	0.783152	4		294	30.4961		294	30.4961	0.783152	0.762289	0.835354	0.889445	0.701233
296	0.768283	4		296	30.499		296	30.499	0.768283	0.756738	0.837421	0.904607	0.70312
298	0.782483	4		298	30.4891		298	30.4891	0.782483	0.758952	0.828432	0.906346	0.705661
300	0.823593	4		300	30.4882		300	30.4882	0.823593	0.767038	0.845087	0.891923	0.704436
302	0.802424	4		302	30.4931		302	30.4931	0.802424	0.769783	0.838182	0.88524	0.704924
304	0.839601	4		304	30.5031		304	30.5031	0.839601	0.768135	0.832932	0.898847	0.704567
306	0.793577	4		306	30.5128		306	30.5128	0.793577	0.765765	0.828155	0.887987	0.708348
308	0.78484	4		308	30.4994		308	30.4994	0.78484	0.773999	0.836538	0.91711	0.706223
310	0.813576	4		310	30.4792		310	30.4792	0.813576	0.768833	0.829506	0.887014	0.699973
312	0.761883	4		312	30.4502		312	30.4502	0.761883	0.781245	0.838406	0.88414	0.708506
314	0.82061	4		314	30.4278		314	30.4278	0.82061	0.781713	0.83061	0.885162	0.71362
316	0.784838	4		316	30.4126		316	30.4126	0.784838	0.777111	0.842533	0.866807	0.700798
318	0.83121	4		318	30.4106		318	30.4106	0.83121	0.775921	0.829952	0.893712	0.704109
320	0.834661	4		320	30.4251		320	30.4251	0.834661	0.780321	0.827202	0.864236	0.709217
322	0.799594	4		322	30.4438		322	30.4438	0.799594	0.776871	0.828516	0.872736	0.701511
324	0.80036	4		324	30.4507		324	30.4507	0.80036	0.78125	0.837997	0.888902	0.706287
326	0.831435	4		326	30.4603		326	30.4603	0.831435	0.781357	0.832244	0.884219	0.702333
328	0.826147	4		328	30.4705		328	30.4705	0.826147	0.787649	0.828968	0.900115	0.700385
330	0.800809	4		330	30.4717		330	30.4717	0.800809	0.784002	0.838557	0.906317	0.711365
332	0.839508	4		332	30.4763		332	30.4763	0.839508	0.790268	0.83338	0.912601	0.694142
334	0.820094	4		334	30.4791		334	30.4791	0.820094	0.793485	0.838359	0.902019	0.696415
336	0.827335	4		336	30.4684		336	30.4684	0.827335	0.798693	0.830167	0.917191	0.709749
338	0.800311	4		338	30.4626		338	30.4626	0.800311	0.791863	0.834952	0.885034	0.711756
340	0.818827	4		340	30.4637		340	30.4637	0.818827	0.790265	0.832951	0.889427	0.704941
342	0.830308	4		342	30.4567		342	30.4567	0.830308	0.793062	0.835218	0.90818	0.706611
344	0.780466	4		344	30.4811		344	30.4811	0.780466	0.798981	0.839157	0.909396	0.710872
346	0.844956	4		346	30.4933		346	30.4933	0.844956	0.790539	0.84522	0.882477	0.705787
348	0.837466	4		348	30.5013		348	30.5013	0.837466	0.79422	0.842705	0.898719	0.702842
350	0.838817	4		350	30.4899		350	30.4899	0.838817	0.787194	0.838464	0.906598	0.708596
352	0.831947	4		352	30.4657		352	30.4657	0.831947	0.792735	0.840615	0.891314	0.703751
354	0.815481	4		354	30.4435		354	30.4435	0.815481	0.795605	0.82969	0.909067	0.714752
356	0.818063	4		356	30.4236		356	30.4236	0.818063	0.792459	0.835591	0.933107	0.704714
358	0.800261	4		358	30.4244		358	30.4244	0.800261	0.798385	0.838246	0.917399	0.707861
360	0.80898	4		360	30.4093		360	30.4093	0.80898	0.796307	0.832556	0.912727	0.706452
362	0.80801	4		362	30.4039		362	30.4039	0.80801	0.798839	0.834733	0.918078	0.704613
364	0.79673	4		364	30.4013		364	30.4013	0.79673	0.796099	0.828615	0.907965	0.703524
366	0.806509	4		366	30.4056		366	30.4056	0.806509	0.801488	0.829717	0.908209	0.708553
368	0.792218	4		368	30.4112		368	30.4112	0.792218	0.800162	0.831167	0.940595	0.709566
370	0.795288	4		370	30.4274		370	30.4274	0.795288	0.803277	0.836208	0.944748	0.707545
372	0.796667	4		372	30.4363		372	30.4363	0.796667	0.798543	0.838986	0.918691	0.704762
374	0.816929	4		374	30.4574		374	30.4574	0.816929	0.800843	0.835723	0.948655	0.703467
376	0.815167	4		376	30.4968		376	30.4968	0.815167	0.800869	0.832483	0.907299	0.713123
378	0.810687	4		378	30.4907		378	30.4907	0.810687	0.802289	0.83604	0.932821	0.718345
380	0.809533	4		380	30.4805		380	30.4805	0.809533	0.806489	0.828822	0.93609	0.713942
382	0.810042	4		382	30.4867		382	30.4867	0.810042	0.805578	0.830496	0.937197	0.722132
384	0.822151	4		384	30.4955		384	30.4955	0.822151	0.803609	0.817429	0.946422	0.712388
386	0.812162	4		386	30.5125		386	30.5125	0.812162	0.806937	0.836605	0.942136	0.712279
388	0.826047	4		388	30.5099		388	30.5099	0.826047	0.806604	0.83261	0.954692	0.709289
390	0.816251	4		390	30.4465		390	30.4465	0.816251	0.807129	0.835101	0.944262	0.716167
392	0.799226	4		392	30.4583		392	30.4583	0.799226	0.815665	0.829508	0.945779	0.720108
394	0.819542	4		394	30.3857		394	30.3857	0.819542	0.801485	0.824215	0.967119	0.706528
396	0.783386	4		396	30.1346		396	30.1346	0.783386	0.8075	0.814733	0.907785	0.700996
398	0.743923	4		398	29.6126		398	29.6126	0.743923	0.802653	0.804488	0.920068	0.686267
400	0.735442	4		400	28.8359		400	28.8359	0.735442	0.816206	0.793757	0.885424	0.690488
402	0.72298	4		402	27.8218		402	27.8218	0.72298	0.826356	0.790006	0.87587	0.682081
404	0.707437	4		404	26.6371		404	26.6371	0.707437	0.841258	0.790321	0.855766	0.681583
406	0.698327	4		406	25.2912		406	25.2912	0.698327	0.839705	0.780918	0.847012	0.687018
408	0.697619	4		408	23.8276		408	23.8276	0.697619	0.850497	0.771134	0.855197	0.679487
410	0.6778	4		410	22.4235		410	22.4235	0.6778	0.8635	0.764523	0.855017	0.669405
412	0.691871	4		412	21.0257		412	21.0257	0.691871	0.869586	0.758648	0.8792	0.671303
414	0.687461	4		414	19.6741		414	19.6741	0.687461	0.876345	0.765839	0.897954	0.674374
416	0.681789	4		416	18.2743		416	18.2743	0.681789	0.857462	0.761216	0.909215	0.652676
418	0.699052	4		418	17.0151		418	17.0151	0.699052	0.836059	0.759378	0.915545	0.638955
420	0.699554	4		420	15.8145		420	15.8145	0.699554	0.832466	0.758979	0.966549	0.626579
422	0.688451	4		422	14.5615		422	14.5615	0.688451	0.828743	0.764267	0.973424	0.653376
424	0.689424	4		424	13.444		424	13.444	0.689424	0.828596	0.766682	1.00137	0.640343
426	0.713722	4		426	12.401		426	12.401	0.713722	0.838108	0.753658	1.06117	0.650645
428	0.700623	4		428	11.4187		428	11.4187	0.700623	0.839628	0.761831	1.06929	0.655312
430	0.729637	4		430	10.4924		430	10.4924	0.729637	0.85435	0.747826	1.22591	0.649031
432	0.769006	4		432	9.7447		432	9.7447	0.769006	0.862933	0.744801	1.18766	0.654207
434	0.802914	4		434	9.17372		434	9.17372	0.802914	0.860584	0.729056	1.34402	0.65578
436	0.793907	4		436	8.80295		436	8.80295	0.793907	0.88928	0.750985	1.42462	0.683955
438	0.864128	4		438	8.53093		438	8.53093	0.864128	0.906898	0.728021	1.45616	0.681282
440	0.859737	4		440	8.28523		440	8.28523	0.859737	0.916414	0.730401	1.50301	0.69366
442	0.956393	4		442	8.06441		442	8.06441	0.956393	0.915164	0.73935	1.61572	0.688563
444	0.950396	4		444	7.87201		444	7.87201	0.950396	0.929835	0.729603	1.67069	0.690736
446	1.02372	4		446	7.73058		446	7.73058	1.02372	0.947673	0.7429	1.69048	0.698305
448	1.03811	4		448	7.56023		448	7.56023	1.03811	0.949936	0.743544	1.78805	0.711673
450	1.07503	4		450	7.39656		450	7.39656	1.07503	0.956756	0.746112	1.97045	0.712093
452	1.16677	4		452	7.26837		452	7.26837	1.16677	0.974279	0.752457	1.87726	0.705366
454	1.23681	4		454	7.1282		454	7.1282	1.23681	0.996661	0.753649	1.88974	0.698061
456	1.23048	4		456	7.00625		456	7.00625	1.23048	1.00957	0.773765	2.02657	0.698614
458	1.29944	4		458	6.90304		458	6.90304	1.29944	1.02856	0.767013	2.0403	0.695935
460	1.38293	4		460	6.78339		460	6.78339	1.38293	1.03826	0.751004	1.8988	0.706143
462	1.39675	4		462	6.67875		462	6.67875	1.39675	1.04274	0.759141	2.12615	0.719899
464	1.48436	4		464	6.5898		464	6.5898	1.48436	1.07496	0.745929	2.21373	0.717966
466	1.54681	4		466	6.49895		466	6.49895	1.54681	1.06921	0.775373	2.079	0.717673
468	1.50454	4		468	6.41748		468	6.41748	1.50454	1.0768	0.769323	2.05156	0.729137
470	1.5558	4		470	6.35209		470	6.35209	1.5558	1.09239	0.790637	2.24407	0.712602
472	1.68945	4		472	6.28795		472	6.28795	1.68945	1.10263	0.781677	2.08441	0.712515
474	1.65674	4		474	6.20383		474	6.20383	1.65674	1.1336	0.787062	2.15176	0.723807
476	1.72188	4		476	6.12222		476	6.12222	1.72188	1.13987	0.799453	2.16354	0.722968
478	1.57349	4		478	6.04525		478	6.04525	1.57349	1.13949	0.807534	2.13738	0.716519
480	1.60456	4		480	5.96323		480	5.96323	1.60456	1.13916	0.799407	2.05695	0.722484
482	1.57462	4		482	5.89041		482	5.89041	1.57462	1.14235	0.809894	2.11138	0.712336
484	1.70527	4		484	5.82839		484	5.82839	1.70527	1.14357	0.81291	1.99336	0.721214
486	1.71206	4		486	5.74783		486	5.74783	1.71206	1.1506	0.788557	2.16763	0.722358
488	1.73611	4		488	5.67252		488	5.67252	1.73611	1.14722	0.806429	2.02537	0.731902
490	1.67812	4		490	5.61423		490	5.61423	1.67812	1.15277	0.815193	2.13092	0.732357
492	1.66837	4		492	5.57031		492	5.57031	1.66837	1.15661	0.820989	2.03126	0.734278
494	1.65263	4		494	5.5266		494	5.5266	1.65263	1.1709	0.815364	2.10453	0.740402
496	1.64298	4		496	5.47259		496	5.47259	1.64298	1.16098	0.825349	2.01868	0.73226
498	1.84444	4		498	5.41986		498	5.41986	1.84444	1.16883	0.818749	2.02053	0.729945
500	1.60938	4		500	5.36245		500	5.36245	1.60938	1.16691	0.816275	2.05115	0.728548
502	1.73327	4		502	5.30754		502	5.30754	1.73327	1.16373	0.816615	1.80516	0.715502
504	1.72314	4		504	5.26011		504	5.26011	1.72314	1.17523	0.826952	1.77705	0.734901
506	1.69727	4		506	5.19557		506	5.19557	1.69727	1.17174	0.826915	1.9825	0.7404
508	1.70863	4		508	5.12726		508	5.12726	1.70863	1.18163	0.81534	1.96025	0.75898
510	1.7907	4		510	5.06076		510	5.06076	1.7907	1.17487	0.825486	1.96406	0.751656
512	1.67476	4		512	5.02074		512	5.02074	1.67476	1.15684	0.830448	1.83103	0.815879
514	1.73994	4		514	5.21654		514	5.21654	1.73994	1.19458	0.83115	1.98597	0.835478
516	1.78412	4		516	6.03478		516	6.03478	1.78412	1.20261	0.859071	1.91038	0.831468
518	1.90937	4		518	7.39868		518	7.39868	1.90937	1.20215	0.881642	2.077	0.843327
520	1.59246	4		520	9.01754		520	9.01754	1.59246	1.13164	0.892721	2.16749	0.856606
522	1.33323	4		522	10.729		522	10.729	1.33323	1.03306	0.915476	2.01072	0.82958
524	1.1692	4		524	12.5641		524	12.5641	1.1692	0.939462	0.91572	2.16664	0.803275
526	0.960376	4		526	14.4122		526	14.4122	0.960376	0.882397	0.914173	1.5951	0.785009
528	0.875513	4		528	16.2193		528	16.2193	0.875513	0.862345	0.896662	1.33952	0.780114
530	0.785377	4		530	17.8995		530	17.8995	0.785377	0.850679	0.869429	1.19078	0.768291
532	0.764553	4		532	19.4252		532	19.4252	0.764553	0.8452	0.878716	1.03632	0.760311
534	0.753174	4		534	20.687		534	20.687	0.753174	0.836189	0.855263	1.00815	0.738887
536	0.760528	4		536	21.6905		536	21.6905	0.760528	0.816145	0.847098	0.963232	0.736787
538	0.72723	4		538	22.4997		538	22.4997	0.72723	0.799836	0.828358	0.961359	0.729746
540	0.73513	4		540	23.1598		540	23.1598	0.73513	0.787659	0.83242	0.922479	0.721658
542	0.754264	4		542	23.6915		542	23.6915	0.754264	0.778507	0.818888	0.881276	0.721353
544	0.740641	4		544	24.1513		544	24.1513	0.740641	0.760647	0.816339	0.876585	0.721078
546	0.744333	4		546	24.5913		546	24.5913	0.744333	0.763799	0.807165	0.895366	0.711548
548	0.764867	4		548	24.9977		548	24.9977	0.764867	0.762911	0.813336	0.882907	0.710362
550	0.737622	4		550	25.3748		550	25.3748	0.737622	0.769055	0.808291	0.866518	0.705444
552	0.730224	4		552	25.6944		552	25.6944	0.730224	0.762741	0.804996	0.881074	0.708863
554	0.727857	4		554	25.9951		554	25.9951	0.727857	0.762208	0.80368	0.887297	0.704728
556	0.734158	4		556	26.2837		556	26.2837	0.734158	0.765111	0.801568	0.890444	0.712516
558	0.747423	4		558	26.5377		558	26.5377	0.747423	0.768892	0.799409	0.885203	0.712835
560	0.69873	4		560	26.7818		560	26.7818	0.69873	0.772133	0.798003	0.907786	0.719767
562	0.765641	4		562	26.9932		562	26.9932	0.765641	0.773875	0.793788	0.908825	0.718805
564	0.732317	4		564	27.2002		564	27.2002	0.732317	0.770383	0.806678	0.920955	0.725115
566	0.744384	4		566	27.4019		566	27.4019	0.744384	0.772892	0.793129	0.898244	0.726236
568	0.759739	4		568	27.5857		568	27.5857	0.759739	0.774256	0.799465	0.939969	0.72818
570	0.731497	4		570	27.7728		570	27.7728	0.731497	0.7795	0.795841	0.923212	0.731622
572	0.732006	4		572	27.9313		572	27.9313	0.732006	0.77611	0.800812	0.938277	0.73558
574	0.76726	4		574	28.0814		574	28.0814	0.76726	0.779624	0.804519	0.962632	0.737658
576	0.739664	4		576	28.2313		576	28.2313	0.739664	0.783161	0.801299	0.963494	0.739224
578	0.759791	4		578	28.3729		578	28.3729	0.759791	0.781722	0.79748	0.970403	0.731887
580	0.742985	4		580	28.4722		580	28.4722	0.742985	0.787684	0.802575	0.971898	0.739034
582	0.745127			582	28.5722		582	28.5722	0.745127	0.787328	0.809442	0.992718	0.736893
584	0.758022			584	28.6925		584	28.6925	0.758022	0.789538	0.802274	1.02082	0.745934
586	0.75773			586	28.8092		586	28.8092	0.75773	0.793347	0.792452	1.01117	0.742967
588	0.749728			588	28.9111		588	28.9111	0.749728	0.791781	0.794892	1.0204	0.742927
590	0.742183			590	29.0186		590	29.0186	0.742183	0.793591	0.802653	1.01821	0.747444
592	0.719867			592	29.1017		592	29.1017	0.719867	0.799455	0.784539	1.02338	0.749227
594	0.76343			594	29.1604		594	29.1604	0.76343	0.795545	0.784236	1.04389	0.746398
596	0.73925			596	29.1966		596	29.1966	0.73925	0.797353	0.789223	1.02557	0.754214
598	0.776622			598	29.2462		598	29.2462	0.776622	0.802072	0.797012	1.02932	0.74726
600	0.743544			600	29.3137		600	29.3137	0.743544	0.809471	0.793981	1.02382	0.749577
602	0.760272			602	29.3625		602	29.3625	0.760272	0.814077	0.783392	1.02487	0.746433
604	0.754849			604	29.4096		604	29.4096	0.754849	0.81417	0.783732	1.05053	0.74219
606	0.755058			606	29.4704		606	29.4704	0.755058	0.820318	0.787643	1.03086	0.744552
608	0.742037			608	29.5199		608	29.5199	0.742037	0.826153	0.794532	1.0465	0.749748
610	0.744492			610	29.5473		610	29.5473	0.744492	0.830194	0.788013	1.01209	0.752243
612	0.738134			612	29.5826		612	29.5826	0.738134	0.83743	0.785915	0.999127	0.749124
614	0.751446			614	29.621		614	29.621	0.751446	0.834828	0.78384	1.03882	0.756896
616	0.772029			616	29.6495		616	29.6495	0.772029	0.835784	0.788296	1.0057	0.764804
618	0.751796			618	29.6726		618	29.6726	0.751796	0.828954	0.787327	1.00884	0.75711
620	0.777256			620	29.6958		620	29.6958	0.777256	0.83329	0.781786	1.00814	0.760518
622	0.737273			622	29.6915		622	29.6915	0.737273	0.830365	0.791305	1.01464	0.755257
624	0.743759			624	29.6766		624	29.6766	0.743759	0.830937	0.780709	1.0028	0.759422
626	0.747883			626	29.6965		626	29.6965	0.747883	0.833598	0.79193	1.02585	0.754499
628	0.748122			628	29.7341		628	29.7341	0.748122	0.835091	0.787859	1.00789	0.761691
630	0.746263			630	29.8009		630	29.8009	0.746263	0.835171	0.788238	1.01101	0.762547
632	0.745918			632	29.8772		632	29.8772	0.745918	0.834668	0.784365	1.01712	0.76407
634	0.740889			634	29.9006		634	29.9006	0.740889	0.832761	0.787041	1.00502	0.766754
636	0.751285			636	29.8871		636	29.8871	0.751285	0.831984	0.789498	1.01173	0.768001
638	0.767117			638	29.8813		638	29.8813	0.767117	0.832551	0.785961	1.0007	0.773139
640	0.756613			640	29.8881		640	29.8881	0.756613	0.826852	0.782978	0.997568	0.770938
642	0.755521			642	29.8916		642	29.8916	0.755521	0.828635	0.784493	0.997077	0.77069
644	0.758286			644	29.9073		644	29.9073	0.758286	0.834151	0.778115	1.0236	0.770559
646	0.759546			646	29.9326		646	29.9326	0.759546	0.830415	0.778587	0.986534	0.776885
648	0.747706			648	29.9462		648	29.9462	0.747706	0.827915	0.7873	1.01	0.782021
650	0.761419			650	29.9323		650	29.9323	0.761419	0.831495	0.792561	1.00685	0.777271
652	0.737014			652	29.895		652	29.895	0.737014	0.824518	0.789321	1.01542	0.778851
654	0.758364			654	29.8713		654	29.8713	0.758364	0.828394	0.783959	1.01202	0.781492
656	0.754704			656	29.914		656	29.914	0.754704	0.833954	0.78729	1.00639	0.781939
658	0.749802			658	29.968		658	29.968	0.749802	0.834938	0.79022	0.997532	0.781438
660	0.748426			660	30.0093		660	30.0093	0.748426	0.834673	0.786983	1.0119	0.792486
662	0.75964			662	30.0199		662	30.0199	0.75964	0.832174	0.786839	1.0213	0.799276
664	0.725863			664	30.0191		664	30.0191	0.725863	0.835795	0.795483	1.0515	0.799634
666	0.768236			666	30.015		666	30.015	0.768236	0.838204	0.792985	1.0026	0.793503
668	0.751798			668	30.0292		668	30.0292	0.751798	0.831038	0.788442	1.02989	0.80391
670	0.78096			670	30.0419		670	30.0419	0.78096	0.833163	0.781064	1.03303	0.80054
672	0.754477			672	30.0647		672	30.0647	0.754477	0.832157	0.785155	1.02397	0.799676
674	0.75635			674	30.0989		674	30.0989	0.75635	0.832079	0.782143	1.02313	0.80821
676	0.761263			676	30.0981		676	30.0981	0.761263	0.834251	0.784782	1.00803	0.805243
678	0.747997			678	30.0855		678	30.0855	0.747997	0.833996	0.792015	1.02645	0.808189
680	0.761454			680	30.0953		680	30.0953	0.761454	0.838428	0.784766	1.04193	0.809484
682	0.744064			682	30.0997		682	30.0997	0.744064	0.833154	0.795433	1.03317	0.814185
684	0.730522			684	30.0821		684	30.0821	0.730522	0.833708	0.793178	1.02271	0.807788
686	0.748161			686	30.1085		686	30.1085	0.748161	0.832976	0.794355	1.04573	0.816467
688	0.74095			688	30.1262		688	30.1262	0.74095	0.842678	0.792724	1.0345	0.812514
690	0.769568			690	30.1267		690	30.1267	0.769568	0.837771	0.789496	1.04288	0.814582
692	0.743054			692	30.1208		692	30.1208	0.743054	0.836909	0.792818	1.04006	0.801818
694	0.76039			694	30.1335		694	30.1335	0.76039	0.836877	0.786375	1.0554	0.809364
696	0.766796			696	30.1191		696	30.1191	0.766796	0.839933	0.792931	1.04026	0.809987
698	0.750466			698	30.0854		698	30.0854	0.750466	0.844244	0.793081	1.02104	0.811981
700	0.750567			700	30.0959		700	30.0959	0.750567	0.838204	0.78789	1.03928	0.806188
702	0.732937			702	30.1097		702	30.1097	0.732937	0.84663	0.798981	1.05466	0.807641
704	0.747399			704	30.0981		704	30.0981	0.747399	0.849567	0.788345	1.03812	0.806006
706	0.751353			706	30.0834		706	30.0834	0.751353	0.845169	0.795366	1.04734	0.812484
708	0.767867			708	30.0799		708	30.0799	0.767867	0.853073	0.793633	1.05011	0.808847
710	0.756703			710	30.0944		710	30.0944	0.756703	0.851536	0.78931	1.03242	0.809002
712	0.74541			712	30.1006		712	30.1006	0.74541	0.844555	0.795773	1.04048	0.808108
714	0.744005			714	30.0946		714	30.0946	0.744005	0.845432	0.787745	1.05207	0.810264
716	0.750467			716	30.1228		716	30.1228	0.750467	0.847021	0.788775	1.04888	0.81194
718	0.748314			718	30.2386		718	30.2386	0.748314	0.844446	0.797452	1.06485	0.803834
720	0.748181			720	30.0952		720	30.0952	0.748181	0.845051	0.801427	1.0592	0.799879
722	0.773089			722	30.1504		722	30.1504	0.773089	0.833759	0.79313	1.05877	0.808275
724	0.756816			724	30.1644		724	30.1644	0.756816	0.836068	0.793132	1.03636	0.813613
726	0.758404			726	30.1475		726	30.1475	0.758404	0.833759	0.789381	1.046	0.798911
728	0.73964			728	30.1516		728	30.1516	0.73964	0.84139	0.797027	1.05054	0.806062
730	0.772108			730	30.1522		730	30.1522	0.772108	0.833306	0.794662	1.04263	0.805379
732	0.7611			732	30.1621		732	30.1621	0.7611	0.835582	0.797378	1.04762	0.807033
734	0.758437			734	30.171		734	30.171	0.758437	0.852285	0.790662	1.05423	0.809803
736	0.742693			736	30.1789		736	30.1789	0.742693	0.856266	0.795353	1.05196	0.81402
738	0.773911			738	30.1727		738	30.1727	0.773911	0.855169	0.791462	1.04969	0.807492
740	0.760277			740	30.1628		740	30.1628	0.760277	0.858047	0.800266	1.06533	0.805793
742	0.744967			742	30.1629		742	30.1629	0.744967	0.853274	0.802909	1.07649	0.802524
744	0.749956			744	30.17		744	30.17	0.749956	0.85773	0.797161	1.07362	0.809224
746	0.753653			746	30.179		746	30.179	0.753653	0.863554	0.796472	1.04777	0.804441
748	0.7426			748	30.1733		748	30.1733	0.7426	0.866732	0.79526	1.0554	0.804796
750	0.778137			750	30.1402		750	30.1402	0.778137	0.861479	0.792669	1.05545	0.807726
752	0.74737			752	30.1605		752	30.1605	0.74737	0.868152	0.793207	1.05953	0.80976
754	0.728968			754	30.1127		754	30.1127	0.728968	0.854652	0.795477	1.06168	0.804223
756	0.742706			756	29.8148		756	29.8148	0.742706	0.860291	0.777055	1.02497	0.792573
758	0.740234			758	29.1677		758	29.1677	0.740234	0.842654	0.762639	1.00231	0.773031
760	0.703347			760	28.2282		760	28.2282	0.703347	0.824952	0.759839	0.977404	0.776312
762	0.712993			762	27.0581		762	27.0581	0.712993	0.819525	0.752479	0.960042	0.758349
764	0.696731			764	25.7143		764	25.7143	0.696731	0.806921	0.746081	0.935767	0.754783
766	0.713608			766	24.2954		766	24.2954	0.713608	0.782625	0.742877	0.924293	0.74511
768	0.685281			768	22.7814		768	22.7814	0.685281	0.786002	0.741231	0.91366	0.737074
770	0.689654			770	21.2287		770	21.2287	0.689654	0.782609	0.73876	0.920747	0.736184
772	0.684971			772	19.803		772	19.803	0.684971	0.778949	0.743556	0.933565	0.737691
774	0.69276			774	18.4648		774	18.4648	0.69276	0.772968	0.749139	0.910983	0.728817
776	0.694685			776	17.1338		776	17.1338	0.694685	0.773692	0.771836	0.967318	0.724494
778	0.681466			778	15.8346		778	15.8346	0.681466	0.773403	0.780705	0.973912	0.709696
780	0.652228			780	14.6245		780	14.6245	0.652228	0.755739	0.784732	0.987891	0.695739
782	0.647462			782	13.4954		782	13.4954	0.647462	0.748458	0.771993	1.02767	0.707401
784	0.643557			784	12.4466		784	12.4466	0.643557	0.743391	0.776755	1.02704	0.702339
786	0.634852			786	11.4248		786	11.4248	0.634852	0.745742	0.796171	1.05325	0.686296
788	0.637909			788	10.5178		788	10.5178	0.637909	0.723512	0.778269	1.07751	0.687135
790	0.626391			790	9.66699		790	9.66699	0.626391	0.755405	0.778228	1.09534	0.692024
792	0.626074			792	8.905		792	8.905	0.626074	0.743201	0.781509	1.11974	0.686416
794	0.616736			794	8.23608		794	8.23608	0.616736	0.748525	0.770014	1.17211	0.682045
796	0.632072			796	7.7016		796	7.7016	0.632072	0.755273	0.778514	1.22411	0.685132
798	0.625863			798	7.33182		798	7.33182	0.625863	0.755765	0.785358	1.27171	0.689775
800	0.628782			800	7.09147		800	7.09147	0.628782	0.767066	0.789816	1.26417	0.684352
802	0.649234			802	6.90289		802	6.90289	0.649234	0.775199	0.776533	1.35236	0.685432
804	0.642567			804	6.72895		804	6.72895	0.642567	0.77696	0.793268	1.39209	0.679053
806	0.661265			806	6.59246		806	6.59246	0.661265	0.779971	0.785173	1.45367	0.680679
808	0.635538			808	6.46576		808	6.46576	0.635538	0.774531	0.793284	1.46172	0.675614
810	0.662115			810	6.331		810	6.331	0.662115	0.773758	0.804017	1.47716	0.661396
812	0.666242			812	6.19898		812	6.19898	0.666242	0.769216	0.792631	1.52592	0.680407
814	0.685515			814	6.06947		814	6.06947	0.685515	0.778521	0.797788	1.5298	0.682165
816	0.697929			816	5.94798		816	5.94798	0.697929	0.772299	0.801864	1.55231	0.683886
818	0.662918			818	5.85579		818	5.85579	0.662918	0.764218	0.766492	1.62921	0.689339
820	0.691755			820	5.7783		820	5.7783	0.691755	0.790821	0.823051	1.59318	0.680692
822	0.705178			822	5.67198		822	5.67198	0.705178	0.799042	0.82179	1.69632	0.67638
824	0.702174			824	5.5442		824	5.5442	0.702174	0.799686	0.829052	1.64412	0.668717
826	0.703817			826	5.43395		826	5.43395	0.703817	0.805674	0.82476	1.72847	0.676198
828	0.717217			828	5.34433		828	5.34433	0.717217	0.808404	0.80844	1.69634	0.6832
830	0.700628			830	5.25646		830	5.25646	0.700628	0.819198	0.836375	1.76266	0.679011
832	0.739662			832	5.17665		832	5.17665	0.739662	0.815344	0.841011	1.83836	0.686692
834	0.724812			834	5.07185		834	5.07185	0.724812	0.817297	0.841597	1.76059	0.679244
836	0.737717			836	4.96854		836	4.96854	0.737717	0.822018	0.83882	1.84461	0.683265
838	0.757597			838	4.8896		838	4.8896	0.757597	0.842779	0.842077	1.86481	0.675562
840	0.765992			840	4.8235		840	4.8235	0.765992	0.827846	0.842614	1.89049	0.68273
842	0.751363			842	4.75052		842	4.75052	0.751363	0.836166	0.8552	1.84657	0.680517
844	0.733693			844	4.68626		844	4.68626	0.733693	0.839984	0.870473	1.77589	0.679083
846	0.762527			846	4.64242		846	4.64242	0.762527	0.849931	0.877992	1.90206	0.674185
848	0.791941			848	4.59489		848	4.59489	0.791941	0.84426	0.879092	1.86592	0.666878
850	0.760501			850	4.55196		850	4.55196	0.760501	0.857057	0.873252	1.96479	0.674517
852	0.774061			852	4.52081		852	4.52081	0.774061	0.856378	0.898601	1.88382	0.673917
854	0.776006			854	4.48367		854	4.48367	0.776006	0.873053	0.894119	1.93017	0.679744
856	0.77763			856	4.46312		856	4.46312	0.77763	0.867356	0.886931	1.91498	0.680034
858	0.787682			858	4.45409		858	4.45409	0.787682	0.870201	0.894312	1.98942	0.674116
860	0.790913			860	4.4335		860	4.4335	0.790913	0.861322	0.896475	1.9026	0.679251
862	0.809858			862	4.42074		862	4.42074	0.809858	0.884561	0.883148	2.00735	0.673356
864	0.801091			864	4.41504		864	4.41504	0.801091	0.874013	0.901096	2.00694	0.676544
866	0.833174			866	4.40829		866	4.40829	0.833174	0.877398	0.896901	1.99627	0.671446
868	0.803611			868	4.39998		868	4.39998	0.803611	0.880131	0.893402	2.0471	0.673479
870	0.817379			870	4.39642		870	4.39642	0.817379	0.88391	0.890346	1.76939	0.666258
872	0.816197			872	4.38874		872	4.38874	0.816197	0.895053	0.880735	1.9854	0.686137
874	0.800543			874	4.5845		874	4.5845	0.800543	0.894847	0.894992	1.99794	0.671105
876	0.936358			876	5.45197		876	5.45197	0.936358	0.899378	0.919042	2.18757	0.69342
878	0.953936			878	7.036		878	7.036	0.953936	0.905089	0.930673	2.17796	0.703247
880	0.959886			880	9.03657		880	9.03657	0.959886	0.92427	0.940572	2.08475	0.723794
882	1.0501			882	11.2281		882	11.2281	1.0501	0.940576	0.984162	2.15528	0.736636
884	0.963452			884	13.4891		884	13.4891	0.963452	0.939184	0.935867	2.05883	0.749016
886	0.889117			886	15.6333		886	15.6333	0.889117	0.899453	0.94751	1.69426	0.752336
888	0.80423			888	17.4722		888	17.4722	0.80423	0.877985	0.927786	1.42367	0.767632
890	0.771843			890	19.0167		890	19.0167	0.771843	0.858141	0.908942	1.22826	0.771939
892	0.770315			892	20.3246		892	20.3246	0.770315	0.826697	0.867435	1.11313	0.778652
894	0.772846			894	21.4185		894	21.4185	0.772846	0.819607	0.879651	1.08006	0.777167
896	0.763726			896	22.3447		896	22.3447	0.763726	0.816735	0.873872	1.00133	0.771583
898	0.758794			898	23.1011		898	23.1011	0.758794	0.807809	0.84928	0.998029	0.770435
900	0.761472			900	23.7349		900	23.7349	0.761472	0.802533	0.842592	0.992669	0.770916
902	0.747112			902	24.4342		902	24.4342	0.747112	0.794766	0.835456	0.976881	0.770568
904	0.747249			904	24.7842		904	24.7842	0.747249	0.794261	0.825497	0.997235	0.764196
906	0.761669			906	25.2652		906	25.2652	0.761669	0.794753	0.823335	1.0206	0.765658
908	0.76951			908	25.6547		908	25.6547	0.76951	0.796715	0.813493	1.03038	0.766869
910	0.75996			910	25.9825		910	25.9825	0.75996	0.797641	0.804041	1.04651	0.764273
912	0.778802			912	26.272		912	26.272	0.778802	0.793173	0.807311	1.06018	0.76063
914	0.766451			914	26.5349		914	26.5349	0.766451	0.804012	0.791313	1.05136	0.76423
916	0.762099			916	26.7783		916	26.7783	0.762099	0.80113	0.799978	1.07993	0.771955
918	0.765314			918	27.0091		918	27.0091	0.765314	0.809148	0.796051	1.10634	0.769328
920	0.780971			920	27.2325		920	27.2325	0.780971	0.806687	0.785569	1.12667	0.773639
922	0.759987			922	27.474		922	27.474	0.759987	0.822275	0.788962	1.11544	0.78026
924	0.762604			924	27.6561		924	27.6561	0.762604	0.816969	0.783604	1.1241	0.776271
926	0.772062			926	27.8284		926	27.8284	0.772062	0.825581	0.779838	1.14049	0.779859
928	0.777664			928	28.3039		928	28.3039	0.777664	0.834259	0.777736	1.14138	0.787526
930	0.782477			930	28.5544		930	28.5544	0.782477	0.836395	0.777903	1.16528	0.788504
932	0.776824			932	28.573		932	28.573	0.776824	0.836747	0.772807	1.17714	0.786858
934	0.784114			934	28.6588		934	28.6588	0.784114	0.853498	0.773935	1.18313	0.782638
936	0.784955			936	28.7794		936	28.7794	0.784955	0.845477	0.780091	1.18688	0.785065
938	0.76235			938	28.8881		938	28.8881	0.76235	0.860105	0.77256	1.19707	0.785983
940	0.758457			940	28.9928		940	28.9928	0.758457	0.858049	0.774108	1.21424	0.79285
942	0.793784			942	29.0836		942	29.0836	0.793784	0.871079	0.771418	1.21637	0.787837
944	0.785492			944	29.152		944	29.152	0.785492	0.874266	0.782682	1.23249	0.791319
946	0.782977			946	29.2213		946	29.2213	0.782977	0.871448	0.78586	1.21982	0.791545
948	0.774416			948	29.3057		948	29.3057	0.774416	0.876715	0.773645	1.24374	0.791138
950	0.766269			950	29.3954		950	29.3954	0.766269	0.883373	0.775845	1.25158	0.791824
952	0.754259			952	29.4822		952	29.4822	0.754259	0.886923	0.771262	1.24773	0.792206
954	0.766126			954	29.5572		954	29.5572	0.766126	0.889185	0.775314	1.28046	0.79053
956	0.793706			956	29.6224		956	29.6224	0.793706	0.889199	0.773932	1.27111	0.799254
958	0.78831			958	29.7004		958	29.7004	0.78831	0.90284	0.768883	1.27748	0.78877
960	0.774832			960	29.7728		960	29.7728	0.774832	0.899289	0.779923	1.25678	0.794674
962	0.766008			962	29.8055		962	29.8055	0.766008	0.90011	0.785853	1.28819	0.792032
964	0.791291			964	29.8541		964	29.8541	0.791291	0.900108	0.793112	1.3284	0.801361
966	0.778204			966	29.9496		966	29.9496	0.778204	0.913132	0.784676	1.32417	0.797623
968	0.794693			968	29.9887		968	29.9887	0.794693	0.914723	0.78673	1.31554	0.802666
970	0.781842			970	29.9943		970	29.9943	0.781842	0.910175	0.784544	1.32239	0.792833
972	0.772947			972	30.0093		972	30.0093	0.772947	0.909822	0.792337	1.33992	0.793745
974	0.811886			974	30.0518		974	30.0518	0.811886	0.924809	0.790129	1.34228	0.794848
976	0.810832			976	30.1077		976	30.1077	0.810832	0.918159	0.789868	1.35999	0.79292
978	0.78219			978	30.1519		978	30.1519	0.78219	0.923475	0.80039	1.35552	0.793893
980	0.803732			980	30.1761		980	30.1761	0.803732	0.92136	0.786792	1.37246	0.802654
982	0.79964			982	30.2187		982	30.2187	0.79964	0.934189	0.788047	1.37254	0.796672
984	0.801613			984	30.2496		984	30.2496	0.801613	0.925498	0.79105	1.40058	0.792267
986	0.802962			986	30.2672		986	30.2672	0.802962	0.9252	0.795807	1.37935	0.792648
988	0.786425			988	30.2798		988	30.2798	0.786425	0.91484	0.790792	1.4071	0.803606
990	0.804759			990	30.2844		990	30.2844	0.804759	0.937268	0.794044	1.42102	0.800024
992	0.809801			992	30.3069		992	30.3069	0.809801	0.933308	0.791842	1.44885	0.794373
994	0.851228			994	30.3345		994	30.3345	0.851228	0.927321	0.857355	1.45426	0.791809
996	0.992237			996	30.3485		996	30.3485	0.992237	0.944953	1.02692	1.43772	0.854887
998	0.939831			998	30.3489		998	30.3489	0.939831	0.936892	1.14358	1.44804	0.924153
1000	0.893986			1000	30.3388		1000	30.3388	0.893986	0.934682	1.2527	1.45709	0.930799
1002	0.879596			1002	30.3206		1002	30.3206	0.879596	0.942703	1.34568	1.45721	0.949976
1004	0.859972			1004	30.3259		1004	30.3259	0.859972	0.947085	1.38712	1.47752	0.951399
1006	0.865172			1006	30.353		1006	30.353	0.865172		1.44827	1.45793	0.973484
1008	0.870343			1008	30.3732		1008	30.3732	0.870343		1.46418	1.56595	0.980264
1010	0.858965			1010	30.3856		1010	30.3856	0.858965		1.48983	1.81299	0.978949
1012	0.850496			1012	30.3824		1012	30.3824	0.850496		1.48229	2.04964	0.98674
1014	0.861282			1014	30.3695		1014	30.3695	0.861282		1.46063	2.37209	1.00015
1016	0.881778			1016	30.3651		1016	30.3651	0.881778		1.44634	2.54543	0.989106
1018	0.88192			1018	30.3784		1018	30.3784	0.88192		1.44928	2.52425	1.00406
1020	0.874998			1020	30.407		1020	30.407	0.874998		1.44814	2.59401	1.01003
1022	0.870385			1022	30.4301		1022	30.4301	0.870385		1.43111	2.48435	1.01058
1024	0.885042			1024	30.4426		1024	30.4426	0.885042		1.4259	2.38566	1.0142
1026	0.886981			1026	30.4347		1026	30.4347	0.886981		1.42937	2.36807	1.01956
1028	0.870632			1028	30.401		1028	30.401	0.870632		1.4222	2.16497	1.0146
1030	0.884019			1030	30.3818		1030	30.3818	0.884019		1.41159	2.06943	1.0233
1032	0.874924			1032	30.3766		1032	30.3766	0.874924		1.41783	2.02659	1.0215
1034	0.888139			1034	30.3831		1034	30.3831	0.888139		1.39774	1.99057	1.01617
1036	0.888221			1036	30.3991		1036	30.3991	0.888221		1.3825	1.93341	1.02951
1038	0.910007			1038	30.4071		1038	30.4071	0.910007		1.36391	1.86119	1.02543
1040	0.895835			1040	30.4009		1040	30.4009	0.895835		1.31516	1.83842	1.02844
1042	0.906616			1042	30.3942		1042	30.3942	0.906616		1.26831	1.84267	1.01876
1044	0.913464			1044	30.3887		1044	30.3887	0.913464		1.25151	1.79468	1.02621
1046	0.908744			1046	30.3781		1046	30.3781	0.908744		1.21782	1.87352	1.02414
1048	0.904671			1048	30.3635		1048	30.3635	0.904671		1.20354	1.83746	1.01724
1050	0.930347			1050	30.3683		1050	30.3683	0.930347		1.18542	1.84015	1.02334
1052	0.900874			1052	30.3689		1052	30.3689	0.900874		1.18131	1.82135	1.00954
1054	0.917212			1054	30.3613		1054	30.3613	0.917212		1.14877	1.86015	1.02096
1056	0.904145			1056	30.3492		1056	30.3492	0.904145		1.13856	1.80962	1.01605
1058	0.905487			1058	30.3256		1058	30.3256	0.905487		1.14357	1.81696	1.00633
1060	0.939838			1060	30.3035		1060	30.3035	0.939838		1.11874	1.83295	1.00519
1062	0.911198			1062	30.2989		1062	30.2989	0.911198		1.11482	1.83046	1.00649
1064	0.92035			1064	30.3062		1064	30.3062	0.92035		1.10231	1.80891	1.00134
1066	0.923682			1066	30.3096		1066	30.3096	0.923682		1.0719	1.80643	0.990558
1068	0.924517			1068	30.3258		1068	30.3258	0.924517		1.06389	1.84887	0.987758
1070	0.943856			1070	30.3471		1070	30.3471	0.943856		1.05875	1.78008	0.991142
1072	0.925955			1072	30.3605		1072	30.3605	0.925955		1.03846	1.78258	0.987746
1074	0.939385			1074	30.3697		1074	30.3697	0.939385		1.04299	1.77743	0.988427
1076	0.92009			1076	30.3823		1076	30.3823	0.92009		1.02535	1.79678	0.982623
1078	0.927813			1078	30.385		1078	30.385	0.927813		1.03728	1.75833	0.978233
1080	0.951905			1080	30.3835		1080	30.3835	0.951905		1.016	1.78094	0.97264
1082	0.966928			1082	30.3723		1082	30.3723	0.966928		1.00188	1.76669	0.972127
1084	0.95149			1084	30.3728		1084	30.3728	0.95149		1.02452	1.73349	0.972168
1086	0.971918			1086	30.3635		1086	30.3635	0.971918		0.997737	1.73318	0.966259
1088	0.95813			1088	30.363		1088	30.363	0.95813		1.00792	1.74239	0.973003
1090	0.964873			1090	30.3543		1090	30.3543	0.964873		1.00367	1.71529	0.973494
1092	0.975765			1092	30.3612		1092	30.3612	0.975765		1.00001	1.70785	0.962883
1094	0.996983			1094	30.3744		1094	30.3744	0.996983		0.988702	1.755	0.96838
1096	0.987649			1096	30.3886		1096	30.3886	0.987649		0.999203	1.75672	0.958244
1098	0.996802			1098	30.3976		1098	30.3976	0.996802		0.995696	1.73854	0.965697
1100	1.00884			1100	30.4064		1100	30.4064	1.00884		1.00764	1.72379	0.972104
1102	1.01188			1102	30.3984		1102	30.3984	1.01188		0.996697	1.74046	0.971007
1104	0.996988			1104	30.3939		1104	30.3939	0.996988		0.996	1.74039	0.975865
1106	0.974753			1106	30.411		1106	30.411	0.974753		0.983655	1.72312	0.967416
1108	0.996824			1108	30.4061		1108	30.4061	0.996824		0.996761	1.73534	0.974747
1110	1.0126			1110	30.355		1110	30.355	1.0126		0.964704	1.75195	0.966866
1112	0.992616			1112	30.3505		1112	30.3505	0.992616		0.970532	1.75531	0.973499
1114	0.976904			1114	30.2878		1114	30.2878	0.976904		0.955834	1.73316	0.963023
1116	0.969606			1116	30.0588		1116	30.0588	0.969606		0.948171	1.67809	0.94882
1118	0.96739			1118	29.5679		1118	29.5679	0.96739		0.952194	1.66279	0.940605
1120	0.944528			1120	28.8129		1120	28.8129	0.944528		0.932408	1.59427	0.920594
1122	0.949746			1122	27.8259		1122	27.8259	0.949746		0.919409	1.52577	0.910883
1124	0.953324			1124	26.6545		1124	26.6545	0.953324		0.902504	1.47855	0.890404
1126	0.980394			1126	25.3605		1126	25.3605	0.980394		0.889184	1.45844	0.886116
1128	0.967409			1128	23.9924		1128	23.9924	0.967409		0.898595	1.44441	0.872351
1130	0.974065			1130	22.5886		1130	22.5886	0.974065		0.877929	1.39026	0.864164
1132	0.9923			1132	21.2093		1132	21.2093	0.9923		0.874733	1.40743	0.855348
1134	1.01887			1134	19.9013		1134	19.9013	1.01887		0.865622	1.40268	0.875554
1136	1.01977			1136	18.6196		1136	18.6196	1.01977		0.867352	1.42514	0.866808
1138	1.01858			1138	17.3753		1138	17.3753	1.01858		0.875486	1.42827	0.848066
1140	1.04328			1140	16.1439		1140	16.1439	1.04328		0.891975	1.52083	0.837517
1142	1.04969			1142	15.0012		1142	15.0012	1.04969		0.910538	1.55277	0.8416
1144	1.10087			1144	13.8601		1144	13.8601	1.10087		0.900305	1.56005	0.829278
1146	1.1526			1146	12.7685		1146	12.7685	1.1526		0.928387	1.65855	0.820715
1148	1.1589			1148	11.7354		1148	11.7354	1.1589		0.942265	1.65714	0.806469
1150	1.18435			1150	10.8701		1150	10.8701	1.18435		0.956697	1.66263	0.798468
1152	1.24875			1152	10.1403		1152	10.1403	1.24875		0.967155	1.70898	0.811171
1154	1.27557			1154	9.49936		1154	9.49936	1.27557		0.972926	1.7269	0.81306
1156	1.36269			1156	8.97732		1156	8.97732	1.36269		0.989993	1.7992	0.814139
1158	1.36925			1158	8.5992		1158	8.5992	1.36925		0.985237	1.8069	0.807819
1160	1.46703			1160	8.31263		1160	8.31263	1.46703		1.01175	1.84842	0.81716
1162	1.46968			1162	8.06728		1162	8.06728	1.46968		1.02611	1.9133	0.816385
1164	1.60378			1164	7.87828		1164	7.87828	1.60378		1.02647	1.94873	0.818162
1166	1.66621			1166	7.7227		1166	7.7227	1.66621		1.05166	1.92332	0.814422
1168	1.65551			1168	7.56635		1168	7.56635	1.65551		1.07423	1.88074	0.814548
1170	1.86098			1170	7.41698		1170	7.41698	1.86098		1.09292	1.97305	0.812789
1172	1.86445			1172	7.26527		1172	7.26527	1.86445		1.08776	2.0785	0.821181
1174	1.97284			1174	7.13389		1174	7.13389	1.97284		1.10555	2.08555	0.802744
1176	2.05511			1176	7.0059		1176	7.0059	2.05511		1.14112	2.02517	0.818866
1178	2.38533			1178	6.87836		1178	6.87836	2.38533		1.13969	2.0772	0.822301
1180	3.08213			1180	6.74995		1180	6.74995	3.08213		1.18256	2.14513	0.813964
1182	3.77952			1182	6.6259		1182	6.6259	3.77952		1.19564	2.20125	0.810999
1184	4.11262			1184	6.50439		1184	6.50439	4.11262		1.19186	2.17228	0.824018
1186	4.27917			1186	6.39703		1186	6.39703	4.27917		1.19396	2.14532	0.805252
1188	4.23963			1188	6.29397		1188	6.29397	4.23963		1.16086	2.1413	0.811348
1190	4.31635			1190	6.16301		1190	6.16301	4.31635		1.24711	2.27483	0.810335
1192	4.16501			1192	6.04946		1192	6.04946	4.16501		1.27317	2.13388	0.810871
1194	4.29553			1194	5.95709		1194	5.95709	4.29553		1.29957	2.26187	0.82188
1196	4.36236			1196	5.8904		1196	5.8904	4.36236		1.31782	2.20737	0.813214
1198	4.09067			1198	5.84377		1198	5.84377	4.09067		1.33823	2.18912	0.822853
1200	3.84921			1200	5.80713		1200	5.80713	3.84921		1.33259	2.24726	0.822244
1202	4.11575			1202	5.78009		1202	5.78009	4.11575		1.34039	2.22323	0.812042
1204	4.00884			1204	5.74007		1204	5.74007	4.00884		1.38515	2.22733	0.821843
1206	3.84519			1206	5.70557		1206	5.70557	3.84519		1.39437	2.28536	0.829548
1208	3.95828			1208	5.6718		1208	5.6718	3.95828		1.40522	2.28224	0.825784
1210	4.23443			1210	5.63336		1210	5.63336	4.23443		1.41056	2.27891	0.822742
1212	4.02546			1212	5.56622		1212	5.56622	4.02546		1.40558	2.3277	0.815151
1214	3.7458			1214	5.50343		1214	5.50343	3.7458		1.4094	2.23276	0.82368
1216	3.83305			1216	5.43334		1216	5.43334	3.83305		1.40827	2.32034	0.823179
1218	3.56991			1218	5.38399		1218	5.38399	3.56991		1.44698	2.22009	0.826469
1220	3.61545			1220	5.35215		1220	5.35215	3.61545		1.44941	2.24113	0.838236
1222	3.92989			1222	5.3261		1222	5.3261	3.92989		1.4415	2.21661	0.807543
1224	3.65369			1224	5.30374		1224	5.30374	3.65369		1.45645	2.23812	0.803601
1226	3.75306			1226	5.29156		1226	5.29156	3.75306		1.47396	2.22372	0.798299
1228	3.844			1228	5.28095		1228	5.28095	3.844		1.46	2.17836	0.802906
1230	3.84266			1230	5.26979		1230	5.26979	3.84266		1.46806	2.06385	0.799934
1232	3.65301			1232	5.25521		1232	5.25521	3.65301		1.47241	2.1778	0.809784
1234	3.42957			1234	5.40812		1234	5.40812	3.42957		1.48994	2.19585	0.805172
1236	3.61411			1236	6.13316		1236	6.13316	3.61411		1.51044	2.41035	0.824463
1238	3.67917			1238	7.47272		1238	7.47272	3.67917		1.54047	2.33763	0.830298
1240	3.54717			1240	9.11881		1240	9.11881	3.54717		1.57673	2.33301	0.831114
1242	3.45663			1242	10.8768		1242	10.8768	3.45663		1.61251	2.52117	0.842476
1244	3.13183			1244	12.7246		1244	12.7246	3.13183		1.6288	2.50292	0.850267
1246	2.72591			1246	14.5604		1246	14.5604	2.72591		1.62312	2.34572	0.845483
1248	2.02999			1248	16.3255		1248	16.3255	2.02999		1.57475	2.29034	0.854352
1250	1.64669			1250	18.0172		1250	18.0172	1.64669		1.51767	2.23943	0.844647
1252	1.48823			1252	19.6218		1252	19.6218	1.48823		1.43304	1.98385	0.841352
1254	1.39515			1254	21.0146		1254	21.0146	1.39515		1.34497	1.83134	0.857971
1256	1.39953			1256	22.0611		1256	22.0611	1.39953		1.33237	1.70797	0.869688
1258	1.39599			1258	22.8465		1258	22.8465	1.39599		1.28904	1.60298	0.865699
1260	1.40331			1260	23.5103		1260	23.5103	1.40331		1.28148	1.55188	0.858629
1262	1.41247			1262	24.0983		1262	24.0983	1.41247		1.25871	1.50604	0.859242
1264	1.43668			1264	24.6331		1264	24.6331	1.43668		1.23364	1.4645	0.859665
1266	1.42668			1266	25.0931		1266	25.0931	1.42668		1.20981	1.46578	0.858771
1268	1.47446			1268	25.491		1268	25.491	1.47446		1.19441	1.45712	0.856918
1270	1.51435			1270	25.8591		1270	25.8591	1.51435		1.18605	1.45288	0.862307
1272	1.52575			1272	26.1743		1272	26.1743	1.52575		1.18013	1.46297	0.863605
1274	1.5715			1274	26.4329		1274	26.4329	1.5715		1.18464	1.4707	0.867588
1276	1.57769			1276	26.6931		1276	26.6931	1.57769		1.1649	1.46209	0.872433
1278	1.60678			1278	26.9552		1278	26.9552	1.60678		1.16237	1.48071	0.876852
1280	1.61942			1280	27.221		1280	27.221	1.61942		1.15342	1.51896	0.879223
1282	1.67126			1282	27.4778		1282	27.4778	1.67126		1.1386	1.51928	0.87747
1284	1.6542			1284	27.7199		1284	27.7199	1.6542		1.12974	1.57032	0.890837
1286	1.72712			1286	27.9486		1286	27.9486	1.72712		1.13122	1.59535	0.889124
1288	1.79327			1288	28.1673		1288	28.1673	1.79327		1.12564	1.58771	0.891756
1290	1.80121			1290	28.3661		1290	28.3661	1.80121		1.14015	1.6002	0.893274
1292	1.80058			1292	28.5368		1292	28.5368	1.80058		1.13201	1.60419	0.89395
1294	1.85271			1294	28.6891		1294	28.6891	1.85271		1.13436	1.65358	0.894918
1296	1.79297			1296	28.8037		1296	28.8037	1.79297		1.1403	1.66201	0.896873
1298	1.88721			1298	28.9164		1298	28.9164	1.88721		1.15115	1.68349	0.902302
1300	1.90083			1300	29.0391		1300	29.0391	1.90083		1.13883	1.68132	0.906989
1302	1.9267			1302	29.1711		1302	29.1711	1.9267		1.14759	1.73517	0.894278
1304	1.94022			1304	29.2891		1304	29.2891	1.94022		1.13591	1.74333	0.904627
1306	1.90649			1306	29.3939		1306	29.3939	1.90649		1.13915	1.74432	0.905857
1308	1.95197			1308	29.4953		1308	29.4953	1.95197		1.13599	1.74209	0.900659
1310	2.00347			1310	29.5848		1310	29.5848	2.00347		1.14583	1.77313	0.904684
1312	1.98327			1312	29.6525		1312	29.6525	1.98327		1.14009	1.79842	0.913291
1314	1.96423			1314	29.6986		1314	29.6986	1.96423		1.16232	1.81952	0.900008
1316	1.95537			1316	29.7524		1316	29.7524	1.95537		1.16226	1.80807	0.903342
1318	1.91895			1318	29.7896		1318	29.7896	1.91895		1.16525	1.79975	0.897454
1320	1.93263			1320	29.8268		1320	29.8268	1.93263		1.15414	1.81515	0.903587
1322	1.91784			1322	29.8647		1322	29.8647	1.91784		1.16402	1.8385	0.902046
1324	1.92553			1324	29.9214		1324	29.9214	1.92553		1.16102	1.85656	0.899889
1326	1.90538			1326	29.9805		1326	29.9805	1.90538		1.16234	1.81496	0.902509
1328	1.87442			1328	30.0364		1328	30.0364	1.87442		1.1428	1.81898	0.893011
1330	1.92297			1330	30.0937		1330	30.0937	1.92297		1.14413	1.8695	0.905828
1332	1.90159			1332	30.1375		1332	30.1375	1.90159		1.14591	1.84339	0.894705
1334	1.87301			1334	30.1644		1334	30.1644	1.87301		1.13639	1.84417	0.895504
1336	1.87001			1336	30.1939		1336	30.1939	1.87001		1.12718	1.83193	0.897408
1338	1.87657			1338	30.2095		1338	30.2095	1.87657		1.12639	1.84627	0.90167
1340	1.86868			1340	30.2181		1340	30.2181	1.86868		1.13261	1.84134	0.901069
1342	1.77494			1342	30.2177		1342	30.2177	1.77494		1.14681	1.84603	0.907414
1344	1.79709			1344	30.223		1344	30.223	1.79709		1.13976	1.86203	0.908457
1346	1.79402			1346	30.2416		1346	30.2416	1.79402		1.15195	1.86912	0.896632
1348	1.77511			1348	30.2591		1348	30.2591	1.77511		1.12799	1.86114	0.906502
1350	1.75161			1350	30.2734		1350	30.2734	1.75161		1.14035	1.90115	0.908181
1352	1.78704			1352	30.2858		1352	30.2858	1.78704		1.14768	1.89802	0.909221
1354	1.73054			1354	30.2836		1354	30.2836	1.73054		1.16497	1.89191	0.904834
1356	1.6929			1356	30.2807		1356	30.2807	1.6929		1.15383	1.8928	0.916391
1358	1.73451			1358	30.2804		1358	30.2804	1.73451		1.14058	1.9095	0.917367
1360	1.72827			1360	30.2826		1360	30.2826	1.72827		1.15053	1.84489	0.913617
1362	1.68943			1362	30.2799		1362	30.2799	1.68943		1.16404	1.9248	0.916249
1364	1.68017			1364	30.283		1364	30.283	1.68017		1.15639	1.90981	0.92456
1366	1.65732			1366	30.2866		1366	30.2866	1.65732		1.1695	1.89037	0.916878
1368	1.6612			1368	30.2992		1368	30.2992	1.6612		1.15343	1.91462	0.918975
1370	1.66489			1370	30.3083		1370	30.3083	1.66489		1.17487	1.92937	0.917734
1372	1.67336			1372	30.3147		1372	30.3147	1.67336		1.16755	1.93721	0.914983
1374	1.58783			1374	30.3209		1374	30.3209	1.58783		1.18488	1.93138	0.911587
1376	1.59477			1376	30.3341		1376	30.3341	1.59477		1.15446	1.91396	0.918215
1378	1.56302			1378	30.3433		1378	30.3433	1.56302		1.17581	1.9114	0.921361
				1380	30.3596		1380	30.3596
	1.73611
	1.67812
	1.66837
	1.65263
	1.64298
	1.84444
	1.60938
	1.73327
	1.72314
	1.69727
	1.70863
	1.7907
	1.67476
	1.73994
	1.78412
	1.90937
	1.59246
	1.33323
	1.1692
	0.960376
	0.875513
	0.785377
	0.764553
	0.753174
	0.760528
	0.72723
	0.73513
	0.754264
	0.740641
	0.744333
	0.785492
	0.782977
	0.774416
	0.766269
	0.754259
	0.766126
	0.793706
	0.78831
	0.774832
	0.766008
	0.791291
	0.778204
	0.794693
	0.781842
	0.772947
	0.811886
	0.810832
	0.78219
	0.803732
	0.79964
	0.801613
	0.802962
	0.786425
	0.804759
	0.809801
	0.851228
	0.992237
	0.939831
	0.893986
	0.879596
	1.91784
	1.92553
	1.90538
	1.87442
	1.92297
	1.90159
	1.87301
	1.87001
	1.87657
	1.86868
	1.77494
	1.79709
	1.79402
	1.77511
	1.75161
	1.78704
	1.73054
	1.6929
	1.73451
	1.72827
	1.68943
	1.68017
	1.65732
	1.6612
	1.66489
	1.67336
	1.58783
	1.59477
	1.56302
