# Supplementary material for: STIM1 and ORAI1 form a novel cold transduction mechanism in sensory and sympathetic neurons
Source: EMBO J. 2022 Dec 16;42(3):e111348. doi: 10.15252/embj.2022111348 (PMC9890232; doi:10.15252/embj.2022111348)
Supplement: Supplementary file 8 — Source Data for Figure 3 [file EMBJ-42-e111348-s010.zip › Figure_3/EMBOJ-2022-111348R1_SourceDataForFigure3B.xlsx]

## Sheet: Tabelle1
Time (sec)	F340/380	verapamil		Time (sec)	Temperature (°C)		Time (sec)	Temperature (°C)	SCG 1	Replicate 1	Replicate 2	Replicate 3	Replicate 4
2	1.16249			2	30.1805		2	30.1805	1.16249	1.10624	1.12452	1.41465	0.850167
4	1.17848			4	30.191		4	30.191	1.17848	1.12619	1.18756	1.41297	0.823655
6	1.19737			6	30.2092		6	30.2092	1.19737	1.03172	1.14876	1.41162	0.813562
8	1.16934			8	30.2146		8	30.2146	1.16934	1.11224	1.19091	1.44804	0.881085
10	1.20182			10	30.2087		10	30.2087	1.20182	1.10959	1.15101	1.4384	0.84489
12	1.14662			12	30.1953		12	30.1953	1.14662	1.12611	1.2145	1.39701	0.838932
14	1.16609			14	30.1794		14	30.1794	1.16609	1.0688	1.18534	1.40668	0.855727
16	1.17925			16	30.1901		16	30.1901	1.17925	1.10114	1.22019	1.40805	0.835914
18	1.15776			18	30.2027		18	30.2027	1.15776	1.05145	1.19437	1.39841	0.83636
20	1.13614			20	30.2098		20	30.2098	1.13614	0.997544	1.22118	1.35881	0.849785
22	1.16603			22	30.1951		22	30.1951	1.16603	1.05807	1.20768	1.35782	0.838866
24	1.22417			24	30.1845		24	30.1845	1.22417	1.07588	1.20125	1.36257	0.842156
26	1.17753			26	30.1707		26	30.1707	1.17753	1.0868	1.15334	1.39649	0.847823
28	1.15561			28	30.1631		28	30.1631	1.15561	1.05292	1.12311	1.40125	0.824277
30	1.18643			30	30.1549		30	30.1549	1.18643	1.1106	1.12957	1.40668	0.847278
32	1.12727			32	30.1397		32	30.1397	1.12727	1.06022	1.1508	1.36837	0.844957
34	1.17702			34	30.1407		34	30.1407	1.17702	1.02813	1.17329	1.38991	0.840684
36	1.14946			36	30.074		36	30.074	1.14946	0.976975	1.10948	1.37261	0.832571
38	1.11644			38	29.7323		38	29.7323	1.11644	1.02977	1.09112	1.32914	0.875323
40	1.19409			40	29.0337		40	29.0337	1.19409	1.05801	1.07472	1.31642	0.809379
42	1.12016			42	28.0956		42	28.0956	1.12016	1.09222	1.15064	1.37353	0.815449
44	1.14262			44	27.0353		44	27.0353	1.14262	1.10155	1.15204	1.34298	0.810542
46	1.14504			46	25.9451		46	25.9451	1.14504	1.08044	1.15732	1.32141	0.804301
48	1.16068			48	24.8808		48	24.8808	1.16068	1.087	1.10705	1.31779	0.809119
50	1.45264			50	23.8165		50	23.8165	1.45264	1.12027	1.08657	1.33266	0.78474
52	1.43768			52	22.8168		52	22.8168	1.43768	1.14566	1.07502	1.31983	0.778946
54	1.43466			54	21.9026		54	21.9026	1.43466	1.16946	1.07744	1.33746	0.794833
56	1.4637			56	21.0763		56	21.0763	1.4637	1.17303	1.0548	1.34657	0.797569
58	1.3697			58	20.225		58	20.225	1.3697	1.22186	1.01194	1.35077	0.795506
60	1.38275			60	19.4235		60	19.4235	1.38275	1.19375	0.971252	1.33346	0.784796
62	1.36975			62	18.6757		62	18.6757	1.36975	1.21496	0.991487	1.33391	0.801555
64	1.38346			64	18.0205		64	18.0205	1.38346	1.30096	0.990059	1.36413	0.798946
66	1.38965			66	17.4565		66	17.4565	1.38965	1.25173	1.01012	1.37117	0.825766
68	1.46143			68	16.8729		68	16.8729	1.46143	1.40951	1.02881	1.43729	0.803738
70	1.452			70	16.3642		70	16.3642	1.452	1.29586	1.05834	1.42979	0.831588
72	1.47509			72	15.9978		72	15.9978	1.47509	1.38139	1.05809	1.46139	0.806008
74	1.49142			74	15.5586		74	15.5586	1.49142	1.38539	1.01965	1.42758	0.811842
76	1.60233			76	15.1098		76	15.1098	1.60233	1.42827	1.03078	1.45234	0.811552
78	1.62989			78	14.8022		78	14.8022	1.62989	1.38865	1.06444	1.4916	0.824137
80	1.54269			80	14.5284		80	14.5284	1.54269	1.44633	1.10183	1.4955	0.835073
82	1.62483			82	14.3049		82	14.3049	1.62483	1.4811	1.11507	1.52513	0.841888
84	1.54715			84	13.9998		84	13.9998	1.54715	1.50929	1.08963	1.51478	0.844773
86	1.5916			86	13.7443		86	13.7443	1.5916	1.54454	1.0926	1.47362	0.832369
88	1.6786			88	13.5335		88	13.5335	1.6786	1.51704	1.0504	1.55139	0.832926
90	1.66408			90	13.3343		90	13.3343	1.66408	1.4924	1.09046	1.5164	0.904738
92	1.655			92	13.153		92	13.153	1.655	1.57175	1.11036	1.55352	0.889558
94	1.70335			94	12.9111		94	12.9111	1.70335	1.4688	1.16003	1.56903	0.896992
96	1.6539			96	12.748		96	12.748	1.6539	1.55682	1.09133	1.57029	0.867449
98	1.78541			98	12.6458		98	12.6458	1.78541	1.54012	1.06279	1.62567	0.891348
100	1.73825			100	12.5482		100	12.5482	1.73825	1.59039	1.04883	1.58943	0.949904
102	1.73127			102	12.6574		102	12.6574	1.73127	1.5399	1.11072	1.66268	0.934223
104	1.75095			104	12.7131		104	12.7131	1.75095	1.59781	1.14707	1.62224	0.947992
106	1.72782			106	12.5991		106	12.5991	1.72782	1.65752	1.17789	1.58998	0.971161
108	1.74666			108	12.4965		108	12.4965	1.74666	1.68535	1.21553	1.60481	0.96779
110	1.78966			110	12.3687		110	12.3687	1.78966	1.61718	1.24636	1.63548	0.961736
112	1.92801			112	12.1627		112	12.1627	1.92801	1.68021	1.27096	1.61416	0.950775
114	1.86486			114	12.0586		114	12.0586	1.86486	1.68709	1.27197	1.59842	0.981991
116	1.81963			116	11.9474		116	11.9474	1.81963	1.67904	1.22275	1.65804	0.978902
118	1.77571			118	11.8281		118	11.8281	1.77571	1.70075	1.21741	1.59167	0.958428
120	1.75958			120	11.6989		120	11.6989	1.75958	1.66901	1.27413	1.59331	0.943505
122	1.8381			122	11.6012		122	11.6012	1.8381	1.70754	1.34226	1.5678	0.989231
124	1.74108			124	11.4639		124	11.4639	1.74108	1.698	1.38367	1.61632	0.959924
126	1.78549			126	11.3366		126	11.3366	1.78549	1.70529	1.34022	1.60066	0.966189
128	1.87398			128	11.2085		128	11.2085	1.87398	1.63821	1.33798	1.59091	0.949691
130	1.89977			130	11.1718		130	11.1718	1.89977	1.84037	1.29798	1.59494	0.944959
132	1.87094			132	11.0845		132	11.0845	1.87094	1.67056	1.30523	1.55813	0.980095
134	1.8555			134	11.0559		134	11.0559	1.8555	1.67283	1.36555	1.67098	0.951654
136	1.87177			136	11.0142		136	11.0142	1.87177	1.6611	1.41888	1.57318	0.939434
138	1.85907			138	10.9144		138	10.9144	1.85907	1.88341	1.44149	1.61481	0.982899
140	1.91849			140	10.8387		140	10.8387	1.91849	1.75876	1.47662	1.63973	0.978002
142	1.83105			142	10.7847		142	10.7847	1.83105	1.66435	1.54065	1.61449	1.0164
144	1.97596			144	10.7405		144	10.7405	1.97596	1.71569	1.56053	1.54405	0.950685
146	2.06613			146	10.684		146	10.684	2.06613	1.7667	1.56197	1.55254	0.983868
148	1.98372			148	10.5989		148	10.5989	1.98372	1.71722	1.5051	1.58743	0.981973
150	1.93288			150	10.5592		150	10.5592	1.93288	1.69131	1.4514	1.60804	0.951379
152	1.98837			152	10.5356		152	10.5356	1.98837	1.77622	1.46877	1.60823	0.918882
154	1.96008			154	10.5141		154	10.5141	1.96008	1.74858	1.55216	1.58305	0.960737
156	1.94919			156	10.439		156	10.439	1.94919	1.78629	1.53573	1.52183	0.929766
158	2.04661			158	10.6964		158	10.6964	2.04661	1.86748	1.47757	1.60337	0.998885
160	1.94659			160	11.6158		160	11.6158	1.94659	1.75459	1.46164	1.62951	1.02192
162	1.82706			162	13.325		162	13.325	1.82706	1.71253	1.52184	1.64442	0.93821
164	1.7448			164	15.9544		164	15.9544	1.7448	1.49966	1.62946	1.64357	1.0275
166	1.38983			166	19.033		166	19.033	1.38983	1.36594	1.70988	1.52466	0.957633
168	1.28926			168	21.5681		168	21.5681	1.28926	1.21388	1.70953	1.35354	0.900986
170	1.12169			170	23.2267		170	23.2267	1.12169	1.10091	1.65218	1.32626	0.869719
172	1.07512			172	24.3322		172	24.3322	1.07512	0.99179	1.68759	1.28417	0.890968
174	0.985155			174	25.1673		174	25.1673	0.985155	0.978876	1.77212	1.22106	0.839378
176	0.966581			176	25.8262		176	25.8262	0.966581	0.977994	1.7976	1.20271	0.829475
178	1.0392			178	26.3445		178	26.3445	1.0392	0.986789	1.71785	1.16743	0.825713
180	0.999315			180	26.7609		180	26.7609	0.999315	1.00535	1.67719	1.18534	0.868878
182	0.967379			182	27.1178		182	27.1178	0.967379	0.968668	1.68468	1.1807	0.845891
184	1.0151			184	27.4477		184	27.4477	1.0151	0.992097	1.56703	1.16677	0.834243
186	0.980157			186	27.7589		186	27.7589	0.980157	0.990843	1.61316	1.16356	0.813698
188	0.998838			188	28.0278		188	28.0278	0.998838	0.980674	1.58065	1.12201	0.83201
190	0.987566			190	28.2745		190	28.2745	0.987566	1.00792	1.77157	1.15042	0.836906
192	0.995785			192	28.4948		192	28.4948	0.995785	1.02184	1.70094	1.18507	0.831994
194	0.979657			194	28.692		194	28.692	0.979657	1.02651	1.61918	1.20554	0.8403
196	0.992016			196	28.8523		196	28.8523	0.992016	1.02562	1.92694	1.23927	0.839676
198	1.02623			198	28.8052		198	28.8052	1.02623	0.990962	2.05653	1.23393	0.85791
200	0.99043			200	29.1014		200	29.1014	0.99043	1.04097	2.10327	1.22125	0.843708
202	1.00339			202	29.2904		202	29.2904	1.00339	0.998798	1.73303	1.22716	0.857213
204	1.00319			204	29.429		204	29.429	1.00319	0.978071	1.56166	1.22638	0.852222
206	1.03982			206	29.552		206	29.552	1.03982	1.01031	1.50784	1.23077	0.859874
208	0.997589			208	29.6609		208	29.6609	0.997589	1.00338	1.2404	1.21401	0.858296
210	0.996295	4		210	29.7545		210	29.7545	0.996295	1.02544	1.28573	1.20425	0.874992
212	1.00237	4		212	29.848		212	29.848	1.00237	0.989916	1.28763	1.24518	0.864615
214	1.003	4		214	29.9677		214	29.9677	1.003	1.02737	1.40516	1.26227	0.865376
216	1.01691	4		216	30.0454		216	30.0454	1.01691	0.954729	1.22253	1.25597	0.856051
218	1.01452	4		218	30.0907		218	30.0907	1.01452	0.980893	1.06845	1.28211	0.854991
220	1.0275	4		220	30.1152		220	30.1152	1.0275	1.00263	1.00815	1.20857	0.861776
222	1.00473	4		222	30.1543		222	30.1543	1.00473	1.03414	1.11515	1.23284	0.849365
224	1.02827	4		224	30.1883		224	30.1883	1.02827	1.00855	1.15155	1.21588	0.868085
226	1.03474	4		226	30.2254		226	30.2254	1.03474	1.02706	1.18863	1.21061	0.863954
228	1.0517	4		228	30.2545		228	30.2545	1.0517	0.995229	1.32954	1.19936	0.862523
230	1.04825	4		230	30.2787		230	30.2787	1.04825	1.05051	1.35783	1.19262	0.87132
232	1.02267	4		232	30.3005		232	30.3005	1.02267	1.06061	1.294	1.17107	0.858426
234	1.04518	4		234	30.3162		234	30.3162	1.04518	1.05496	1.11566	1.15755	0.902622
236	1.04822	4		236	30.3361		236	30.3361	1.04822	1.04768	1.14147	1.15259	0.879147
238	1.0864	4		238	30.3639		238	30.3639	1.0864	1.05674	1.20428	1.14916	0.881652
240	1.06343	4		240	30.388		240	30.388	1.06343	1.07043	1.20683	1.13	0.89675
242	1.10584	4		242	30.4093		242	30.4093	1.10584	1.05292	1.14823	1.11897	0.886804
244	1.11314	4		244	30.4177		244	30.4177	1.11314	1.03836	1.1285	1.13221	0.90802
246	1.06991	4		246	30.4257		246	30.4257	1.06991	1.10161	1.14019	1.11222	0.881711
248	1.104	4		248	30.4221		248	30.4221	1.104	1.12319	1.19503	1.11177	0.920975
250	1.15985	4		250	30.4271		250	30.4271	1.15985	1.05341	1.18765	1.11922	0.913339
252	1.10972	4		252	30.437		252	30.437	1.10972	1.13625	1.22967	1.10784	0.909409
254	1.11	4		254	30.4467		254	30.4467	1.11	1.10023	1.21753	1.117	0.921591
256	1.14567	4		256	30.4435		256	30.4435	1.14567	1.15253	1.26768	1.13973	0.906081
258	1.16045	4		258	30.4496		258	30.4496	1.16045	1.11453	1.25178	1.12358	0.917973
260	1.16366	4		260	30.4539		260	30.4539	1.16366	1.14525	1.30182	1.11036	0.912114
262	1.15186	4		262	30.4652		262	30.4652	1.15186	1.18753	1.16722	1.11177	0.924244
264	1.19834	4		264	30.4727		264	30.4727	1.19834	1.11622	1.08812	1.11942	0.911812
266	1.18067	4		266	30.4639		266	30.4639	1.18067	1.1048	1.00148	1.11422	0.931265
268	1.17654	4		268	30.4592		268	30.4592	1.17654	1.11896	1.01201	1.13816	0.91033
270	1.18267	4		270	30.4528		270	30.4528	1.18267	1.09515	1.02478	1.12865	0.93248
272	1.22666	4		272	30.45		272	30.45	1.22666	1.10522	1.02269	1.13131	0.950979
274	1.22401	4		274	30.4511		274	30.4511	1.22401	1.09951	1.0588	1.10526	0.923176
276	1.23813	4		276	30.4562		276	30.4562	1.23813	1.13173	1.05136	1.11881	0.939663
278	1.20078	4		278	30.4536		278	30.4536	1.20078	1.11857	1.07109	1.10519	0.947652
280	1.21894	4		280	30.4617		280	30.4617	1.21894	1.13278	1.08508	1.12989	0.92048
282	1.23768	4		282	30.4628		282	30.4628	1.23768	1.08934	1.07881	1.10553	0.925478
284	1.22806	4		284	30.4608		284	30.4608	1.22806	1.14043	1.05432	1.09698	0.951658
286	1.21678	4		286	30.4495		286	30.4495	1.21678	1.10647	1.0582	1.09803	0.949102
288	1.17449	4		288	30.4429		288	30.4429	1.17449	1.12021	1.07167	1.08907	0.943014
290	1.17195	4		290	30.4295		290	30.4295	1.17195	1.12362	1.09251	1.10725	0.937669
292	1.189	4		292	30.4212		292	30.4212	1.189	1.06655	1.07565	1.10566	0.934184
294	1.21735	4		294	30.4144		294	30.4144	1.21735	1.06658	1.05824	1.08332	0.952931
296	1.20038	4		296	30.4049		296	30.4049	1.20038	1.06539	1.055	1.08099	0.933543
298	1.17602	4		298	30.3946		298	30.3946	1.17602	1.12644	1.04143	1.07535	0.948916
300	1.16651	4		300	30.386		300	30.386	1.16651	1.05319	1.03991	1.08316	0.934507
302	1.19874	4		302	30.3839		302	30.3839	1.19874	1.07393	1.05829	1.06123	0.960545
304	1.21463	4		304	30.3725		304	30.3725	1.21463	1.02341	1.03274	1.08966	0.948332
306	1.13832	4		306	30.3598		306	30.3598	1.13832	1.05611	1.04779	1.06027	0.942196
308	1.16408	4		308	30.3561		308	30.3561	1.16408	1.10203	1.00769	1.05678	0.948209
310	1.17752	4		310	30.3497		310	30.3497	1.17752	1.0639	1.02611	1.04545	0.955557
312	1.21135	4		312	30.3388		312	30.3388	1.21135	1.10237	1.01571	1.04925	0.964623
314	1.1778	4		314	30.3346		314	30.3346	1.1778	1.07491	1.00152	1.07942	0.951089
316	1.19139	4		316	30.3266		316	30.3266	1.19139	1.06899	0.979864	1.0595	0.948834
318	1.20667	4		318	30.3336		318	30.3336	1.20667	1.0917	0.988484	1.05759	0.937813
320	1.21889	4		320	30.3336		320	30.3336	1.21889	1.07397	1.03041	1.02705	0.945975
322	1.1954	4		322	30.3221		322	30.3221	1.1954	1.05283	1.06834	1.01383	0.962168
324	1.2047	4		324	30.3085		324	30.3085	1.2047	1.0043	1.05084	1.03568	0.948052
326	1.17506	4		326	30.2926		326	30.2926	1.17506	1.06596	1.01996	1.02645	0.94069
328	1.17136	4		328	30.2674		328	30.2674	1.17136	1.05791	1.02924	1.02915	0.951778
330	1.1644	4		330	30.2316		330	30.2316	1.1644	1.05367	1.00943	1.02959	0.932959
332	1.11784	4		332	30.2194		332	30.2194	1.11784	1.02996	1.01933	1.01135	0.945027
334	1.11896	4		334	30.2216		334	30.2216	1.11896	1.01515	0.998042	1.03714	0.952455
336	1.13282	4		336	30.2326		336	30.2326	1.13282	1.04971	1.00442	1.01325	0.952307
338	1.11329	4		338	30.2506		338	30.2506	1.11329	1.02444	0.993042	0.981691	0.948278
340	1.12473	4		340	30.2593		340	30.2593	1.12473	1.06916	0.983848	1.02054	0.953269
342	1.08454	4		342	30.2545		342	30.2545	1.08454	1.00654	0.997912	0.997816	0.945406
344	1.09812	4		344	30.2529		344	30.2529	1.09812	1.02417	1.00762	0.996224	0.953754
346	1.11856	4		346	30.2616		346	30.2616	1.11856	1.07916	1.01561	1.00452	0.92867
348	1.12505	4		348	30.2734		348	30.2734	1.12505	1.05019	1.01157	0.993662	0.962505
350	1.1254	4		350	30.2686		350	30.2686	1.1254	1.00114	0.983481	1.0037	0.947681
352	1.09611	4		352	30.2578		352	30.2578	1.09611	0.999687	0.95806	0.991141	0.931177
354	1.08293	4		354	30.2547		354	30.2547	1.08293	1.02231	0.990191	0.990538	0.94268
356	1.10582	4		356	30.2516		356	30.2516	1.10582	1.02486	1.02604	0.990364	0.94506
358	1.1134	4		358	30.2486		358	30.2486	1.1134	1.01441	1.01087	0.99088	0.936771
360	1.11219	4		360	30.2352		360	30.2352	1.11219	1.03512	0.98175	0.970091	0.964642
362	1.10912	4		362	30.2217		362	30.2217	1.10912	1.07692	0.965681	0.976901	0.94516
364	1.08517	4		364	30.2103		364	30.2103	1.08517	1.02922	0.997254	0.983313	0.945464
366	1.11469	4		366	30.2087		366	30.2087	1.11469	1.03055	0.974603	0.983971	0.944698
368	1.09959	4		368	30.2146		368	30.2146	1.09959	1.0304	0.968512	0.970745	0.941373
370	1.07353	4		370	30.218		370	30.218	1.07353	1.03445	0.966151	0.979592	0.950591
372	1.09556	4		372	30.2254		372	30.2254	1.09556	1.01435	0.987844	0.958016	0.925656
374	1.05937	4		374	30.2328		374	30.2328	1.05937	1.01886	0.993866	0.95861	0.924985
376	1.07862	4		376	30.2277		376	30.2277	1.07862	1.03747	0.980736	0.968644	0.946363
378	1.09326	4		378	30.2256		378	30.2256	1.09326	1.02427	1.00404	0.956242	0.940492
380	1.13005	4		380	30.2204		380	30.2204	1.13005	1.041	1.00125	0.964131	0.944295
382	1.11107	4		382	30.2147		382	30.2147	1.11107	1.04697	0.996868	0.967229	0.934192
384	1.15585	4		384	30.2137		384	30.2137	1.15585	1.01395	0.953794	0.945909	0.927929
386	1.14029	4		386	30.2077		386	30.2077	1.14029	1.04764	0.928421	0.955367	0.940089
388	1.18187	4		388	30.1974		388	30.1974	1.18187	1.00054	0.954331	0.962627	0.937056
390	1.17599	4		390	30.1851		390	30.1851	1.17599	1.06741	0.971579	0.952256	0.935662
392	1.19353	4		392	30.1717		392	30.1717	1.19353	1.03101	0.98988	0.951781	0.940392
394	1.10781	4		394	30.1564		394	30.1564	1.10781	1.0239	0.970974	0.948877	0.927162
396	1.10827	4		396	30.0716		396	30.0716	1.10827	1.01053	0.974173	0.9431	0.936257
398	1.0589	4		398	29.6948		398	29.6948	1.0589	1.01456	0.977357	0.940605	0.915473
400	1.06677	4		400	28.9667		400	28.9667	1.06677	1.04795	0.989527	0.917471	0.917113
402	1.02102	4		402	28.0192		402	28.0192	1.02102	1.09602	0.977223	0.90448	0.898251
404	0.982629	4		404	26.9449		404	26.9449	0.982629	1.02698	0.969971	0.907993	0.891622
406	0.975942	4		406	25.8462		406	25.8462	0.975942	1.05428	0.963528	0.881837	0.881484
408	0.968098	4		408	24.757		408	24.757	0.968098	1.01846	0.982882	0.878257	0.871749
410	0.938972	4		410	23.6775		410	23.6775	0.938972	1.04413	1.00899	0.881068	0.8675
412	0.926423	4		412	22.5775		412	22.5775	0.926423	1.03519	1.03205	0.869115	0.871685
414	0.935126	4		414	21.5702		414	21.5702	0.935126	1.05204	1.032	0.868959	0.860958
416	0.906799	4		416	20.6606		416	20.6606	0.906799	1.06877	1.00955	0.873081	0.862266
418	0.917727	4		418	19.8247		418	19.8247	0.917727	1.0327	0.9561	0.857154	0.861864
420	0.874873	4		420	19.0455		420	19.0455	0.874873	1.04656	0.948874	0.854499	0.850945
422	0.885662	4		422	18.3722		422	18.3722	0.885662	1.09467	0.966499	0.841205	0.846986
424	0.880721	4		424	17.6827		424	17.6827	0.880721	1.075	0.987506	0.85034	0.854686
426	0.89965	4		426	17.0465		426	17.0465	0.89965	1.04894	0.997633	0.850562	0.845524
428	0.873504	4		428	16.4059		428	16.4059	0.873504	1.07036	1.0158	0.840387	0.852911
430	0.884164	4		430	15.7854		430	15.7854	0.884164	1.06169	1.02115	0.805953	0.838396
432	0.906892	4		432	15.3381		432	15.3381	0.906892	1.07029	1.01835	0.822811	0.823843
434	0.930692	4		434	15.0205		434	15.0205	0.930692	1.0475	0.981263	0.80308	0.823089
436	0.903567	4		436	14.5607		436	14.5607	0.903567	1.02187	0.992857	0.805199	0.820264
438	0.921024	4		438	14.1421		438	14.1421	0.921024	1.06501	0.984092	0.825761	0.809121
440	0.899458	4		440	13.7969		440	13.7969	0.899458	1.04996	0.99949	0.775046	0.794498
442	0.930651	4		442	13.5175		442	13.5175	0.930651	1.03435	1.00214	0.789251	0.800863
444	0.904704	4		444	13.3488		444	13.3488	0.904704	1.06255	0.986408	0.80164	0.819633
446	0.91208	4		446	13.1521		446	13.1521	0.91208	1.02971	0.965578	0.778195	0.837655
448	0.922702	4		448	12.837		448	12.837	0.922702	1.05617	0.962565	0.762964	0.824146
450	0.946575	4		450	12.6402		450	12.6402	0.946575	1.03799	0.971858	0.775912	0.848568
452	0.955547	4		452	12.4651		452	12.4651	0.955547	1.04387	0.974543	0.787052	0.835677
454	0.943626	4		454	12.3413		454	12.3413	0.943626	1.0831	0.953015	0.794132	0.840726
456	0.932106	4		456	12.1608		456	12.1608	0.932106	1.02032	0.958864	0.80915	0.851509
458	0.899231	4		458	12.0079		458	12.0079	0.899231	1.00109	0.973589	0.822477	0.845717
460	0.908448	4		460	11.9115		460	11.9115	0.908448	1.04645	0.993654	0.789605	0.85601
462	0.922212	4		462	11.8246		462	11.8246	0.922212	1.01557	0.960806	0.824668	0.83179
464	0.95263	4		464	11.7834		464	11.7834	0.95263	1.00503	0.964401	0.811596	0.812825
466	0.96314	4		466	11.7402		466	11.7402	0.96314	0.989908	0.930341	0.813074	0.858286
468	0.918261	4		468	11.5725		468	11.5725	0.918261	0.964876	0.963502	0.832171	0.865726
470	0.94564	4		470	11.4494		470	11.4494	0.94564	0.982663	0.947004	0.817834	0.868004
472	0.943721	4		472	11.3813		472	11.3813	0.943721	0.940945	0.975331	0.817158	0.844024
474	0.990231	4		474	11.349		474	11.349	0.990231	0.891607	0.983327	0.81603	0.880268
476	0.959069	4		476	11.2858		476	11.2858	0.959069	0.89876	0.98609	0.823473	0.876525
478	0.970835	4		478	11.2059		478	11.2059	0.970835	0.872939	0.987292	0.816692	0.847583
480	0.943273	4		480	11.1029		480	11.1029	0.943273	0.843433	0.979995	0.821616	0.880985
482	0.963032	4		482	11.0027		482	11.0027	0.963032	0.852335	0.983064	0.824974	0.831356
484	1.01114	4		484	10.921		484	10.921	1.01114	0.869591	0.979514	0.794406	0.834687
486	0.967545	4		486	10.8816		486	10.8816	0.967545	0.853503	0.992104	0.824994	0.848243
488	1.03965	4		488	10.8464		488	10.8464	1.03965	0.851515	0.995241	0.832292	0.811383
490	1.01523	4		490	10.8216		490	10.8216	1.01523	0.819491	1.0055	0.810093	0.831667
492	1.00182	4		492	10.7974		492	10.7974	1.00182	0.786973	0.978152	0.821817	0.813297
494	1.03309	4		494	10.7898		494	10.7898	1.03309	0.831816	0.964926	0.819613	0.843175
496	1.00698	4		496	10.7644		496	10.7644	1.00698	0.814797	0.959595	0.817559	0.817517
498	1.03257	4		498	10.6822		498	10.6822	1.03257	0.80733	0.975362	0.797849	0.824901
500	1.01981	4		500	10.6492		500	10.6492	1.01981	0.82212	0.974999	0.820949	0.807482
502	0.997231	4		502	10.6382		502	10.6382	0.997231	0.820051	0.940089	0.794692	0.815947
504	0.987693	4		504	10.5973		504	10.5973	0.987693	0.775921	0.917547	0.824405	0.829365
506	1.00178	4		506	10.5714		506	10.5714	1.00178	0.82207	0.906742	0.806882	0.81448
508	1.0169	4		508	10.5668		508	10.5668	1.0169	0.827696	0.901515	0.842385	0.815251
510	1.00639	4		510	10.5595		510	10.5595	1.00639	0.805986	0.892404	0.808974	0.839383
512	0.989425	4		512	10.5047		512	10.5047	0.989425	0.829428	0.883681	0.829274	0.816406
514	1.04402	4		514	10.4518		514	10.4518	1.04402	0.813436	0.87463	0.856562	0.809266
516	1.04927	4		516	10.4557		516	10.4557	1.04927	0.805733	0.863684	0.818311	0.805523
518	1.10506	4		518	10.7996		518	10.7996	1.10506	0.8587	0.859427	0.865055	0.821694
520	1.08211	4		520	11.8449		520	11.8449	1.08211	0.811796	0.853048	0.886956	0.827087
522	1.12513	4		522	13.7618		522	13.7618	1.12513	0.822443	0.850017	0.8524	0.861208
524	1.16737	4		524	16.5786		524	16.5786	1.16737	0.840103	0.855313	0.896868	0.844478
526	1.04789	4		526	19.7159		526	19.7159	1.04789	0.822754	0.887448	0.923295	0.895922
528	1.04047	4		528	22.1388		528	22.1388	1.04047	0.816347	0.873434	0.943832	0.875746
530	1.0607	4		530	23.6638		530	23.6638	1.0607	0.851379	0.864386	0.909466	0.874496
532	1.03677	4		532	24.6967		532	24.6967	1.03677	0.845933	0.837132	0.908295	0.857128
534	0.970287	4		534	25.4886		534	25.4886	0.970287	0.842261	0.850717	0.894336	0.883402
536	1.00379	4		536	26.0942		536	26.0942	1.00379	0.869035	0.852021	0.929552	0.863943
538	0.970277	4		538	26.5701		538	26.5701	0.970277	0.894905	0.866404	0.9383	0.866388
540	0.953342	4		540	26.942		540	26.942	0.953342	0.889157	0.86632	0.940111	0.890338
542	0.992125	4		542	27.2635		542	27.2635	0.992125	0.907565	0.891824	0.927434	0.874987
544	0.991078	4		544	27.5727		544	27.5727	0.991078	0.885081	0.878794	0.924295	0.892978
546	0.965447	4		546	27.8606		546	27.8606	0.965447	0.919775	0.871526	0.925538	0.87608
548	0.97803	4		548	28.1131		548	28.1131	0.97803	0.935564	0.820639	0.913292	0.869301
550	0.955523	4		550	28.3395		550	28.3395	0.955523	0.934713	0.823007	0.915355	0.884352
552	0.964415	4		552	28.539		552	28.539	0.964415	0.980966	0.847172	0.914652	0.868448
554	0.96731	4		554	28.7386		554	28.7386	0.96731	1.05538	0.854235	0.914261	0.880398
556	0.942844	4		556	28.9202		556	28.9202	0.942844	1.0816	0.883658	0.913639	0.871977
558	0.965647	4		558	29.0769		558	29.0769	0.965647	1.11542	0.908513	0.916734	0.870328
560	0.961383	4		560	29.2027		560	29.2027	0.961383	1.10512	0.93654	0.904067	0.867191
562	0.976116	4		562	29.3157		562	29.3157	0.976116	1.14278	0.941632	0.896501	0.88915
564	0.954733	4		564	29.4154		564	29.4154	0.954733	1.1336	0.921046	0.913416	0.870177
566	0.940768	4		566	29.5081		566	29.5081	0.940768	1.08935	0.947357	0.911741	0.877873
568	0.967715	4		568	29.5959		568	29.5959	0.967715	1.10289	0.914615	0.89864	0.870256
570	0.955484	4		570	29.6721		570	29.6721	0.955484	1.09606	0.922946	0.929965	0.8572
572	0.936748	4		572	29.7475		572	29.7475	0.936748	1.08991	0.934306	0.920297	0.865084
574	0.954699	4		574	29.8135		574	29.8135	0.954699	1.06054	0.956527	0.916254	0.873316
576	0.986827	4		576	29.8634		576	29.8634	0.986827	1.04939	0.957919	0.929341	0.857913
578	0.980617	4		578	29.9069		578	29.9069	0.980617	1.0199	0.937402	0.941159	0.870874
580	0.962762	4		580	29.9549		580	29.9549	0.962762	1.02271	0.973706	0.935722	0.85976
582	0.99415			582	29.9957		582	29.9957	0.99415	1.04442	0.954537	0.916347	0.851152
584	1.01348			584	30.0412		584	30.0412	1.01348	1.07041	0.951481	0.930662	0.869435
586	0.993072			586	30.0856		586	30.0856	0.993072	1.05769	0.931615	0.954628	0.860732
588	0.994103			588	30.1262		588	30.1262	0.994103	1.08257	0.934499	0.944577	0.871956
590	1.00625			590	30.1705		590	30.1705	1.00625	1.04278	0.942461	0.958915	0.858341
592	1.05587			592	30.2188		592	30.2188	1.05587	1.03555	0.964117	0.965582	0.86588
594	1.01029			594	30.2558		594	30.2558	1.01029	1.06361	1.0089	0.967549	0.873799
596	1.06199			596	30.2752		596	30.2752	1.06199	1.05818	1.01758	0.978324	0.878211
598	1.06438			598	30.2915		598	30.2915	1.06438	1.06882	1.00175	0.988545	0.881798
600	1.07671			600	30.3067		600	30.3067	1.07671	1.0517	1.04811	0.963058	0.88027
602	1.06849			602	30.3231		602	30.3231	1.06849	1.10626	1.02942	0.998338	0.883967
604	1.12781			604	30.3414		604	30.3414	1.12781	1.06682	1.07398	1.00014	0.879448
606	1.12174			606	30.3613		606	30.3613	1.12174	1.11256	1.01773	0.996386	0.870688
608	1.11102			608	30.3808		608	30.3808	1.11102	1.0783	1.02908	1.01968	0.877387
610	1.09101			610	30.3957		610	30.3957	1.09101	1.13165	0.979944	1.01157	0.873234
612	1.14539			612	30.4054		612	30.4054	1.14539	1.09563	0.994618	1.04157	0.876959
614	1.15109			614	30.4098		614	30.4098	1.15109	1.12892	0.966604	1.02331	0.879545
616	1.20407			616	30.4134		616	30.4134	1.20407	1.10863	0.946874	1.04461	0.883167
618	1.16649			618	30.4189		618	30.4189	1.16649	1.10815	0.951927	1.03953	0.87294
620	1.19636			620	30.4323		620	30.4323	1.19636	1.13413	1.0116	1.05784	0.877592
622	1.20611			622	30.4388		622	30.4388	1.20611	1.13226	1.02978	1.09517	0.875411
624	1.17889			624	30.4516		624	30.4516	1.17889	1.148	1.00891	1.06254	0.877307
626	1.2064			626	30.4721		626	30.4721	1.2064	1.15474	1.01626	1.08409	0.892566
628	1.22116			628	30.4882		628	30.4882	1.22116	1.1343	1.06305	1.09498	0.873664
630	1.23344			630	30.5027		630	30.5027	1.23344	1.12193	1.04144	1.09717	0.876391
632	1.25315			632	30.5041		632	30.5041	1.25315	1.15316	0.9981	1.07091	0.891742
634	1.23986			634	30.5036		634	30.5036	1.23986	1.12251	0.939196	1.12437	0.908461
636	1.28234			636	30.5001		636	30.5001	1.28234	1.17821	0.956868	1.0848	0.897651
638	1.29133			638	30.4881		638	30.4881	1.29133	1.14242	1.00752	1.13619	0.887607
640	1.23282			640	30.4974		640	30.4974	1.23282	1.18192	1.04849	1.13758	0.877221
642	1.28125			642	30.5084		642	30.5084	1.28125	1.16719	1.0491	1.13163	0.895098
644	1.26558			644	30.5117		644	30.5117	1.26558	1.15811	1.00586	1.13487	0.882023
646	1.28172			646	30.508		646	30.508	1.28172	1.2117	0.97457	1.13001	0.880153
648	1.24883			648	30.5053		648	30.5053	1.24883	1.16043	0.979578	1.14548	0.90084
650	1.28203			650	30.5043		650	30.5043	1.28203	1.15175	0.986565	1.12257	0.892302
652	1.28202			652	30.4968		652	30.4968	1.28202	1.20184	0.997773	1.14196	0.90198
654	1.29514			654	30.4872		654	30.4872	1.29514	1.14758	0.99245	1.14943	0.890007
656	1.28551			656	30.4773		656	30.4773	1.28551	1.21722	0.985053	1.14562	0.890424
658	1.30649			658	30.4676		658	30.4676	1.30649	1.23165	1.041	1.20426	0.903219
660	1.28544			660	30.4626		660	30.4626	1.28544	1.20275	1.04716	1.17642	0.908534
662	1.33008			662	30.4514		662	30.4514	1.33008	1.17504	1.03893	1.17208	0.908256
664	1.27025			664	30.4488		664	30.4488	1.27025	1.18586	0.96379	1.16588	0.904517
666	1.29383			666	30.4469		666	30.4469	1.29383	1.17128	0.93343	1.1933	0.906147
668	1.26314			668	30.4402		668	30.4402	1.26314	1.20224	0.906052	1.18487	0.908591
670	1.29045			670	30.4358		670	30.4358	1.29045	1.20831	0.924515	1.18761	0.902591
672	1.2858			672	30.4316		672	30.4316	1.2858	1.23974	0.957106	1.20157	0.90978
674	1.31224			674	30.4243		674	30.4243	1.31224	1.23304	0.99239	1.2213	0.903662
676	1.28646			676	30.4152		676	30.4152	1.28646	1.18938	0.981168	1.20522	0.912426
678	1.32419			678	30.3972		678	30.3972	1.32419	1.20012	0.957514	1.23673	0.910641
680	1.34107			680	30.391		680	30.391	1.34107	1.2676	0.958566	1.25292	0.907299
682	1.34383			682	30.3807		682	30.3807	1.34383	1.19934	0.967526	1.22771	0.912053
684	1.32683			684	30.3751		684	30.3751	1.32683	1.25848	0.96368	1.23281	0.925716
686	1.324			686	30.3914		686	30.3914	1.324	1.22586	0.931002	1.2526	0.922708
688	1.36053			688	30.368		688	30.368	1.36053	1.23698	0.923254	1.21494	0.916658
690	1.3094			690	30.4075		690	30.4075	1.3094	1.242	0.918176	1.23612	0.923397
692	1.33597			692	30.4279		692	30.4279	1.33597	1.29888	0.937556	1.19971	0.897301
694	1.33334			694	30.4209		694	30.4209	1.33334	1.24031	0.91813	1.21503	0.918014
696	1.33391			696	30.4102		696	30.4102	1.33391	1.25667	0.931071	1.2187	0.908985
698	1.30535			698	30.4045		698	30.4045	1.30535	1.278	0.930657	1.22831	0.908272
700	1.30864			700	30.3979		700	30.3979	1.30864	1.23405	0.947008	1.21514	0.924905
702	1.32695			702	30.3941		702	30.3941	1.32695	1.22717	0.948831	1.24179	0.92366
704	1.35403			704	30.3888		704	30.3888	1.35403	1.29511	0.956591	1.23362	0.911778
706	1.3592			706	30.3793		706	30.3793	1.3592	1.27606	0.968174	1.23256	0.915509
708	1.35437			708	30.3569		708	30.3569	1.35437	1.27494	0.945725	1.25452	0.91794
710	1.37854			710	30.3428		710	30.3428	1.37854	1.30942	0.955277	1.22207	0.911312
712	1.33828			712	30.3308		712	30.3308	1.33828	1.27469	0.932974	1.22866	0.92582
714	1.35083			714	30.323		714	30.323	1.35083	1.30414	0.980148	1.24652	0.940237
716	1.36422			716	30.3167		716	30.3167	1.36422	1.26784	0.969765	1.22704	0.918701
718	1.4045			718	30.3143		718	30.3143	1.4045	1.37334	0.976615	1.2521	0.921284
720	1.40342			720	30.3189		720	30.3189	1.40342	1.30558	0.973934	1.25459	0.925681
722	1.36806			722	30.3209		722	30.3209	1.36806	1.30053	0.994158	1.22377	0.918064
724	1.36644			724	30.3161		724	30.3161	1.36644	1.30512	0.996359	1.27591	0.945907
726	1.35617			726	30.3121		726	30.3121	1.35617	1.28502	0.961657	1.25391	0.912094
728	1.37324			728	30.3109		728	30.3109	1.37324	1.32151	0.94878	1.24817	0.916099
730	1.39408			730	30.307		730	30.307	1.39408	1.28089	0.94411	1.25145	0.92397
732	1.40736			732	30.3047		732	30.3047	1.40736	1.3504	0.959031	1.25942	0.914377
734	1.32019			734	30.2973		734	30.2973	1.32019	1.32794	0.946256	1.25359	0.916943
736	1.35444			736	30.2875		736	30.2875	1.35444	1.29654	0.966652	1.28235	0.919444
738	1.33175			738	30.2756		738	30.2756	1.33175	1.34392	0.975672	1.25791	0.920869
740	1.38333			740	30.2662		740	30.2662	1.38333	1.32942	0.985967	1.2893	0.916022
742	1.4			742	30.257		742	30.257	1.4	1.3056	0.979622	1.3066	0.92525
744	1.35854			744	30.2501		744	30.2501	1.35854	1.34258	0.990964	1.30219	0.931126
746	1.41906			746	30.1715		746	30.1715	1.41906	1.34604	0.993673	1.29128	0.922796
748	1.39644			748	30.0948		748	30.0948	1.39644	1.34082	1.01147	1.29723	0.918065
750	1.40215			750	30.3786		750	30.3786	1.40215	1.32082	0.965179	1.31066	0.926808
752	1.3682			752	30.4662		752	30.4662	1.3682	1.31502	0.952803	1.26699	0.927076
754	1.37153			754	30.4804		754	30.4804	1.37153	1.33659	0.943088	1.29553	0.938004
756	1.36119			756	30.3737		756	30.3737	1.36119	1.2813	0.971637	1.31363	0.92585
758	1.33427			758	29.9129		758	29.9129	1.33427	1.26773	0.96694	1.26817	0.92684
760	1.3286			760	29.0541		760	29.0541	1.3286	1.2187	0.988721	1.2321	0.929028
762	1.30288			762	27.9668		762	27.9668	1.30288	1.19659	1.00642	1.223	0.924504
764	1.25682			764	26.8009		764	26.8009	1.25682	1.18778	1.01856	1.24281	0.910536
766	1.26101			766	25.6566		766	25.6566	1.26101	1.13269	0.969492	1.20169	0.905098
768	1.19355			768	24.6107		768	24.6107	1.19355	1.09532	0.944764	1.20972	0.903726
770	1.18437			770	23.6143		770	23.6143	1.18437	1.09946	0.966014	1.21147	0.883834
772	1.18182			772	22.6898		772	22.6898	1.18182	1.0777	0.963295	1.19123	0.899514
774	1.18437			774	21.8634		774	21.8634	1.18437	1.10577	0.968877	1.18758	0.888991
776	1.13167			776	21.0769		776	21.0769	1.13167	1.05522	0.937296	1.16598	0.887212
778	1.18204			778	20.3536		778	20.3536	1.18204	1.06322	0.953801	1.15245	0.895578
780	1.16251			780	19.6631		780	19.6631	1.16251	1.0769	0.95131	1.15343	0.894858
782	1.15197			782	18.9213		782	18.9213	1.15197	1.03097	0.972746	1.16486	0.884607
784	1.17358			784	18.2967		784	18.2967	1.17358	1.03852	0.964386	1.13712	0.878775
786	1.15831			786	17.701		786	17.701	1.15831	1.09399	0.956942	1.15308	0.880972
788	1.16321			788	17.0206		788	17.0206	1.16321	1.03312	0.952396	1.1304	0.901594
790	1.11187			790	16.4759		790	16.4759	1.11187	1.06284	0.990386	1.12964	0.878216
792	1.16031			792	16.0035		792	16.0035	1.16031	1.00994	1.01279	1.13603	0.871321
794	1.11709			794	15.5892		794	15.5892	1.11709	1.08034	0.997897	1.13354	0.86841
796	1.17076			796	15.2274		796	15.2274	1.17076	1.06953	0.968619	1.14542	0.863255
798	2.06416			798	14.875		798	14.875	2.06416	1.09088	0.954078	1.16047	0.841893
800	2.67343			800	14.5348		800	14.5348	2.67343	1.05419	0.965846	1.11333	0.844522
802	3.16815			802	14.2624		802	14.2624	3.16815	1.07202	0.974298	1.14061	0.853741
804	3.13817			804	13.9886		804	13.9886	3.13817	1.09364	1.00993	1.12676	0.861252
806	3.30371			806	13.7746		806	13.7746	3.30371	1.14246	0.993773	1.14986	0.855574
808	3.26526			808	13.5905		808	13.5905	3.26526	1.22451	0.998569	1.15128	0.84849
810	3.22347			810	13.4002		810	13.4002	3.22347	1.26874	0.949684	1.13983	0.85742
812	3.10476			812	13.1808		812	13.1808	3.10476	1.21289	0.952157	1.07981	0.861737
814	3.24897			814	12.986		814	12.986	3.24897	1.33167	0.934932	1.15417	0.847521
816	3.29785			816	12.8678		816	12.8678	3.29785	1.37765	0.924093	1.13188	0.83922
818	2.94133			818	12.6942		818	12.6942	2.94133	1.51373	0.955834	1.18565	0.830929
820	3.04751			820	12.5189		820	12.5189	3.04751	1.40281	0.960778	1.10434	0.821944
822	3.0039			822	12.3578		822	12.3578	3.0039	1.46195	0.97661	1.15173	0.830991
824	2.89502			824	12.3207		824	12.3207	2.89502	1.5136	0.966006	1.13795	0.844318
826	2.75409			826	12.2007		826	12.2007	2.75409	1.39586	0.963939	1.16767	0.849919
828	2.57325			828	12.1089		828	12.1089	2.57325	1.58542	0.966863	1.08842	0.878661
830	2.59926			830	12.0156		830	12.0156	2.59926	1.64789	0.968493	1.12593	0.859689
832	2.45912			832	11.9783		832	11.9783	2.45912	1.64735	0.980961	1.10951	0.892079
834	2.47464			834	11.8733		834	11.8733	2.47464	1.73969	1.00315	1.15647	0.88355
836	2.35771			836	11.7531		836	11.7531	2.35771	1.74845	0.991174	1.12119	0.858101
838	2.3993			838	11.6862		838	11.6862	2.3993	1.70762	0.98499	1.15199	0.857585
840	2.34987			840	11.5832		840	11.5832	2.34987	1.68456	0.966319	1.1352	0.850847
842	2.48549			842	11.5229		842	11.5229	2.48549	1.59009	0.962677	1.12916	0.85729
844	2.39625			844	11.5146		844	11.5146	2.39625	1.75684	0.969126	1.11763	0.838848
846	2.21938			846	11.5399		846	11.5399	2.21938	1.71151	0.970378	1.12208	0.81849
848	2.34871			848	11.4561		848	11.4561	2.34871	1.74323	0.960498	1.1255	0.832397
850	2.20489			850	11.3717		850	11.3717	2.20489	1.68649	0.956873	1.1118	0.834394
852	2.25217			852	11.3107		852	11.3107	2.25217	1.74472	0.961284	1.14103	0.84915
854	2.26056			854	11.2874		854	11.2874	2.26056	1.71417	0.982532	1.19853	0.828168
856	2.16191			856	11.2378		856	11.2378	2.16191	1.68545	0.982161	1.09134	0.813892
858	2.11947			858	11.196		858	11.196	2.11947	1.64073	0.970767	1.16048	0.845237
860	2.06213			860	11.1856		860	11.1856	2.06213	1.68572	0.958886	1.15347	0.845254
862	2.14361			862	11.1505		862	11.1505	2.14361	1.75257	0.94932	1.11757	0.821756
864	2.03619			864	11.1197		864	11.1197	2.03619	1.64307	0.95568	1.14898	0.820384
866	2.13977			866	11.0894		866	11.0894	2.13977	1.59974	0.966022	1.1569	0.838471
868	2.02279			868	11.0554		868	11.0554	2.02279	1.71964	0.976276	1.17888	0.835298
870	2.02697			870	11.0456		870	11.0456	2.02697	1.66444	0.967767	1.15104	0.849703
872	2.08777			872	11.0042		872	11.0042	2.08777	1.73584	0.998737	1.18302	0.829239
874	2.06699			874	10.9501		874	10.9501	2.06699	1.70939	1.01104	1.17317	0.856873
876	2.02291			876	10.9219		876	10.9219	2.02291	1.71673	1.01076	1.15315	0.829217
878	2.00752			878	11.2216		878	11.2216	2.00752	1.88366	0.970714	1.18846	0.873073
880	1.97693			880	12.2009		880	12.2009	1.97693	1.96191	0.946159	1.22451	0.854656
882	2.00645			882	13.9615		882	13.9615	2.00645	1.92771	0.974585	1.16852	0.850097
884	1.90954			884	16.6547		884	16.6547	1.90954	1.84292	0.965432	1.29074	0.860406
886	1.80072			886	19.8431		886	19.8431	1.80072	1.77773	0.994903	1.22428	0.870452
888	1.66496			888	22.4862		888	22.4862	1.66496	1.79673	0.984993	1.22269	0.893611
890	1.51191			890	24.1526		890	24.1526	1.51191	1.66459	0.991451	1.24376	0.906702
892	1.42699			892	25.2197		892	25.2197	1.42699	1.6437	0.953393	1.24419	0.884799
894	1.31422			894	26.0051		894	26.0051	1.31422	1.52577	0.950267	1.19973	0.882443
896	1.29936			896	26.6485		896	26.6485	1.29936	1.46529	0.969125	1.21419	0.910568
898	1.33507			898	27.1401		898	27.1401	1.33507	1.34672	0.972097	1.27829	0.898854
900	1.30934			900	27.5118		900	27.5118	1.30934	1.36798	0.964249	1.29322	0.914291
902	1.287			902	27.8429		902	27.8429	1.287	1.31883	0.960591	1.24565	0.903734
904	1.26691			904	28.1638		904	28.1638	1.26691	1.32119	0.975265	1.25617	0.90139
906	1.32523			906	28.4616		906	28.4616	1.32523	1.25797	1.0032	1.28296	0.912123
908	1.22908			908	28.7136		908	28.7136	1.22908	1.31097	0.992736	1.26813	0.895601
910	1.2173			910	28.9455		910	28.9455	1.2173	1.27205	0.978821	1.27269	0.888741
912	1.22748			912	29.145		912	29.145	1.22748	1.30048	0.952163	1.26728	0.881785
914	1.23862			914	29.3366		914	29.3366	1.23862	1.33972	0.966771	1.2699	0.889061
916	1.25337			916	29.5131		916	29.5131	1.25337	1.33106	0.989345	1.27061	0.878849
918	1.20762			918	29.655		918	29.655	1.20762	1.28873	0.997445	1.26576	0.88899
920	1.24455			920	29.7797		920	29.7797	1.24455	1.32546	0.971651	1.25191	0.884717
922	1.20274			922	29.8903		922	29.8903	1.20274	1.33149	0.963177	1.26995	0.88996
924	1.22453			924	29.9927		924	29.9927	1.22453	1.36269	0.959367	1.22491	0.897259
926	1.17938			926	30.0848		926	30.0848	1.17938	1.35959	0.986525	1.21462	0.891776
928	1.23491			928	30.1636		928	30.1636	1.23491	1.36285	0.964046	1.25706	0.897044
930	1.19468			930	30.2434		930	30.2434	1.19468	1.36211	0.944008	1.22299	0.90569
932	1.17521			932	30.3202		932	30.3202	1.17521	1.36447	0.912149	1.22632	0.903286
934	1.17835			934	30.3785		934	30.3785	1.17835	1.35365	0.922318	1.22987	0.913504
936	1.19345			936	30.4272		936	30.4272	1.19345	1.39293	0.952148	1.21161	0.907703
938	1.13462			938	30.469		938	30.469	1.13462	1.42828	0.970564	1.20007	0.912837
940	1.16315			940	30.5131		940	30.5131	1.16315	1.37258	0.977805	1.23078	0.915398
942	1.09778			942	30.5474		942	30.5474	1.09778	1.39548	0.985957	1.18353	0.906409
944	1.13931			944	30.5833		944	30.5833	1.13931	1.42691	0.981063	1.21167	0.918015
946	1.1421			946	30.6234		946	30.6234	1.1421	1.40783	0.971773	1.24257	0.901884
948	1.12859			948	30.6587		948	30.6587	1.12859	1.45244	0.942035	1.23365	0.912445
950	1.18147			950	30.6936		950	30.6936	1.18147	1.40874	0.917358	1.25107	0.915596
952	1.12412			952	30.7209		952	30.7209	1.12412	1.46408	0.897448	1.25419	0.907895
954	1.10589			954	30.7451		954	30.7451	1.10589	1.39655	0.89026	1.25718	0.919295
956	1.13985			956	30.7649		956	30.7649	1.13985	1.43938	0.885156	1.24061	0.939191
958	1.131			958	30.7833		958	30.7833	1.131	1.38691	0.875173	1.28044	0.947841
960	1.11633			960	30.7967		960	30.7967	1.11633	1.44364	0.867664	1.25307	0.933062
962	1.13298			962	30.8129		962	30.8129	1.13298	1.4381	0.851612	1.23643	0.944877
964	1.17109			964	30.8212		964	30.8212	1.17109	1.45942	0.861395	1.27175	0.926603
966	1.15036			966	30.8226		966	30.8226	1.15036	1.40425	0.847346	1.27525	0.945005
968	1.14198			968	30.8241		968	30.8241	1.14198	1.40039	0.86468	1.28606	0.937483
970	1.12997			970	30.8413		970	30.8413	1.12997	1.34865	0.869416	1.28771	0.93837
972	1.13674			972	30.8528		972	30.8528	1.13674	1.43205	0.897916	1.27524	0.936423
974	1.1488			974	30.8568		974	30.8568	1.1488	1.36724	0.904924	1.27077	0.939546
976	1.17999			976	30.8649		976	30.8649	1.17999	1.37903	0.923618	1.27808	0.948937
978	1.19067			978	30.8729		978	30.8729	1.19067	1.37055	0.913337	1.31307	0.948676
980	1.20251			980	30.868		980	30.868	1.20251	1.32533	0.897828	1.27886	0.943427
982	1.17999			982	30.8656		982	30.8656	1.17999	1.32268	0.898859	1.24932	0.936981
984	1.21359			984	30.8716		984	30.8716	1.21359	1.28233	0.880647	1.27875	0.937973
986	1.21642			986	30.8795		986	30.8795	1.21642	1.28014	0.903694	1.2827	0.941951
988	1.19442			988	30.882		988	30.882	1.19442	1.24692	0.89984	1.29525	0.95583
990	1.25524			990	30.8767		990	30.8767	1.25524	1.28338	0.913304	1.29609	0.952001
992	1.34559			992	30.894		992	30.894	1.34559	1.27566	0.910184	1.29615	0.943859
994	1.30574			994	30.9031		994	30.9031	1.30574	1.27554	0.888778	1.26576	0.951484
996	1.30682			996	30.9111		996	30.9111	1.30682	1.24665	0.91375	1.2523	0.952218
998	1.27094			998	30.9067		998	30.9067	1.27094	1.28182	0.9474	1.31431	0.948931
1000	1.28139			1000	30.9056		1000	30.9056	1.28139	1.23842	0.959357	1.28681	0.960259
1002	1.23343			1002	30.9103		1002	30.9103	1.23343	1.23401	0.951833	1.29652	0.958921
1004	1.25086			1004	30.902		1004	30.902	1.25086	1.26794	0.93845	1.26068	0.95482
1006	1.17664			1006	30.8977		1006	30.8977	1.17664	1.25998	0.937528	1.28039	0.987006
1008	1.17086			1008	30.8942		1008	30.8942	1.17086	1.25382	0.946174	1.2972	0.990988
1010	1.18126			1010	30.8859		1010	30.8859	1.18126	1.2018	0.943286	1.25947	1.00608
1012	1.15918			1012	30.881		1012	30.881	1.15918	1.25488	0.968342	1.278	1.0017
1014	1.14364			1014	30.8732		1014	30.8732	1.14364	1.1921	0.976736	1.29804	0.993799
1016	1.16656			1016	30.8654		1016	30.8654	1.16656	1.22773	1.0294	1.2892	0.967937
1018	1.09653			1018	30.8514		1018	30.8514	1.09653	1.21331	1.01141	1.29312	0.972661
1020	1.0982			1020	30.8452		1020	30.8452	1.0982	1.1912	1.00157	1.31965	0.960634
1022	1.1405			1022	30.8365		1022	30.8365	1.1405	1.22289	0.943357	1.31378	0.958527
1024	1.11283			1024	30.824		1024	30.824	1.11283	1.26558	1.0345	1.31406	0.95236
1026	1.0776			1026	30.8181		1026	30.8181	1.0776	1.18889	1.06847	1.30614	0.944963
1028	1.13408			1028	30.8201		1028	30.8201	1.13408	1.22011	1.14805	1.26388	0.937768
1030	1.10968			1030	30.8193		1030	30.8193	1.10968	1.24238	1.10964	1.16043	0.935693
1032	1.10995			1032	30.8146		1032	30.8146	1.10995	1.21159	1.10109	1.18926	0.93621
1034	1.11087			1034	30.8147		1034	30.8147	1.11087	1.21385	1.07259	1.16073	0.923071
1036	1.10303			1036	30.8074		1036	30.8074	1.10303	1.21574	1.07029	1.15649	0.913063
1038	1.0969			1038	30.7929		1038	30.7929	1.0969	1.25264	1.14058	1.12806	0.920515
1040	1.08091			1040	30.7803		1040	30.7803	1.08091	1.22075	1.17832	1.13445	0.91878
1042	1.10624			1042	30.7601		1042	30.7601	1.10624	1.18113	1.19169	1.13096	0.913744
1044	1.07883			1044	30.7456		1044	30.7456	1.07883	1.22274	1.13044	1.08465	0.918361
1046	1.09725			1046	30.7436		1046	30.7436	1.09725	1.16486	1.09905	1.1089	0.91452
1048	1.12363			1048	30.7546		1048	30.7546	1.12363	1.1898	1.10844	1.09799	0.907589
1050	1.09035			1050	30.7669		1050	30.7669	1.09035	1.20546	1.11062	1.08834	0.90946
1052	1.07691			1052	30.7639		1052	30.7639	1.07691	1.21019	1.14079	1.06326	0.91241
1054	1.0683			1054	30.7589		1054	30.7589	1.0683	1.21465	1.01296	1.06419	0.919024
1056	1.06067			1056	30.7547		1056	30.7547	1.06067	1.21216	1.00012	1.06026	0.920413
1058	1.04083			1058	30.7605		1058	30.7605	1.04083	1.20577	0.960265	1.06936	0.906342
1060	1.06936			1060	30.7723		1060	30.7723	1.06936	1.17685	1.07348	1.05526	0.911017
1062	1.10206			1062	30.7638		1062	30.7638	1.10206	1.22181	1.10326	1.04319	0.906689
1064	1.07526			1064	30.7525		1064	30.7525	1.07526	1.20266	1.1419	1.05333	0.90182
1066	1.08101			1066	30.743		1066	30.743	1.08101	1.1927	1.17865	1.02079	0.907065
1068	1.07949			1068	30.7423		1068	30.7423	1.07949	1.18567	1.17457	1.05999	0.907764
1070	1.04762			1070	30.7387		1070	30.7387	1.04762	1.20735	1.12208	1.04052	0.902822
1072	1.08448			1072	30.7285		1072	30.7285	1.08448	1.25358	1.11848	1.04131	0.90704
1074	1.08499			1074	30.711		1074	30.711	1.08499	1.19885	1.12794	1.04563	0.905643
1076	1.10553			1076	30.695		1076	30.695	1.10553	1.18959	1.15108	1.02717	0.906982
1078	1.06119			1078	30.6824		1078	30.6824	1.06119	1.16039	1.13446	1.04735	0.908697
1080	1.08434			1080	30.678		1080	30.678	1.08434	1.1664	1.13256	1.06666	0.904293
1082	1.07092			1082	30.6742		1082	30.6742	1.07092	1.159	1.12227	1.07138	0.90281
1084	1.0936			1084	30.6775		1084	30.6775	1.0936	1.17149	1.1517	1.06466	0.909704
1086	1.07276			1086	30.6734		1086	30.6734	1.07276	1.18702	1.17759	1.03883	0.905884
1088	1.08887			1088	30.6655		1088	30.6655	1.08887	1.15515	1.16769	1.04607	0.902264
1090	1.0723			1090	30.6566		1090	30.6566	1.0723	1.16707	1.14627	1.04063	0.908125
1092	1.08144			1092	30.6492		1092	30.6492	1.08144	1.20002	1.15466	1.04965	0.902516
1094	1.09266			1094	30.6466		1094	30.6466	1.09266	1.19649	1.22171	1.04705	0.911863
1096	1.10136			1096	30.6525		1096	30.6525	1.10136	1.18624	1.18176	1.05382	0.892369
1098	1.08371			1098	30.6555		1098	30.6555	1.08371	1.2009	1.08743	1.0476	0.902086
1100	1.08676			1100	30.664		1100	30.664	1.08676	1.17656	1.08358	1.06048	0.912438
1102	1.05661			1102	30.6584		1102	30.6584	1.05661		1.08831	1.06445	0.895171
1104	1.09457			1104	30.6563		1104	30.6563	1.09457		1.20942	1.05336	0.919741
1106	1.10372			1106	30.6508		1106	30.6508	1.10372		1.20567	1.04813	0.906121
1108	1.05274			1108	30.6492		1108	30.6492	1.05274		1.19699	1.07182	0.902215
1110	1.08			1110	30.6394		1110	30.6394	1.08		1.09665	1.0821	0.902717
1112	1.10417			1112	30.6289		1112	30.6289	1.10417		1.02826	1.07553	0.91344
1114	1.08068			1114	30.6176		1114	30.6176	1.08068		0.9493	1.05328	0.899029
1116	1.09484			1116	30.5352		1116	30.5352	1.09484		0.902673	1.05632	0.894339
1118	1.02873			1118	30.1267		1118	30.1267	1.02873		0.867823	1.04304	0.900993
1120	1.04226			1120	29.315		1120	29.315	1.04226		0.925617	1.06114	0.896448
1122	1.0622			1122	28.2616		1122	28.2616	1.0622		0.959297	1.05429	0.901049
1124	1.0258			1124	27.1087		1124	27.1087	1.0258		0.987342	1.00896	0.893391
1126	1.04951			1126	25.9765		1126	25.9765	1.04951		0.991637	1.01401	0.87862
1128	1.05142			1128	24.931		1128	24.931	1.05142		0.983776	1.01624	0.873593
1130	1.12442			1130	23.9622		1130	23.9622	1.12442		0.970874	1.00714	0.881392
1132	1.1796			1132	23.0598		1132	23.0598	1.1796		0.974528	0.9813	0.867205
1134	1.3014			1134	22.2227		1134	22.2227	1.3014		0.986103	0.986307	0.875312
1136	1.31333			1136	21.4477		1136	21.4477	1.31333		0.999119	0.980311	0.871443
1138	1.35274			1138	20.7138		1138	20.7138	1.35274		0.985595	0.973061	0.876138
1140	1.39738			1140	20.0213		1140	20.0213	1.39738		0.977009	0.973002	0.877105
1142	1.37199			1142	19.336		1142	19.336	1.37199		0.992806	0.962641	0.883689
1144	1.36497			1144	18.6894		1144	18.6894	1.36497		1.00011	0.964245	0.876065
1146	1.35327			1146	18.0463		1146	18.0463	1.35327		1.02579	0.967308	0.875561
1148	1.32966			1148	17.444		1148	17.444	1.32966		0.975075	0.963357	0.882073
1150	1.32077			1150	16.9062		1150	16.9062	1.32077		0.952403	0.944581	0.894557
1152	1.371			1152	16.383		1152	16.383	1.371		0.930858	0.950154	0.889664
1154	1.364			1154	15.8714		1154	15.8714	1.364		0.971765	0.941747	0.853826
1156	1.37776			1156	15.4619		1156	15.4619	1.37776		0.996291	0.940846	0.832614
1158	1.32742			1158	15.1122		1158	15.1122	1.32742		0.980529	0.960848	0.836382
1160	1.31205			1160	14.7973		1160	14.7973	1.31205		0.967814	0.926095	0.818002
1162	1.34656			1162	14.4964		1162	14.4964	1.34656		0.954128	0.956125	0.804261
1164	1.36266			1164	14.2816		1164	14.2816	1.36266		0.96385	0.932311	0.810082
1166	1.33049			1166	14.0455		1166	14.0455	1.33049		0.963423	0.957316	0.801828
1168	1.34838			1168	13.8045		1168	13.8045	1.34838		0.976086	0.955712	0.805525
1170	1.32194			1170	13.5829		1170	13.5829	1.32194		0.973656	0.953442	0.806011
1172	1.36911			1172	13.4374		1172	13.4374	1.36911		0.953776	0.965977	0.812322
1174	1.33956			1174	13.2943		1174	13.2943	1.33956		0.92941	0.929425	0.80945
1176	1.35645			1176	13.1435		1176	13.1435	1.35645		0.908741	0.972425	0.800596
1178	1.3531			1178	12.9984		1178	12.9984	1.3531		0.920681	0.919418	0.784355
1180	1.40742			1180	12.8427		1180	12.8427	1.40742		0.925931	0.990811	0.802274
1182	1.39714			1182	12.7077		1182	12.7077	1.39714		0.939793	0.9858	0.782368
1184	1.34956			1184	12.5811		1184	12.5811	1.34956		0.923187	0.941643	0.817225
1186	1.39288			1186	12.5239		1186	12.5239	1.39288		0.920088	0.963476	0.836061
1188	1.34135			1188	12.4328		1188	12.4328	1.34135		0.937755	0.991465	0.831958
1190	1.32915			1190	12.2964		1190	12.2964	1.32915		0.925491	0.939726	0.834985
1192	1.37148			1192	12.2321		1192	12.2321	1.37148		0.959853	0.97222	0.829043
1194	1.33651			1194	12.1333		1194	12.1333	1.33651		0.965234	0.9646	0.825315
1196	1.30558			1196	12.0415		1196	12.0415	1.30558		0.996442	0.986568	0.838921
1198	1.28064			1198	11.9818		1198	11.9818	1.28064		0.974108	1.00623	0.822537
1200	1.32106			1200	11.8888		1200	11.8888	1.32106		0.949288	1.01596	0.82458
1202	1.32243			1202	11.8362		1202	11.8362	1.32243		0.948771	1.06639	0.837457
1204	1.32276			1204	11.7332		1204	11.7332	1.32276		0.947215	1.07352	0.835834
1206	1.38371			1206	11.6521		1206	11.6521	1.38371		0.955464	1.00755	0.821378
1208	1.32153			1208	11.5697		1208	11.5697	1.32153		0.976664	1.05859	0.828639
1210	1.29132			1210	11.5275		1210	11.5275	1.29132		0.989583	1.03827	0.794707
1212	1.31807			1212	11.5014		1212	11.5014	1.31807		0.993316	1.08001	0.798958
1214	1.3468			1214	11.4427		1214	11.4427	1.3468		0.976099	1.06122	0.825364
1216	1.31636			1216	11.4122		1216	11.4122	1.31636		0.964212	1.06797	0.797667
1218	1.30091			1218	11.3928		1218	11.3928	1.30091		0.966245	1.08475	0.788281
1220	1.33413			1220	11.3482		1220	11.3482	1.33413		0.953761	1.05218	0.80919
1222	1.32851			1222	11.2782		1222	11.2782	1.32851		0.941848	1.08889	0.781978
1224	1.30977			1224	11.214		1224	11.214	1.30977		0.942414	1.06547	0.768315
1226	1.30297			1226	11.1675		1226	11.1675	1.30297		0.929219	1.06419	0.780138
1228	1.26327			1228	11.1541		1228	11.1541	1.26327		0.957469	1.03831	0.785295
1230	1.27204			1230	11.1117		1230	11.1117	1.27204		0.945371	1.09504	0.778723
1232	1.28629			1232	11.0702		1232	11.0702	1.28629		0.939862	1.08068	0.78916
1234	1.31215			1234	11.0362		1234	11.0362	1.31215		0.909736	1.06549	0.786386
1236	1.3864			1236	11.006		1236	11.006	1.3864		0.882142	1.05388	0.781415
1238	1.31571			1238	11.2302		1238	11.2302	1.31571		0.927604	1.10098	0.769616
1240	1.39708			1240	12.0473		1240	12.0473	1.39708		0.936673	1.16029	0.781157
1242	1.36582			1242	13.5894		1242	13.5894	1.36582		0.96124	1.11088	0.788417
1244	1.40507			1244	16.003		1244	16.003	1.40507		0.918242	1.11305	0.812438
1246	1.35316			1246	19.0174		1246	19.0174	1.35316		0.897498	1.14429	0.811775
1248	1.2462			1248	21.7327		1248	21.7327	1.2462		0.902183	1.1802	0.832721
1250	1.16098			1250	23.6152		1250	23.6152	1.16098		0.908645	1.15083	0.840894
1252	1.15849			1252	24.814		1252	24.814	1.15849		0.948844	1.1485	0.836206
1254	1.09137			1254	25.6779		1254	25.6779	1.09137		0.953512	1.06444	0.838723
1256	1.10177			1256	26.3433		1256	26.3433	1.10177		0.971645	1.09984	0.858456
1258	1.0363			1258	26.8623		1258	26.8623	1.0363		0.972432	1.12242	0.865545
1260	1.04415			1260	27.2627		1260	27.2627	1.04415		0.977388	1.0963	0.888908
1262	1.04316			1262	27.5927		1262	27.5927	1.04316		0.966659	1.09897	0.88676
1264	1.02823			1264	27.9111		1264	27.9111	1.02823		0.959116	1.08853	0.882994
1266	0.993848			1266	28.1935		1266	28.1935	0.993848		0.964454	1.0647	0.88779
1268	0.993626			1268	28.4883		1268	28.4883	0.993626		0.967065	1.06584	0.878799
1270	0.999672			1270	28.7216		1270	28.7216	0.999672		0.960371	1.05758	0.880473
1272	0.992835			1272	28.9263		1272	28.9263	0.992835		0.997705	1.06179	0.876117
1274	0.977594			1274	29.1232		1274	29.1232	0.977594		1.01176	1.04988	0.874932
1276	0.971886			1276	29.309		1276	29.309	0.971886		1.01689	1.06745	0.866072
1278	0.975465			1278	29.451		1278	29.451	0.975465		0.986642	1.0537	0.866195
1280	0.968058			1280	29.5835		1280	29.5835	0.968058		0.982407	1.03991	0.866197
1282	1.02021			1282	29.7138		1282	29.7138	1.02021		1.01585	1.06693	0.868342
1284	0.962812			1284	29.8353		1284	29.8353	0.962812		1.00739	1.04401	0.867158
1286	0.988712			1286	29.9435		1286	29.9435	0.988712		1.03235	1.05837	0.865484
1288	0.982437			1288	30.0408		1288	30.0408	0.982437		1.02466	1.03586	0.868243
1290	0.96123			1290	30.1381		1290	30.1381	0.96123		1.01999	1.02971	0.858917
1292	0.984662			1292	30.2167		1292	30.2167	0.984662		0.991371	1.04995	0.86966
1294	0.983752			1294	30.284		1294	30.284	0.983752		0.974487	1.04684	0.863907
1296	1.00018			1296	30.3504		1296	30.3504	1.00018		0.985696	1.05003	0.868266
1298	1.00025			1298	30.4226		1298	30.4226	1.00025		1.00658	1.05151	0.872109
1300	0.998444			1300	30.4883		1300	30.4883	0.998444		0.998758	1.05403	0.870149
1302	0.97668			1302	30.5438		1302	30.5438	0.97668		1.0055	1.05573	0.874468
1304	1.00109			1304	30.5861		1304	30.5861	1.00109		0.985402	1.05692	0.869844
1306	0.9891			1306	30.6368		1306	30.6368	0.9891		0.983026	1.05531	0.868971
1308	1.01919			1308	30.6946		1308	30.6946	1.01919		0.951101	1.07282	0.873335
1310	1.01913			1310	30.7287		1310	30.7287	1.01913		0.95182	1.03878	0.874007
1312	0.992436			1312	30.7637		1312	30.7637	0.992436		0.927369	1.04877	0.870097
1314	1.00158			1314	30.7872		1314	30.7872	1.00158		0.924976	1.059	0.882701
1316	1.01525			1316	30.8171		1316	30.8171	1.01525		0.924068	1.06828	0.881091
1318	1.01197			1318	30.839		1318	30.839	1.01197		0.953199	1.07365	0.890823
1320	1.02041			1320	30.866		1320	30.866	1.02041		0.956793	1.06259	0.880453
1322	1.02598			1322	30.8912		1322	30.8912	1.02598		0.948379	1.06743	0.872796
1324	1.04209			1324	30.9075		1324	30.9075	1.04209		0.934299	1.06665	0.891748
1326	1.0366			1326	30.9258		1326	30.9258	1.0366		0.943846	1.07571	0.890923
1328	1.05713			1328	30.9419		1328	30.9419	1.05713		0.926469	1.07058	0.889042
1330	1.01529			1330	30.9522		1330	30.9522	1.01529		0.948611	1.10369	0.887806
1332	1.04614			1332	30.9465		1332	30.9465	1.04614		0.970222	1.07387	0.896741
1334	1.05149			1334	30.9576		1334	30.9576	1.05149		0.990291	1.08706	0.891848
1336	1.04639			1336	30.9627		1336	30.9627	1.04639		0.98302	1.09293	0.899276
1338	1.05744			1338	30.9724		1338	30.9724	1.05744		0.947379	1.10641	0.89204
1340	1.01875			1340	30.9777		1340	30.9777	1.01875		0.952983	1.08891	0.904341
1342	1.02935			1342	30.9834		1342	30.9834	1.02935		0.93262	1.10308	0.899246
1344	1.05364			1344	30.9924		1344	30.9924	1.05364		0.938903	1.09286	0.895988
1346	1.07511			1346	30.9976		1346	30.9976	1.07511		0.932425	1.07632	0.90634
1348	1.08652			1348	30.9996		1348	30.9996	1.08652		0.950827	1.12121	0.920037
1350	1.06392			1350	31.0074		1350	31.0074	1.06392		0.954488	1.09777	0.902752
1352	1.06797			1352	31.0039		1352	31.0039	1.06797		0.94931	1.11911	0.904379
1354	1.07558			1354	31.0023		1354	31.0023	1.07558		0.935404	1.12229	0.902101
1356	1.08027			1356	30.9982		1356	30.9982	1.08027		0.936634	1.09592	0.900845
1358	1.12246			1358	30.9965		1358	30.9965	1.12246		0.956486	1.11222	0.906071
1360	1.06653			1360	30.9905		1360	30.9905	1.06653		0.963952	1.10783	0.910338
1362	1.08159			1362	30.9829		1362	30.9829	1.08159		0.968233	1.11189	0.90113
1364	1.05689			1364	30.9655		1364	30.9655	1.05689		0.970134	1.11474	0.903737
1366	1.06892			1366	30.9433		1366	30.9433	1.06892		0.97974	1.11134	0.908266
1368	1.08338			1368	30.936		1368	30.936	1.08338		0.976289	1.12408	0.91949
1370	1.07344			1370	30.9234		1370	30.9234	1.07344		0.970991	1.08944	0.904591
1372	1.09616			1372	30.9257		1372	30.9257	1.09616		0.977106	1.09755	0.91626
1374	1.09726			1374	30.9257		1374	30.9257	1.09726		0.96992	1.12479	0.902578
1376	1.11407			1376	30.9214		1376	30.9214	1.11407		0.969894	1.14073	0.906365
1378	1.12916			1378	30.9104		1378	30.9104	1.12916		0.950298	1.11165	0.917143
1380	1.12003			1380	30.9009		1380	30.9009	1.12003		0.955995
1382	1.12245
	1.03965
	1.01523
	1.00182
	1.03309
	1.00698
	1.03257
	1.01981
	0.997231
	0.987693
	1.00178
	1.0169
	1.00639
	0.989425
	1.04402
	1.04927
	1.10506
	1.08211
	1.12513
	1.16737
	1.04789
	1.04047
	1.0607
	1.03677
	0.970287
	1.00379
	0.970277
	0.953342
	0.992125
	0.991078
	0.965447
	1.13931
	1.1421
	1.12859
	1.18147
	1.12412
	1.10589
	1.13985
	1.131
	1.11633
	1.13298
	1.17109
	1.15036
	1.14198
	1.12997
	1.13674
	1.1488
	1.17999
	1.19067
	1.20251
	1.17999
	1.21359
	1.21642
	1.19442
	1.25524
	1.34559
	1.30574
	1.30682
	1.27094
	1.28139
	1.23343
	1.02598
	1.04209
	1.0366
	1.05713
	1.01529
	1.04614
	1.05149
	1.04639
	1.05744
	1.01875
	1.02935
	1.05364
	1.07511
	1.08652
	1.06392
	1.06797
	1.07558
	1.08027
	1.12246
	1.06653
	1.08159
	1.05689
	1.06892
	1.08338
	1.07344
	1.09616
	1.09726
	1.11407
	1.12916
	1.12003
