# Supplementary material for: STIM1 and ORAI1 form a novel cold transduction mechanism in sensory and sympathetic neurons
Source: EMBO J. 2022 Dec 16;42(3):e111348. doi: 10.15252/embj.2022111348 (PMC9890232; doi:10.15252/embj.2022111348)
Supplement: Supplementary file 8 — Source Data for Figure 3 [file EMBJ-42-e111348-s010.zip › Figure_3/EMBOJ-2022-111348R1_SourceDataForFigure3D.xlsx]

## Sheet: Tabelle1
cold	cold+verpamil
10.2177	6.68543
8.59119	8.58624
6.06885	8.26929
8.59119	7.60815
10.6101	7.16657
6.23868	10.1034
15.8915	6.68543
9.89838	10.1034
8.2363	7.41348
13.3877	7.68236
7.92108	7.47768
8.59119	6.55249
11.0864	8.58624
8.72912	8.47258
14.5035	6.63897
8.13163	8.07805
15.8915	9.75521
9.17425	6.61841
8.72912	9.46882
9.89838	11.1119
13.3877	10.5518
9.21251	8.37549
6.88521	7.83808
6.1413	7.83808
15.8915	7.93349
17.4622	6.61841
12.4526	8.58624
9.21251	8.16092
7.22155	7.2531
9.89838	8.16092
10.2177	8.37549
13.3877	10.5518
10.2177	7.21223
8.2363	7.35142
9.89838	11.1119
13.3877	12.5654
9.21251	9.75521
10.2177	7.68236
11.6896	8.26929
6.46312	8.26929
6.32932	6.70567
9.89838	9.46882
11.6896	9.0348
17.4622	12.5654
8.72912	10.5518
8.35539	21.2431
9.40433	7.83808
17.4622	8.71603
8.02049	7.83808
7.37029	12.5654
7.37029	9.0348
13.3877	7.60815
8.35539	6.77753
9.40433	7.35142
10.6101	8.26929
8.47947	16.2822
17.4622	10.1034
17.4622	10.1034
14.5035	9.75521
7.29028	9.75521
17.4622	7.35142
11.0864	8.47258
11.6896	8.26929
11.0864	9.46882
9.89838	7.93349
9.89838	10.5518
9.17425	10.5518
11.0864	8.58624
7.4708	9.75521
15.8915	8.86378
13.3877	7.83808
6.52554	16.2822
17.4622	7.75829
5.9372	6.88787
7.22155	7.16657
11.0864	11.1119
7.29028	6.90691
9.62826	7.60815
9.21251	9.22978
11.6896	11.1119
17.4622	9.0348
8.35539	8.37549
9.03331	8.86378
9.21251	10.1034
17.4622	13.5496
9.21251	10.5518
9.21251	8.71603
8.47947	8.71603
9.40433	9.22978
8.47947	8.37549
15.8915	10.5518
11.0864	10.1034
11.6896	9.75521
11.0864	9.22978
11.6896	7.47768
10.2177	7.60815
13.3877	7.60815
12.4526	9.0348
11.6896	8.71603
14.5035	8.71603
6.77275	10.1034
13.3877	11.1119
9.40433	8.58624
9.89838	9.22978
9.89838	8.47258
9.21251	8.16092
9.62826	10.1034
17.4622	12.5654
12.4526	9.46882
12.4526	8.37549
8.13163	10.5518
9.89838	8.47258
8.2363	11.1119
9.62826	9.22978
10.6101	11.7732
15.8915	6.77753
10.2177	10.5518
8.72912	8.16092
13.3877	11.7732
12.4526	8.04608
13.3877	8.86378
10.2177	8.16092
17.4622	7.43747
8.88384	9.08523
6.54823	6.42553
6.69834	7.10751
6.69834	9.63771
8.48988	16.9003
9.78095	8.23662
13.4165	8.61972
9.27118	7.43747
8.84496	6.98299
8.48988	6.53052
6.78045	9.63771
26.4837	7.91973
9.27118	11.1215
8.48988	8.23662
11.1587	13.4893
7.94792	10.3023
12.1411	8.61972
8.84496	10.3023
7.39968	8.61972
13.4165	9.08523
8.19245	11.1215
9.27118	5.65273
11.1587	11.1215
13.4165	6.18823
11.1587	15.1101
15.0024	6.71655
6.27225	6.58847
6.69834	7.43747
5.60695	6.10738
7.10053	8.61972
8.48988	8.61972
7.73561	7.6561
5.89595	6.71655
9.27118	8.23662
10.3977	16.9003
7.94792	12.1632
8.19245	8.23662
6.69834	11.1215
8.19245	7.43747
7.94792	5.81006
7.73561	7.6561
9.78095	9.63771
8.84496	6.22929
12.1411	7.43747
9.27118	9.08523
12.1411	8.61972
12.1411	10.2837
15.0024	7.25095
13.4165	7.60912
8.19245	13.1916
10.3977	8.06889
5.48187	14.3745
6.6204	7.82815
8.48988	7.07006
5.27419	12.2404
7.55977	14.3745
8.84496	8.06889
9.78095	8.73481
7.46125	7.07006
13.5209	7.95036
7.85622	10.8174
14.666	9.84177
7.72683	11.4571
12.6027	11.4571
29.1914	8.00988
9.07659	12.2404
13.5209	10.8174
10.2183	13.1916
16.0703	9.4772
16.0703	9.84177
17.9595	10.8174
9.85513	8.93442
7.85622	8.4269
9.85513	8.73481
10.6759	8.00988
13.5209	12.2404
11.2163	7.66166
12.6027	8.5667
14.666	10.8174
9.07659	13.1916
11.2163	10.8174
8.74	9.1781
8.29751	7.66166
8.49126	8.5667
8.06051	8.5667
8.39031	7.25095
8.29751	10.8174
10.2183	10.8174
7.28182	10.8174
9.85513	13.1916
26.7873	12.2404
14.666	12.2404
8.21685	8.5667
7.79084	7.95036
7.79084	10.8174
13.5209	8.06889
8.29751	14.3745
9.55325	11.4571
9.07659	14.3745
10.6759	8.21709
12.6027	7.07006
14.666	9.84177
9.85513	8.4269
7.92124	7.21797
10.2183	9.4772
16.0703	8.5667
16.0703	9.84177
10.2183	9.84177
13.5209	8.13704
12.6027	9.4772
7.72683	9.4772
26.3085	8.13704
13.5209	9.1781
12.6027	7.10351
9.07659	8.00988
8.74	8.73481
7.28182	8.13704
8.39031	13.1916
27.0166	8.4269
9.55325	7.10351
26.3085	7.25095
7.92124	10.8174
8.39031	13.1916
10.2183	9.1781
17.6912	10.2837
10.6759	10.8174
8.06051	9.1781
17.6912	7.88826
7.5658	10.2837
9.55325	9.1781
9.55325	8.4269
8.21685	7.88826
8.607	10.8174
12.6027	7.95036
13.5209	8.13704
13.5209	10.2837
12.6027	9.4772
14.666	13.1916
11.2163	11.4571
7.1013	9.84177
10.6759	10.8174
9.55325	8.4269
14.666	9.4772
7.79084	9.4772
8.607	6.80697
13.5209	7.32248
7.92124	9.1781
11.8498	8.93442
16.0703	8.5667
11.8498	11.4571
9.29601	8.06889
10.6759	8.93442
8.49126	8.312
11.8498	8.21709
7.98789	15.8063
8.29751	8.312
11.2163	13.1916
12.6027	13.1916
9.07659	8.312
9.85513	9.4772
9.85513	12.2404
9.29601	9.1781
8.21685	8.06889
8.49126	8.13704
16.0703	7.35639
9.85513	9.4772
17.6912	13.1916
12.6027	8.13704
8.21685	10.8174
8.29751	10.8174
12.6027	9.84177
10.6759	8.93442
14.666	8.93442
9.55325	11.4571
7.85622	12.2404
9.85513	10.8174
17.6912	15.8063
8.39031	9.1781
11.2163
11.2163
9.55325
9.07659
8.607
12.6027
11.2163
7.79084
13.5209
