# Supplementary material for: STIM1 and ORAI1 form a novel cold transduction mechanism in sensory and sympathetic neurons
Source: EMBO J. 2022 Dec 16;42(3):e111348. doi: 10.15252/embj.2022111348 (PMC9890232; doi:10.15252/embj.2022111348)
Supplement: Supplementary file 8 — Source Data for Figure 3 [file EMBJ-42-e111348-s010.zip › Figure_3/EMBOJ-2022-111348R1_SourceDataForFigure3E.xlsx]

## Sheet: Tabelle1
Time (sec)	F340/380	verapamil	YM58483	k		seconds	temp
0	0.753176	2				0	29.6507
2	0.753639	2				1	29.8777
4	0.755457	2				2	30.0294
6	0.754684	2				3	30.1713
8	0.754944	2				4	30.3226
10	0.752771	2				5	30.4456
12	0.75095	2				6	30.5582
14	0.749813	2				7	30.6626
16	0.750486	2				8	30.7615
18	0.748856	2				9	30.8635
20	0.747332	2				10	30.9538
22	0.751116	2				11	31.0495
24	0.749125	2				12	31.1298
26	0.752517	2				13	31.2041
28	0.754246	2				14	31.2739
30	0.756303	2				15	31.3499
32	0.758813	2				16	31.4319
34	0.76266	2				17	31.5109
36	0.763209	2				18	31.5861
38	0.765907	2				19	31.6537
40	0.765576	2				20	31.7246
42	0.76331	2				21	31.7915
44	0.767089	2				22	31.8556
46	0.768524	2				23	31.9192
48	0.769859	2				24	32.0003
50	0.771063	2				25	32.0861
52	0.770436	2				26	32.2161
54	0.772682	2				27	32.3847
56	0.77105	2				28	32.4817
58	0.773654	2				29	32.5108
60	0.773804	2				30	32.5266
62	0.776731	2				31	32.5496
64	0.777343	2				32	32.5917
66	0.776905	2				33	32.6413
68	0.777627	2				34	32.6969
70	0.77618	2				35	32.7452
72	0.773994	2				36	32.7789
74	0.769319	2				37	32.8074
76	0.759158	2				38	32.834
78	0.752035	2				39	32.8667
80	0.743728	2				40	32.8925
82	0.735338	2				41	32.8946
84	0.727587	2				42	32.8455
86	0.719026	2				43	32.7698
88	0.711544	2				44	32.7198
90	0.707775	2				45	32.7155
92	0.701567	2				46	32.7192
94	0.700838	2				47	32.7332
96	0.700004	2				48	32.7481
98	0.699065	2				49	32.7706
100	0.700716	2				50	32.7888
102	0.70446	2				51	32.8219
104	0.711914	2				52	32.8536
106	0.720123	2				53	32.8901
108	0.730477	2				54	32.9226
110	0.744579	2				55	32.9495
112	0.758822	2				56	32.9825
114	0.775348	2				57	33.0132
116	0.796694	2				58	33.0452
118	0.820587	2				59	33.0716
120	0.841091	2				60	33.1065
122	0.87052	2				61	33.1373
124	0.894979	2				62	33.1671
126	0.929677	2				63	33.1872
128	0.959813	2				64	33.2096
130	0.991007	2				65	33.229
132	1.03012	2				66	33.2486
134	1.06767	2				67	33.2529
136	1.10825	2				68	33.2354
138	1.15556	2				69	33.1771
140	1.20171	2				70	33.0613
142	1.24327	2				71	32.8824
144	1.28703	2				72	32.6313
146	1.33593	2				73	32.3218
148	1.38186	2				74	31.937
150	1.41541	2				75	31.5042
152	1.46044	2				76	31.0099
154	1.48738	2				77	30.4706
156	1.52611	2				78	29.8965
158	1.55177	2				79	29.2731
160	1.57559	2				80	28.6425
162	1.59881	2				81	27.9805
164	1.61579	2				82	27.3113
166	1.62393	2				83	26.6299
168	1.63607	2				84	25.9475
170	1.64708	2				85	25.2699
172	1.65317	2				86	24.585
174	1.65613	2				87	23.9293
176	1.65839	2				88	23.2531
178	1.66808	2				89	22.6028
180	1.66504	2				90	21.9455
182	1.67293	2				91	21.299
184	1.66346	2				92	20.6625
186	1.66819	2				93	20.0203
188	1.66937	2				94	19.402
190	1.66339	2				95	18.7725
192	1.66397	2				96	18.1609
194	1.67189	2				97	17.5517
196	1.65221	2				98	16.9531
198	1.62449	2				99	16.3648
200	1.54097	2				100	15.7864
202	1.4288	2				101	15.237
204	1.26901	2				102	14.6998
206	1.10458	2				103	14.2042
208	0.970365	2				104	13.728
210	0.869064	2				105	13.285
212	0.799092	2				106	12.8652
214	0.756329	2				107	12.4704
216	0.726954	2				108	12.0956
218	0.709469	2				109	11.7391
220	0.699618	2				110	11.4089
222	0.692067	2				111	11.0933
224	0.688181	2				112	10.7997
226	0.685058	2				113	10.5123
228	0.684125	2				114	10.238
230	0.68426	2				115	9.96732
232	0.68474	2				116	9.70865
234	0.686937	2				117	9.4668
236	0.684295	2				118	9.2366
238	0.686058	2				119	9.02557
240	0.686103	2	1.5			120	8.81903
242	0.685296	2	1.5			121	8.63156
244	0.688411	2	1.5			122	8.44989
246	0.68731	2	1.5			123	8.27722
248	0.689331	2	1.5			124	8.11508
250	0.693002	2	1.5			125	7.95831
252	0.689611	2	1.5			126	7.81222
254	0.689051	2	1.5			127	7.67462
256	0.689276	2	1.5			128	7.54666
258	0.691425	2	1.5			129	7.42068
260	0.691162	2	1.5			130	7.3013
262	0.692819	2	1.5			131	7.19446
264	0.692342	2	1.5			132	7.08737
266	0.691724	2	1.5			133	6.9946
268	0.692177	2	1.5			134	6.90292
270	0.69005	2	1.5			135	6.8183
272	0.692336	2	1.5			136	6.73425
274	0.690415	2	1.5			137	6.66293
276	0.690779	2	1.5			138	6.59164
278	0.690996	2	1.5			139	6.52737
280	0.692749	2	1.5			140	6.46793
282	0.692288	2	1.5			141	6.40308
284	0.691947	2	1.5			142	6.35535
286	0.691081	2	1.5			143	6.2948
288	0.690078	2	1.5			144	6.24963
290	0.690587	2	1.5			145	6.20291
292	0.694009	2	1.5			146	6.15906
294	0.693123	2	1.5			147	6.12457
296	0.691187	2	1.5			148	6.08041
298	0.690131	2	1.5			149	6.05203
300	0.690219	2	1.5			150	6.00589
302	0.691701	2	1.5			151	5.97382
304	0.690905	2	1.5			152	5.93921
306	0.687785	2	1.5			153	5.90094
308	0.688254	2	1.5			154	5.86871
310	0.688504	2	1.5			155	5.82327
312	0.685419	2	1.5			156	5.79532
314	0.678344	2	1.5			157	5.7558
316	0.673374	2	1.5			158	5.72739
318	0.667622	2	1.5			159	5.69138
320	0.65462	2	1.5			160	5.65064
322	0.646936	2	1.5			161	5.62155
324	0.639245	2	1.5			162	5.57846
326	0.631267	2	1.5			163	5.55377
328	0.621634	2	1.5			164	5.51373
330	0.615732	2	1.5			165	5.48227
332	0.609575	2	1.5			166	5.45386
334	0.60787	2	1.5			167	5.42447
336	0.601028	2	1.5			168	5.40259
338	0.602402	2	1.5			169	5.37073
340	0.597632	2	1.5			170	5.35629
342	0.594597	2	1.5			171	5.32104
344	0.593876	2	1.5			172	5.30042
346	0.591686	2	1.5			173	5.27472
348	0.591008	2	1.5			174	5.24652
350	0.592005	2	1.5			175	5.2262
352	0.594178	2	1.5			176	5.19925
354	0.595644	2	1.5			177	5.18375
356	0.596103	2	1.5			178	5.15445
358	0.599869	2	1.5			179	5.13754
360	0.601935	2	1.5			180	5.11917
362	0.603845	2	1.5			181	5.10071
364	0.60771	2	1.5			182	5.08496
366	0.609263	2	1.5			183	5.0574
368	0.611025	2	1.5			184	5.02893
370	0.615015	2	1.5			185	4.9902
372	0.61798	2	1.5			186	4.95877
374	0.619293	2	1.5			187	4.92407
376	0.623005	2	1.5			188	4.90836
378	0.626779	2	1.5			189	4.94083
380	0.629531	2	1.5			190	5.04157
382	0.633603	2	1.5			191	5.23895
384	0.63577	2	1.5			192	5.53772
386	0.639178	2	1.5			193	5.93805
388	0.638765	2	1.5			194	6.44516
390	0.644361	2	1.5			195	7.02979
392	0.646654	2	1.5			196	7.70105
394	0.649849	2	1.5			197	8.4227
396	0.651619	2	1.5			198	9.21683
398	0.655021	2	1.5			199	10.0924
400	0.656503	2	1.5			200	11.0268
402	0.657758	2	1.5			201	12.0372
404	0.659235	2	1.5			202	13.0581
406	0.662296	2	1.5			203	14.1015
408	0.665979	2	1.5			204	15.1233
410	0.665954	2	1.5			205	16.1136
412	0.668233	2	1.5			206	17.0762
414	0.670553	2	1.5			207	17.9754
416	0.672357	2	1.5			208	18.8408
418	0.673177	2	1.5			209	19.6384
420	0.678443	2	1.5			210	20.385
422	0.676912	2	1.5			211	21.0904
424	0.680451	2	1.5			212	21.7422
426	0.682684	2	1.5			213	22.3595
428	0.683175	2	1.5			214	22.9311
430	0.68539	2	1.5			215	23.4699
432	0.687703	2	1.5			216	23.9757
434	0.694325	2	1.5			217	24.441
436	0.698555	2	1.5			218	24.8916
438	0.703337	2	1.5			219	25.2958
440	0.705302	2	1.5			220	25.6819
442	0.699925	2	1.5			221	26.036
444	0.688987	2	1.5			222	26.3656
446	0.676334	2	1.5			223	26.6765
448	0.665607	2	1.5			224	26.9577
450	0.653392	2				225	27.2274
452	0.647112	2				226	27.4744
454	0.641853	2				227	27.7074
456	0.640194	2				228	27.925
458	0.639816	2				229	28.1191
460	0.639483	2				230	28.3194
462	0.643187	2				231	28.4938
464	0.644237	2				232	28.6643
466	0.645421	2				233	28.8282
468	0.646158	2				234	28.9833
470	0.649321	2				235	29.1349
472	0.648907	2				236	29.2743
474	0.651593	2				237	29.4101
476	0.651528	2				238	29.5352
478	0.65555	2				239	29.657
480	0.654368	2				240	29.7685
482	0.652646	2				241	29.8955
484	0.656137	2				242	30.0138
486	0.656524	2				243	30.1111
488	0.655207	2				244	30.2023
490	0.658292	2				245	30.2909
492	0.655869	2				246	30.3786
494	0.657316	2				247	30.4607
496	0.656084	2				248	30.5467
498	0.658686	2				249	30.6244
500	0.656562	2				250	30.6971
502	0.658373	2				251	30.7645
504	0.657525	2				252	30.8374
506	0.660338	2				253	30.9005
508	0.660453	2				254	30.9594
510	0.661452	2				255	31.0171
512	0.66802	2				256	31.0715
514	0.668598	2				257	31.1356
516	0.66817	2				258	31.1887
518	0.667971	2				259	31.2494
520	0.671428	2				260	31.3002
522	0.670086	2				261	31.3497
524	0.668169	2				262	31.3974
526	0.667902	2				263	31.4429
528	0.666472	2				264	31.4858
530	0.668562	2				265	31.5215
532	0.667863	2				266	31.5625
534	0.67049	2				267	31.6029
536	0.671133	2				268	31.6408
538	0.670322	2				269	31.6793
540	0.667777	2				270	31.7119
542	0.668982	2				271	31.7489
544	0.670497	2				272	31.7802
546	0.668605	2				273	31.8186
548	0.666937	2				274	31.8507
550	0.671713	2				275	31.8865
552	0.666034	2				276	31.922
554	0.664009	2				277	31.9478
556	0.654683	2				278	31.9767
558	0.647919	2				279	32.0033
560	0.640126	2				280	32.0347
562	0.629814	2				281	32.0624
564	0.622737	2				282	32.0879
566	0.616951	2				283	32.1166
568	0.611569	2				284	32.1373
570	0.606569	2				285	32.159
572	0.601708	2				286	32.1721
574	0.598731	2				287	32.1914
576	0.593791	2				288	32.2044
578	0.592045	2				289	32.2243
580	0.589528	2				290	32.244
582	0.587969	2				291	32.2619
584	0.589692	2				292	32.2824
586	0.591572	2				293	32.29
588	0.594071	2				294	32.3121
590	0.598648	2				295	32.326
592	0.603421	2				296	32.3433
594	0.609936	2				297	32.3603
596	0.615086	2				298	32.3738
598	0.622083	2				299	32.4005
600	0.628196	2				300	32.4172
602	0.63609	2				301	32.4459
604	0.64416	2				302	32.4612
606	0.652877	2				303	32.4726
608	0.660628	2				304	32.49
610	0.669882	2				305	32.5
612	0.680456	2				306	32.5272
614	0.690041	2				307	32.5377
616	0.69983	2				308	32.5371
618	0.713426	2				309	32.505
620	0.72201	2				310	32.426
622	0.732503	2				311	32.2896
624	0.7427	2				312	32.0851
626	0.752617	2				313	31.8283
628	0.767063	2				314	31.4914
630	0.776175	2				315	31.1171
632	0.788282	2				316	30.6905
634	0.797879	2				317	30.2076
636	0.810735	2				318	29.7001
638	0.821821	2				319	29.1357
640	0.831368	2				320	28.5663
642	0.844364	2				321	27.956
644	0.852505	2				322	27.3403
646	0.863109	2				323	26.7162
648	0.872246	2				324	26.0714
650	0.882481	2				325	25.4388
652	0.890053	2				326	24.7916
654	0.897898	2				327	24.1601
656	0.907686	2				328	23.5231
658	0.913018	2				329	22.8915
660	0.921882	2				330	22.2756
662	0.931408	2				331	21.6448
664	0.936785	2				332	21.0308
666	0.943271	2				333	20.3989
668	0.947967	2				334	19.7865
670	0.95704	2				335	19.1722
672	0.959589	2				336	18.5567
674	0.970203	2				337	17.9499
676	0.97221	2				338	17.3526
678	0.969345	2				339	16.7729
680	0.953161	2				340	16.1978
682	0.921658	2				341	15.6576
684	0.867963	2				342	15.1287
686	0.815141	2				343	14.6302
688	0.759986	2				344	14.1645
690	0.716514					345	13.7192
692	0.684014					346	13.3037
694	0.661761					347	12.905
696	0.648211					348	12.5422
698	0.639315					349	12.1925
700	0.636527					350	11.8732
702	0.632688					351	11.5641
704	0.633682					352	11.2707
706	0.635343					353	10.9955
708	0.630429					354	10.7294
710	0.636737					355	10.4855
712	0.634753					356	10.2485
714	0.634832					357	10.0278
716	0.637958					358	9.82031
718	0.638136					359	9.62082
720	0.639949					360	9.4343
722	0.637909					361	9.24997
724	0.642064					362	9.07895
726	0.641342					363	8.91769
728	0.644479					364	8.76315
730	0.644654					365	8.61938
732	0.647882					366	8.47421
734	0.64537					367	8.34277
736	0.648869					368	8.21457
738	0.647053					369	8.0928
740	0.648233					370	7.98001
742	0.647761					371	7.86786
744	0.645238					372	7.7634
746	0.644497					373	7.66711
748	0.647992					374	7.57114
750	0.646068					375	7.48221
752	0.643824					376	7.3891
754	0.641543					377	7.30954
756	0.642602					378	7.22952
758	0.640315					379	7.15152
760	0.63858					380	7.07968
762	0.640471					381	7.00806
764	0.642291					382	6.94446
766	0.641981					383	6.87564
768	0.640085					384	6.81836
770	0.64186					385	6.75772
772	0.640353					386	6.69913
774	0.640982					387	6.64947
776	0.64262					388	6.59158
778	0.644048					389	6.54315
780	0.645804					390	6.49307
782	0.645395					391	6.44327
784	0.649718					392	6.39844
786	0.647051					393	6.34592
788	0.645266					394	6.30453
790	0.645675					395	6.26233
792	0.645991					396	6.21533
794	0.648408					397	6.17718
796	0.648811					398	6.13263
798	0.648052					399	6.10562
800	0.646099					400	6.06644
802	0.648028			2.5		401	6.03421
804	0.649064			2.5		402	6.00678
806	0.648468			2.5		403	5.97015
808	0.65973			2.5		404	5.94467
810	0.690025			2.5		405	5.90848
812	0.749012			2.5		406	5.88184
814	0.830779			2.5		407	5.85474
816	0.921927			2.5		408	5.82776
818	1.00838			2.5		409	5.80707
820	1.10854			2.5		410	5.7767
822	1.23493			2.5		411	5.76071
824	1.38888			2.5		412	5.72733
826	1.58264			2.5		413	5.71167
828	1.74688			2.5		414	5.68692
830	1.9248			2.5		415	5.65689
832	2.07086			2.5		416	5.64221
834	2.14242			2.5		417	5.6105
836	2.15587			2.5		418	5.59723
838	2.15114			2.5		419	5.56955
840	2.12195			2.5		420	5.55218
842	2.09601			2.5		421	5.53619
844	2.07305			2.5		422	5.52002
846	2.02356			2.5		423	5.5033
848	2.00426			2.5		424	5.46097
850	1.98391			2.5		425	5.43094
852	1.95418			2.5		426	5.38538
854	1.92476			2.5		427	5.35632
856	1.91119			2.5		428	5.33768
858	1.9058			2.5		429	5.34653
860	1.87195					430	5.43689
862	1.81458					431	5.60617
864	1.64997					432	5.8891
866	1.46245					433	6.26465
868	1.29647					434	6.73096
870	1.17035					435	7.29462
872	1.08226					436	7.91711
874	1.02203					437	8.62097
876	0.979697					438	9.37994
878	0.948813					439	10.2094
880	0.927149					440	11.1192
882	0.909105					441	12.0734
884	0.896801					442	13.083
886	0.883295					443	14.0695
888	0.882316					444	14.9526
890	0.875266					445	15.7445
892	0.870044					446	16.5448
894	0.871042					447	17.3198
896	0.868133					448	18.0418
898	0.86271					449	18.7294
900	0.863753					450	19.362
902	0.856529					451	19.9517
904	0.853433					452	20.5143
906	0.855167					453	21.0376
908	0.852471					454	21.5407
910	0.852279					455	22.0035
912	0.851753					456	22.4466
914	0.854847					457	22.858
916	0.852736					458	23.2371
918	0.854056					459	23.6062
920	0.849276					460	23.9418
922	0.847677					461	24.2657
924	0.844351					462	24.5647
926	0.841324					463	24.8508
928	0.839188					464	25.125
930	0.839566					465	25.3867
932	0.838998					466	25.6391
934	0.835429					467	25.8615
936	0.834721					468	26.0914
938	0.83531					469	26.2924
940	0.834274					470	26.4924
942	0.835288					471	26.6788
944	0.83558					472	26.8543
946	0.835763					473	27.0265
948	0.835385					474	27.1857
950	0.835107					475	27.3491
952	0.838286					476	27.4986
954	0.835355					477	27.6456
956	0.836964					478	27.7771
958	0.835146					479	27.9081
960	0.83339					480	28.0389
						481	28.1711
						482	28.2911
						483	28.3901
						484	28.4937
						485	28.5938
						486	28.6936
						487	28.7862
						488	28.8802
						489	28.97
						490	29.058
						491	29.1553
						492	29.2387
						493	29.3248
						494	29.4041
						495	29.491
						496	29.5547
						497	29.6162
						498	29.688
						499	29.757
						500	29.8318
						501	29.8991
						502	29.966
						503	30.0289
						504	30.0919
						505	30.1486
						506	30.206
						507	30.2648
						508	30.3151
						509	30.3705
						510	30.4139
						511	30.4665
						512	30.5135
						513	30.5535
						514	30.5988
						515	30.6396
						516	30.6857
						517	30.7203
						518	30.7545
						519	30.7893
						520	30.8181
						521	30.8595
						522	30.8937
						523	30.9379
						524	30.9792
						525	31.0187
						526	31.0567
						527	31.0922
						528	31.1337
						529	31.1706
						530	31.2077
						531	31.2322
						532	31.2577
						533	31.283
						534	31.3181
						535	31.3499
						536	31.3719
						537	31.4015
						538	31.4256
						539	31.4542
						540	31.4855
						541	31.5201
						542	31.5531
						543	31.5778
						544	31.6066
						545	31.6498
						546	31.6801
						547	31.7148
						548	31.7244
						549	31.7109
						550	31.6609
						551	31.5481
						552	31.3928
						553	31.1739
						554	30.9014
						555	30.5712
						556	30.193
						557	29.7815
						558	29.3163
						559	28.8343
						560	28.3153
						561	27.7714
						562	27.2107
						563	26.6138
						564	26.0164
						565	25.3962
						566	24.7846
						567	24.1742
						568	23.5682
						569	22.9725
						570	22.3674
						571	21.7856
						572	21.1953
						573	20.6132
						574	20.0472
						575	19.4749
						576	18.9125
						577	18.3468
						578	17.7956
						579	17.2501
						580	16.7118
						581	16.1959
						582	15.6908
						583	15.2194
						584	14.759
						585	14.3304
						586	13.929
						587	13.5527
						588	13.2105
						589	12.8759
						590	12.5699
						591	12.2764
						592	11.9975
						593	11.739
						594	11.4866
						595	11.2563
						596	11.0271
						597	10.8173
						598	10.6194
						599	10.4267
						600	10.2464
						601	10.0682
						602	9.90219
						603	9.73877
						604	9.58466
						605	9.44217
						606	9.29739
						607	9.16556
						608	9.03378
						609	8.90601
						610	8.78796
						611	8.66888
						612	8.56546
						613	8.45462
						614	8.3515
						615	8.25555
						616	8.15491
						617	8.07321
						618	7.98306
						619	7.90329
						620	7.81982
						621	7.74637
						622	7.67215
						623	7.59967
						624	7.53686
						625	7.46948
						626	7.41376
						627	7.35565
						628	7.29694
						629	7.24109
						630	7.18436
						631	7.13763
						632	7.08945
						633	7.04007
						634	6.99994
						635	6.952
						636	6.91248
						637	6.87137
						638	6.82822
						639	6.79315
						640	6.75577
						641	6.7196
						642	6.68368
						643	6.65375
						644	6.61887
						645	6.59097
						646	6.56912
						647	6.54169
						648	6.50858
						649	6.47385
						650	6.44354
						651	6.41614
						652	6.38571
						653	6.36191
						654	6.33264
						655	6.31213
						656	6.2851
						657	6.26132
						658	6.24414
						659	6.22772
						660	6.21326
						661	6.19449
						662	6.18387
						663	6.14615
						664	6.10675
						665	6.07007
						666	6.02319
						667	5.99249
						668	5.96719
						669	5.98706
						670	6.0726
						671	6.23968
						672	6.51523
						673	6.86902
						674	7.33118
						675	7.85464
						676	8.46179
						677	9.12293
						678	9.83255
						679	10.6317
						680	11.4643
						681	12.3744
						682	13.2783
						683	14.1884
						684	15.0969
						685	15.9514
						686	16.7795
						687	17.5466
						688	18.2718
						689	18.9434
						690	19.5662
						691	20.1578
						692	20.7042
						693	21.2297
						694	21.7188
						695	22.1785
						696	22.6096
						697	23.0184
						698	23.4
						699	23.7562
						700	24.0841
						701	24.4004
						702	24.6903
						703	24.9714
						704	25.2333
						705	25.4814
						706	25.7131
						707	25.9308
						708	26.1421
						709	26.3331
						710	26.5235
						711	26.6995
						712	26.8702
						713	27.0349
						714	27.2015
						715	27.3528
						716	27.4992
						717	27.605
						718	27.7345
						719	27.8631
						720	27.9751
						721	28.0359
						722	28.1238
						723	28.2061
						724	28.2752
						725	28.3501
						726	28.4268
						727	28.5028
						728	28.562
						729	28.622
						730	28.6855
						731	28.7525
						732	28.8115
						733	28.8847
						734	28.9478
						735	29.027
						736	29.0992
						737	29.1725
						738	29.2465
						739	29.3171
						740	29.3835
						741	29.4521
						742	29.5152
						743	29.5832
						744	29.6359
						745	29.687
						746	29.7411
						747	29.8085
						748	29.8707
						749	29.9308
						750	29.9791
						751	30.0429
						752	30.0893
						753	30.1469
						754	30.1927
						755	30.234
						756	30.2759
						757	30.3153
						758	30.3572
						759	30.3951
						760	30.4332
						761	30.4635
						762	30.5005
						763	30.527
						764	30.5617
						765	30.598
						766	30.6405
						767	30.6924
						768	30.7367
						769	30.7788
						770	30.8171
						771	30.8606
						772	30.8958
						773	30.9172
						774	30.939
						775	30.9632
						776	30.9827
						777	31.0048
						778	31.0254
						779	31.0447
						780	31.0833
						781	31.162
						782	31.2189
						783	31.2505
						784	31.2857
						785	31.3211
						786	31.347
						787	31.3661
						788	31.3794
						789	31.4091
						790	31.4297
						791	31.4596
						792	31.4825
						793	31.5017
						794	31.5351
						795	31.5558
						796	31.5883
						797	31.6129
						798	31.639
						799	31.6674
						800	31.6889
						801	31.7168
						802	31.7186
						803	31.7397
						804	31.7666
						805	31.7892
						806	31.8173
						807	31.8206
						808	31.845
						809	31.8698
						810	31.9033
						811	31.9384
						812	31.974
						813	32.0146
						814	32.0588
						815	32.1048
						816	32.1303
						817	32.1699
						818	32.2118
						819	32.2647
						820	32.2101
						821	32.1118
						822	32.0828
						823	32.0862
						824	32.1135
						825	32.1453
						826	32.1751
						827	32.2015
						828	32.204
						829	32.1956
						830	32.2116
						831	32.2318
						832	32.2583
						833	32.2843
						834	32.3022
						835	32.3215
						836	32.3459
						837	32.3718
						838	32.4317
						839	32.5155
						840	32.6237
						841	32.6643
						842	32.6784
						843	32.6796
						844	32.6662
						845	32.6257
						846	32.5981
						847	32.5872
						848	32.6024
						849	32.625
						850	32.6566
						851	32.6926
						852	32.7611
						853	32.825
						854	32.8556
						855	32.8687
						856	32.8702
						857	32.8832
						858	32.8892
						859	32.8906
						860	32.8796
						861	32.88
						862	32.8893
						863	32.8941
						864	32.9058
						865	32.9215
						866	32.9508
						867	32.9821
						868	33.0276
						869	33.0955
						870	33.1678
						871	33.2218
						872	33.2475
						873	33.2567
						874	33.261
						875	33.2687
						876	33.2811
						877	33.291
						878	33.3117
						879	33.3255
						880	33.3479
						881	33.3621
						882	33.3788
						883	33.4031
						884	33.4253
						885	33.4372
						886	33.3046
						887	33.2362
						888	33.2452
						889	33.2457
						890	33.2482
						891	33.2546
						892	33.2683
						893	33.2744
						894	33.2851
						895	33.2888
						896	33.2969
						897	33.3094
						898	33.3112
						899	33.3174
						900	33.3249
						901	33.3422
						902	33.3661
						903	33.3847
						904	33.4048
						905	33.4266
						906	33.4522
						907	33.4608
						908	33.4601
						909	33.4502
						910	33.4315
						911	33.4245
						912	33.4247
						913	33.4394
						914	33.4486
						915	33.4502
						916	33.4289
						917	33.3931
						918	33.3939
						919	33.4087
						920	33.4297
						921	33.4119
						922	33.4109
