# Supplementary material for: STIM1 and ORAI1 form a novel cold transduction mechanism in sensory and sympathetic neurons
Source: EMBO J. 2022 Dec 16;42(3):e111348. doi: 10.15252/embj.2022111348 (PMC9890232; doi:10.15252/embj.2022111348)
Supplement: Supplementary file 8 — Source Data for Figure 3 [file EMBJ-42-e111348-s010.zip › Figure_3/EMBOJ-2022-111348R1_SourceDataForFigure3F.xlsx]

## Sheet: Tabelle1
cold+ver.	cold+ver.YM	cold+ver.
0.21502	0.005949	0.008843
0.623	0.013495	0.045063
0.26272	0.020832	0.01647
0.228193	0.007879	0.025595
0.252026	0.006848	0.039771
0.206411	0.006334	0.005427
0.512006	0.01146	0.165137
0.290023	0.003878	0.101416
0.348304	0.012814	0.061938
0.411549	0.005149	0.045066
0.469392	0.002424	0.090574
0.299751	0.012932	0.045788
0.497605	0.009333	0.092354
0.924122	0.044316	0.278578
0.308399	0.011056	0.030415
2.33016	0.002049	0.210533
0.337624	0.007256	0.003598
0.334835	0.01321	0.008294
0.708261	0.01742	0.013495
0.628584	0.005496	0.01265
0.914601	0.12002	0.040523
0.845329	0.007023	0.021273
1.44148	0.096227	0.439381
0.310933	0.008092	0.007574
0.849804	0.013902	0.061456
0.463329	0.009345	0.028902
1.60594	0.138168	0.300078
0.674514	0.009326	0.12424
0.416568	0.004549	0.109797
0.821413	0.001787	0.205242
0.256163	0.001768	0.010281
0.321867	0.004396	0.01451
0.911772	0.001651	0.251566
0.439931	0.003085	0.015202
0.336873	-0.00034	0.046073
0.211427	0.00614	0.024937
0.220243	0.009171	0.005873
0.3985	0.0585	0.080864
0.402833	0.002955	0.018333
0.525721	0.006086	0.01574
1.03437	0.053137	0.028327
0.231456	0.002678	0.006777
0.493855	0.01255	0.014139
0.247638	0.049821	0.095235
1.63142	0.992978	0.146804
1.17608	0.865337	0.55505
0.95551	0.591403	0.134454
0.759089	0.283701	0.036161
0.210667	0.198341	0.194187
0.324776	0.180445	0.596527
0.264548	0.233699	0.125042
0.236183	0.0581081	0.049619
0.309413	0.194432	0.048066
0.236183	0.0581081	0.049619
0.309413	0.194432	0.048066
0.493917	0.0109415	0.102217
0.798843	0.907485	1.92499
0.592164	0.0766109	0.105417
0.079749	0.023819	0.019248
0.623	0.013495	0.045063
0.001302	0.010195	0.003063
0.009538	0.010798	0.004684
0.017268	0.032545	0.010964
0.010743	0.014348	0.041783
0.000235	0.006842	0.002133
0.11378	0.009898	0.007228
-0.00058	0.017106	0.003827
0.21502	0.005949	0.008843
0.26272	0.020832	0.01647
0.228193	0.007879	0.025595
0.252026	0.006848	0.039771
0.206411	0.006334	0.005427
0.512006	0.01146	0.165137
0.290023	0.003878	0.101416
0.348304	0.012814	0.061938
0.411549	0.005149	0.045066
0.469392	0.002424	0.090574
0.299751	0.012932	0.045788
0.308399	0.011056	0.030415
0.337624	0.007256	0.003598
0.628584	0.005496	0.01265
0.849804	0.013902	0.061456
0.463329	0.009345	0.028902
0.674514	0.009326	0.12424
0.416568	0.004549	0.109797
0.821413	0.001787	0.205242
0.321867	0.004396	0.01451
0.911772	0.001651	0.251566
0.336873	-0.00034	0.046073
0.211427	0.00614	0.024937
0.220243	0.009171	0.005873
0.21502	0.005949	0.008843
0.26272	0.020832	0.01647
0.228193	0.007879	0.025595
0.252026	0.006848	0.039771
0.206411	0.006334	0.005427
0.512006	0.01146	0.165137
0.290023	0.003878	0.101416
0.348304	0.012814	0.061938
0.411549	0.005149	0.045066
0.469392	0.002424	0.090574
0.299751	0.012932	0.045788
0.308399	0.011056	0.030415
0.337624	0.007256	0.003598
0.628584	0.005496	0.01265
0.849804	0.013902	0.061456
0.463329	0.009345	0.028902
0.674514	0.009326	0.12424
0.416568	0.004549	0.109797
0.821413	0.001787	0.205242
0.321867	0.004396	0.01451
0.911772	0.001651	0.251566
0.336873	-0.00034	0.046073
0.211427	0.00614	0.024937
0.220243	0.009171	0.005873
