# Supplementary material for: STIM1 and ORAI1 form a novel cold transduction mechanism in sensory and sympathetic neurons
Source: EMBO J. 2022 Dec 16;42(3):e111348. doi: 10.15252/embj.2022111348 (PMC9890232; doi:10.15252/embj.2022111348)
Supplement: Supplementary file 8 — Source Data for Figure 3 [file EMBJ-42-e111348-s010.zip › Figure_3/EMBOJ-2022-111348R1_SourceDataForFigure3H.xlsx]

## Sheet: Tabelle1
cold	cold+verapamil
11.8423	8.33168
22.2846	7.67581
9.41352	8.588
24.3162	7.60234
16.9904	8.588
9.41352	12.544
9.41352	9.87065
9.41352	22.4399
9.41352	8.21631
9.41352	8.08621
11.8423	3.07301
22.2846	8.37935
14.1709	5.41719
9.41352	33.7816
11.8423	8.37935
9.41352	11.562
9.71928	2.86187
11.8423	8.37935
22.2846	2.947
9.41352	3.48511
9.41352	33.9058
9.41352	15.4601
9.41352	3.48511
10.701	3.28163
14.1709	8.37935
9.41352	6.75796
26.1984
17.7192
24.2986
20.7796
24.2986
10.7696
10.7696
24.2986
20.7796
10.7696
10.7696
17.4354
23.5658
33.0945
