# Supplementary material for: STIM1 and ORAI1 form a novel cold transduction mechanism in sensory and sympathetic neurons
Source: EMBO J. 2022 Dec 16;42(3):e111348. doi: 10.15252/embj.2022111348 (PMC9890232; doi:10.15252/embj.2022111348)
Supplement: Supplementary file 8 — Source Data for Figure 3 [file EMBJ-42-e111348-s010.zip › Figure_3/EMBOJ-2022-111348R1_SourceDataForFigure3I.xlsx]

## Sheet: Tabelle1
Time (sec)	TRP+ve neuron	menthol	aitc	verapamil	YM58483	K	novel neuron		Time (s)	Temperature (°C)
5	0.839733						0.726505		0	34.848
7	0.839022						0.721914		1	34.8595
9	0.831276						0.727117		2	34.8772
11	0.840853						0.728449		3	34.8912
13	0.827051						0.72426		4	34.9046
15	0.817168						0.731368		5	34.9154
17	0.812906						0.730567		6	34.93
19	0.818728						0.72164		7	34.9334
21	0.815258						0.730333		8	34.9465
23	0.810817						0.730657		9	34.9592
25	0.808549						0.731557		10	34.9624
27	0.805914						0.74207		11	34.9684
29	0.808354						0.732896		12	34.9658
31	0.810962						0.732175		13	34.9753
33	0.812216						0.732086		14	34.9767
35	0.812992						0.727129		15	34.9823
37	0.814379						0.734608		16	34.983
39	0.818574						0.737063		17	34.9847
41	0.807101						0.744605		18	34.9886
43	0.812012						0.746179		19	34.9892
45	0.816225						0.74483		20	34.9861
47	0.814498						0.750098		21	34.9858
49	0.815914						0.744563		22	34.9814
51	0.823459						0.746891		23	34.9791
53	0.825457						0.74804		24	34.9748
55	0.82585						0.746636		25	34.9785
57	0.82067						0.746854		26	34.9764
59	0.81649						0.74549		27	34.9813
61	0.820199						0.743029		28	34.9801
63	0.823008						0.749864		29	34.98
65	0.821191						0.743489		30	34.9858
67	0.822786						0.742637		31	34.982
69	0.820251						0.742355		32	34.9917
71	0.821947						0.741078		33	34.9898
73	0.821523						0.737453		34	35.0008
75	0.818194						0.742996		35	35.0038
77	0.822846						0.747118		36	35.0091
79	0.820857						0.747386		37	35.0174
81	0.816389						0.749139		38	35.0284
83	0.81849						0.75588		39	35.0487
85	0.815769						0.754505		40	35.0568
87	0.821108						0.757684		41	35.0694
89	0.819333						0.75625		42	35.0701
91	0.817495						0.753868		43	35.0772
93	0.816564						0.749164		44	35.078
95	0.813254						0.758997		45	35.0818
97	0.818449						0.755104		46	35.085
99	0.820887						0.756133		47	35.0831
101	0.814301						0.758089		48	35.0888
103	0.819806						0.752177		49	35.0868
105	0.820482						0.746492		50	35.0946
107	0.820397						0.739707		51	35.0916
109	0.816351						0.735129		52	35.0916
111	0.817206						0.735097		53	35.086
113	0.812752						0.738627		54	35.07
115	0.810852						0.739072		55	35.0693
117	0.811435						0.73283		56	35.0485
119	0.814395						0.735524		57	35.0472
121	0.815395						0.736307		58	35.0355
123	0.808913						0.735542		59	35.0293
125	0.810541						0.734647		60	35.0271
127	0.815638						0.738202		61	35.0144
129	0.811596						0.731074		62	35.0112
131	0.815434						0.735813		63	35.002
133	0.808521						0.733831		64	35.0018
135	0.815632						0.730289		65	35.0044
137	0.810613						0.731485		66	35.0014
139	0.801084						0.738436		67	35.0077
141	0.816545						0.726905		68	34.9962
143	0.810923						0.729546		69	34.9894
145	0.809176						0.732588		70	34.9856
147	0.809075						0.733933		71	34.9783
149	0.811548						0.734129		72	34.9768
151	0.811532						0.737406		73	34.9658
153	0.812358						0.733652		74	34.9585
155	0.824565						0.73764		75	34.9519
157	0.822246						0.739296		76	34.9629
159	0.820584						0.740222		77	34.9533
161	0.825119						0.733129		78	34.8829
163	0.822524						0.735851		79	34.8286
165	0.823895						0.736823		80	34.794
167	0.817853						0.735046		81	34.7565
169	0.82988						0.733075		82	34.7469
171	0.826426						0.734054		83	34.7226
173	0.826988						0.732616		84	34.662
175	0.819624						0.735198		85	34.6642
177	0.830516						0.734612		86	34.6887
179	0.827171						0.737157		87	34.717
181	0.825612	3.5					0.73971		88	34.7107
183	0.825641	3.5					0.738449		89	34.7023
185	0.835142	3.5					0.735831		90	34.6862
187	0.831339	3.5					0.733136		91	34.6309
189	0.833137	3.5					0.737149		92	34.5712
191	0.829196	3.5					0.73618		93	34.5264
193	0.826938	3.5					0.745029		94	34.4854
195	0.834895	3.5					0.741001		95	34.4627
197	0.829303	3.5					0.737582		96	34.469
199	0.83104	3.5					0.736777		97	34.4666
201	0.828916	3.5					0.744142		98	34.4489
203	0.826953	3.5					0.739531		99	34.4279
205	0.846613	3.5					0.740288		100	34.3852
207	0.859281	3.5					0.744385		101	34.3696
209	0.854356	3.5					0.741522		102	34.361
211	0.857529	3.5					0.745737		103	34.3648
213	0.854314	3.5					0.742021		104	34.38
215	0.86036	3.5					0.742789		105	34.3895
217	0.863347	3.5					0.741052		106	34.3971
219	0.868169	3.5					0.743789		107	34.3826
221	0.86762	3.5					0.746858		108	34.3693
223	0.857558	3.5					0.748476		109	34.3477
225	0.880465	3.5					0.744243		110	34.3175
227	0.940179	3.5					0.74326		111	34.2908
229	1.04681	3.5					0.748565		112	34.272
231	1.16877	3.5					0.740097		113	34.2627
233	1.29806	3.5					0.735628		114	34.2492
235	1.49255	3.5					0.737522		115	34.2423
237	1.69251	3.5					0.745658		116	34.2459
239	1.97934	3.5					0.74821		117	34.2525
241	2.23062						0.742093		118	34.2492
243	2.48105						0.74973		119	34.2517
245	2.7138						0.741357		120	34.276
247	2.87058						0.736028		121	34.3104
249	2.94834						0.739269		122	34.3449
251	2.96555						0.739457		123	34.3631
253	2.96169						0.740687		124	34.3839
255	2.92441						0.739553		125	34.554
257	2.73739						0.737165		126	34.599
259	2.40295						0.743651		127	34.4273
261	2.09749						0.738747		128	34.3216
263	1.88029						0.746872		129	34.2526
265	1.69712						0.743899		130	34.1912
267	1.57399						0.740021		131	34.1404
269	1.47495						0.734233		132	34.0911
271	1.38432						0.742751		133	34.0427
273	1.33232						0.737391		134	33.9879
275	1.27006						0.736192		135	33.9309
277	1.23114						0.740665		136	33.8436
279	1.19495						0.73401		137	33.7812
281	1.17077						0.736771		138	33.9005
283	1.14623						0.738538		139	34.0624
285	1.12691						0.732977		140	34.1326
287	1.12975						0.736568		141	34.1975
289	1.15143						0.741267		142	34.1969
291	1.20641						0.737905		143	34.1556
293	1.30537						0.737778		144	34.1481
295	1.45284						0.737884		145	33.7565
297	1.57497						0.735717		146	33.2536
299	1.69161						0.729819		147	32.7924
301	1.91322						0.738779		148	33.4514
303	2.19977						0.732938		149	33.9335
305	2.47231						0.733841		150	34.0843
307	2.60126						0.741265		151	34.1512
309	2.83063						0.733779		152	34.1935
311	2.89388						0.735421		153	34.2188
313	2.91266						0.739197		154	34.2372
315	2.89405						0.738151		155	34.2615
317	2.85952						0.737903		156	34.2888
319	2.8247						0.742621		157	34.3149
321	2.80752						0.735821		158	34.327
323	2.79108						0.736363		159	34.3531
325	2.72909						0.742508		160	34.3745
327	2.61576						0.747915		161	34.4166
329	2.45758						0.741257		162	34.4433
331	2.32893						0.742241		163	34.478
333	2.23526						0.744236		164	34.4946
335	2.04674						0.739723		165	34.5071
337	1.89738						0.748916		166	34.5217
339	1.75264						0.741787		167	34.5409
341	1.62034						0.742988		168	34.5432
343	1.53054						0.739429		169	34.5365
345	1.47304						0.746996		170	34.5297
347	1.40228						0.74695		171	34.5259
349	1.34524						0.744538		172	34.5217
351	1.29274						0.744		173	34.5178
353	1.24096						0.746716		174	34.5184
355	1.22075						0.739675		175	34.5202
357	1.18246						0.743596		176	34.5426
359	1.16598						0.742936		177	34.5668
361	1.12696						0.744918		178	34.5687
363	1.11191						0.748728		179	34.5729
365	1.08097						0.746333		180	34.3935
367	1.06804						0.753496		181	34.4244
369	1.04572						0.755325		182	34.5627
371	1.0254						0.75094		183	34.5788
373	1.01575						0.747491		184	34.5868
375	0.993641						0.74835		185	34.5773
377	0.987339						0.742988		186	34.6095
379	0.971257						0.746001		187	34.645
381	0.970966						0.75011		188	34.6611
383	0.973794						0.746805		189	34.6753
385	0.998547						0.74471		190	34.6906
387	1.02489						0.74856		191	34.7061
389	1.04384						0.739454		192	34.714
391	1.07983						0.748015		193	34.7233
393	1.14437						0.746403		194	34.7303
395	1.1891						0.750398		195	34.7127
397	1.22437						0.745912		196	34.7002
399	1.28307						0.752725		197	34.6883
401	1.28557						0.746375		198	34.6799
403	1.34676						0.754384		199	34.6689
405	1.42343						0.742118		200	34.6589
407	1.46565						0.750189		201	34.6557
409	1.50399						0.745275		202	34.6515
411	1.55889						0.744903		203	34.6497
413	1.60536						0.754939		204	34.6349
415	1.60936						0.747819		205	34.6374
417	1.60233						0.748607		206	34.6317
419	1.61842						0.75071		207	34.6316
421	1.60927						0.74188		208	34.6266
423	1.64602						0.749435		209	34.6221
425	1.594						0.744751		210	34.623
427	1.55799						0.739785		211	34.6191
429	1.49375						0.747202		212	34.6276
431	1.4325						0.746048		213	34.6236
433	1.3824						0.745072		214	34.6243
435	1.33497						0.742956		215	34.6287
437	1.27925						0.748609		216	34.6252
439	1.2344						0.748895		217	34.6306
441	1.19327						0.750076		218	34.6286
443	1.15594						0.746363		219	34.6279
445	1.1248						0.749869		220	34.623
447	1.09733						0.747084		221	34.6239
449	1.07419						0.745693		222	34.6245
451	1.05654						0.748999		223	34.6312
453	1.03369						0.747245		224	34.6433
455	1.0191						0.740434		225	34.6495
457	1.01521						0.746048		226	34.6601
459	1.00838						0.748215		227	34.6617
461	1.00558						0.750311		228	34.667
463	1.01241						0.743014		229	34.659
465	1.00886						0.750833		230	34.6572
467	0.996896						0.7467		231	34.656
469	0.995829						0.743141		232	34.6646
471	1.01029						0.746211		233	34.6822
473	1.007						0.748945		234	34.695
475	0.99044						0.743743		235	34.7071
477	0.982294						0.746515		236	34.7041
479	0.969848						0.738263		237	34.7086
481	0.964823		3.5				0.745697		238	34.7096
483	0.954187		3.5				0.742989		239	34.7153
485	0.945322		3.5				0.742781		240	34.7235
487	0.92899		3.5				0.743163		241	34.731
489	0.919982		3.5				0.737828		242	34.7417
491	0.912881		3.5				0.740217		243	34.7351
493	0.904222		3.5				0.744479		244	34.7419
495	0.889869		3.5				0.750267		245	34.748
497	0.891127		3.5				0.741689		246	34.752
499	0.885604		3.5				0.740951		247	34.7522
501	0.875584		3.5				0.744057		248	34.7511
503	0.869996		3.5				0.745128		249	34.7501
505	0.863134		3.5				0.746955		250	34.7502
507	0.855751		3.5				0.749046		251	34.7383
509	0.85502		3.5				0.752948		252	34.7272
511	0.851286		3.5				0.755221		253	34.7232
513	0.850567		3.5				0.750107		254	34.7258
515	0.846492		3.5				0.75109		255	34.7189
517	0.838554		3.5				0.751199		256	34.7109
519	0.839844		3.5				0.757395		257	34.6896
521	0.836721		3.5				0.745757		258	34.6582
523	0.834349		3.5				0.752967		259	34.6382
525	0.832705		3.5				0.751582		260	34.6176
527	0.82985		3.5				0.747099		261	34.5986
529	0.825022		3.5				0.746605		262	34.5726
531	0.825109		3.5				0.7514		263	34.5605
533	0.81339		3.5				0.75155		264	34.5381
535	0.825777		3.5				0.742859		265	34.5271
537	0.822268		3.5				0.747322		266	34.5164
539	0.818648		3.5				0.750346		267	34.5196
541	0.817796						0.749624		268	34.5141
543	0.817057						0.743998		269	34.5021
545	0.812658						0.752737		270	34.4962
547	0.814038						0.750459		271	34.4836
549	0.807535						0.754992		272	34.4766
551	0.810543						0.761063		273	34.4591
553	0.818611						0.763796		274	34.4521
555	0.81695						0.767542		275	34.441
557	0.818188						0.763472		276	34.4299
559	0.811004						0.756276		277	34.4221
561	0.810368						0.757339		278	34.4143
563	0.810281						0.76398		279	34.4014
565	0.81033						0.771038		280	34.3947
567	0.809445						0.774917		281	34.3791
569	0.813328						0.767824		282	34.3678
571	0.80833						0.761787		283	34.3634
573	0.804731						0.772135		284	34.3648
575	0.804335						0.771187		285	34.3651
577	0.807664						0.767342		286	34.3716
579	0.804624						0.767383		287	34.3691
581	0.80342						0.770329		288	34.3756
583	0.799057						0.772636		289	34.3798
585	0.804066						0.773477		290	34.383
587	0.799989						0.770993		291	34.3879
589	0.80213						0.759181		292	34.3896
591	0.806904						0.769558		293	34.4004
593	0.800619						0.768056		294	34.399
595	0.801999						0.766453		295	34.4015
597	0.799565						0.765688		296	34.3907
599	0.799988						0.763517		297	34.386
601	0.801968						0.767646		298	34.3702
603	0.796782						0.776866		299	34.358
605	0.795225						0.768737		300	34.3456
607	0.792512						0.774877		301	34.3306
609	0.797765						0.776787		302	34.3135
611	0.798193						0.767947		303	34.1817
613	0.799222						0.767488		304	34.2004
615	0.791807						0.769982		305	34.3205
617	0.797089						0.765377		306	34.3462
619	0.796353						0.765366		307	34.3516
621	0.794523						0.770318		308	34.3773
623	0.791567						0.760739		309	34.416
625	0.797412						0.768792		310	34.436
627	0.799523						0.755742		311	34.4597
629	0.813865						0.769115		312	34.4756
631	0.810754						0.767168		313	34.4969
633	0.810569						0.761616		314	34.4986
635	0.812439						0.764949		315	34.4792
637	0.817253						0.766709		316	34.2735
639	0.814898						0.760666		317	34.3182
641	0.819677						0.760134		318	34.5195
643	0.815022						0.763198		319	34.6009
645	0.814329						0.771247		320	34.6417
647	0.814314						0.762585		321	34.666
649	0.822709						0.761329		322	34.6858
651	0.827921						0.753826		323	34.6995
653	0.822337						0.760219		324	34.7122
655	0.817365						0.762099		325	34.725
657	0.82003						0.762359		326	34.7618
659	0.817449						0.767597		327	34.7797
661	0.813512						0.761293		328	34.7974
663	0.819311						0.769862		329	34.8047
665	0.811846						0.773092		330	34.8244
667	0.814454						0.765924		331	34.8334
669	0.812658						0.764328		332	34.8419
671	0.8119						0.758409		333	34.8437
673	0.812035						0.765032		334	34.8374
675	0.811289						0.768733		335	34.8351
677	0.809431						0.765593		336	34.8214
679	0.811296						0.770413		337	34.8258
681	0.808822						0.767482		338	34.8139
683	0.810585						0.762098		339	34.8147
685	0.811259						0.763298		340	34.8107
687	0.810071						0.763635		341	34.8112
689	0.805264						0.760586		342	34.8079
691	0.802262						0.769166		343	34.8053
693	0.808117						0.770269		344	34.8071
695	0.804981						0.769937		345	34.8089
697	0.80253						0.764939		346	34.8133
699	0.807196						0.766289		347	34.8192
701	0.808094						0.77026		348	34.827
703	0.800578						0.762767		349	34.8339
705	0.807935						0.759682		350	34.8365
707	0.806336						0.759734		351	34.836
709	0.804069						0.76742		352	34.8334
711	0.804678						0.768625		353	34.8297
713	0.802127						0.76698		354	34.8257
715	0.816606						0.781566		355	34.8154
717	0.80998						0.777057		356	34.8086
719	0.821105						0.772669		357	34.7985
721	0.817445			4			0.772098		358	34.7878
723	0.814522			4			0.767764		359	34.7785
725	0.816274			4			0.771654		360	34.7711
727	0.814802			4			0.767406		361	34.7666
729	0.815814			4			0.757748		362	34.7617
731	0.814551			4			0.75475		363	34.7672
733	0.811393			4			0.759801		364	34.7649
735	0.80708			4			0.755154		365	34.7655
737	0.807598			4			0.754582		366	34.7648
739	0.811579			4			0.754068		367	34.7668
741	0.810544			4			0.751298		368	34.7688
743	0.802198			4			0.755088		369	34.771
745	0.805488			4			0.746668		370	34.7821
747	0.805366			4			0.759957		371	34.8024
749	0.803068			4			0.747496		372	34.8348
751	0.798366			4			0.75161		373	34.8422
753	0.798114			4			0.755109		374	34.8525
755	0.800084			4			0.753514		375	34.8646
757	0.799487			4			0.762002		376	34.8562
759	0.807835			4			0.745217		377	34.709
761	0.802698			4			0.752504		378	34.7649
763	0.805724			4			0.758377		379	34.8175
765	0.808542			4			0.750688		380	34.8915
767	0.800499			4			0.747742		381	34.9235
769	0.805503			4			0.756725		382	34.941
771	0.807773			4			0.748703		383	34.9463
773	0.803143			4			0.750069		384	34.956
775	0.804383			4			0.760951		385	34.9602
777	0.805141			4			0.756944		386	34.9746
779	0.804744			4			0.75684		387	34.9734
781	0.805028			4			0.762732		388	34.9789
783	0.801781			4			0.773296		389	34.9786
785	0.797763			4			0.770412		390	34.9768
787	0.809745			4			0.763908		391	34.9773
789	0.800316			4			0.767385		392	34.9676
791	0.795825			4			0.759502		393	34.9729
793	0.79953			4			0.755966		394	34.9626
795	0.801326			4			0.759246		395	34.9685
797	0.807361			4			0.756735		396	34.9727
799	0.79846			4			0.759116		397	34.9787
801	0.824706			4			0.749878		398	34.9891
803	0.880616			4			0.749587		399	34.996
805	0.966499			4			0.739325		400	35.005
807	1.1036			4			0.742394		401	35.0057
809	1.29468			4			0.733346		402	35.0007
811	1.47498			4			0.727086		403	34.9842
813	1.65341			4			0.717756		404	34.9769
815	1.77799			4			0.722201		405	34.9634
817	1.88734			4			0.723044		406	34.9502
819	1.94677			4			0.72447		407	34.9352
821	1.96785			4			0.722887		408	34.9196
823	2.04763			4			0.721398		409	34.9126
825	2.07622			4			0.723768		410	34.8994
827	2.10918			4			0.725395		411	34.8983
829	2.16382			4			0.727366		412	34.8838
831	2.17975			4			0.732002		413	34.8806
833	2.20879			4			0.731592		414	34.8643
835	2.22207			4			0.731487		415	34.8629
837	2.19977			4			0.732921		416	34.8636
839	2.19214			4			0.73292		417	34.8619
841	2.21065			4			0.735496		418	34.8727
843	2.19169			4			0.73888		419	34.8668
845	2.19541			4			0.742148		420	34.8739
847	2.20265			4			0.734153		421	34.878
849	2.21273			4			1.28317		422	34.8826
851	2.20845			4			1.54011		423	34.8793
853	2.20249			4			1.4777		424	34.8686
855	2.17933			4			1.42904		425	34.8623
857	2.18283			4			1.40161		426	34.8523
859	2.16565			4			1.35244		427	34.8515
861	2.14839			4			1.3377		428	34.8477
863	2.12799			4			1.30666		429	34.8465
865	2.11772			4			1.28007		430	34.8413
867	2.09539			4			1.25969		431	34.8398
869	2.07711			4			1.26085		432	34.8392
871	2.04412			4			1.2386		433	34.8351
873	2.02944			4			1.20719		434	34.8301
875	2.01868			4			1.20327		435	34.8298
877	1.98122			4			1.17421		436	34.829
879	1.96423			4			1.17631		437	34.8231
881	1.93944			4			1.15788		438	34.7996
883	1.94772			4			1.14351		439	34.784
885	1.91335			4			1.11858		440	34.7726
887	1.91205			4			1.11748		441	34.7656
889	1.8813			4			1.10268		442	34.7659
891	1.86421			4			1.10035		443	34.756
893	1.83518			4			1.08508		444	34.8263
895	1.83055			4			1.07346		445	34.7037
897	1.8152			4			1.06334		446	34.7317
899	1.8059			4			1.05487		447	34.9118
901	1.78471			4			1.04773		448	35.0062
903	1.7717			4			1.02881		449	35.0256
905	1.75369			4			1.02957		450	35.0288
907	1.7415			4			1.02344		451	35.0251
909	1.72278			4			1.01008		452	35.0282
911	1.71102			4			1.00224		453	35.0529
913	1.70586			4			0.986282		454	35.0632
915	1.68925			4			0.999041		455	35.0689
917	1.68589			4			0.993763		456	35.0715
919	1.67873			4			0.982706		457	35.0599
921	1.66038			4			0.975834		458	35.0747
923	1.62165			4			0.965443		459	35.0716
925	1.59694			4			0.942579		460	34.7447
927	1.54791			4			0.93622		461	34.9998
929	1.50853			4			0.922127		462	35.1689
931	1.45092			4			0.900139		463	35.1926
933	1.40666			4			0.892648		464	35.2051
935	1.3547			4			0.881439		465	35.2036
937	1.30759			4			0.871504		466	35.2043
939	1.26629			4			0.860272		467	35.2042
941	1.22732			4			0.846286		468	35.208
943	1.18527			4			0.849559		469	35.2038
945	1.148			4			0.842421		470	35.2044
947	1.13506			4			0.829466		471	35.2034
949	1.09709			4			0.824141		472	35.2013
951	1.07453			4			0.825184		473	35.2004
953	1.05291			4			0.814982		474	35.2038
955	1.02896			4			0.8079		475	35.1999
957	1.00506			4			0.803101		476	35.2032
959	0.994595			4			0.801241		477	35.202
961	0.972086			4	3.5		0.792974		478	35.2053
963	0.95536			4	3.5		0.792961		479	35.2003
965	0.940993			4	3.5		0.788373		480	35.2028
967	0.933567			4	3.5		0.784988		481	35.2056
969	0.920945			4	3.5		0.779308		482	35.1992
971	0.90752			4	3.5		0.773243		483	35.2066
973	0.895142			4	3.5		0.779016		484	35.2044
975	0.885187			4	3.5		0.770613		485	35.2093
977	0.88235			4	3.5		0.770344		486	35.202
979	0.86697			4	3.5		0.76524		487	35.2004
981	0.857463			4	3.5		0.756077		488	35.1905
983	0.847294			4	3.5		0.750338		489	35.1872
985	0.838283			4	3.5		0.753142		490	35.1759
987	0.828964			4	3.5		0.751357		491	35.173
989	0.828164			4	3.5		0.741991		492	35.1689
991	0.817597			4	3.5		0.735417		493	35.1601
993	0.813554			4	3.5		0.742559		494	35.1475
995	0.806987			4	3.5		0.736169		495	35.1377
997	0.798417			4	3.5		0.73825		496	35.1343
999	0.792066			4	3.5		0.730322		497	35.1334
1001	0.785165			4	3.5		0.733363		498	35.1506
1003	0.782939			4	3.5		0.731388		499	35.164
1005	0.781084			4	3.5		0.724266		500	35.1792
1007	0.77263			4	3.5		0.720587		501	35.1879
1009	0.767543			4	3.5		0.715017		502	35.1942
1011	0.770307			4	3.5		0.718364		503	35.2007
1013	0.761132			4	3.5		0.713247		504	35.2028
1015	0.757942			4	3.5		0.717314		505	35.1983
1017	0.756013			4	3.5		0.710382		506	35.1963
1019	0.758154			4	3.5		0.707588		507	35.1867
1021	0.748419			4	3.5		0.705755		508	35.1843
1023	0.743688			4	3.5		0.715767		509	35.1735
1025	0.746258			4	3.5		0.708931		510	35.1744
1027	0.738655			4	3.5		0.705506		511	35.172
1029	0.73499			4	3.5		0.704623		512	35.17
1031	0.730656			4	3.5		0.706652		513	35.169
1033	0.730649			4	3.5		0.702256		514	35.1675
1035	0.729361			4	3.5		0.701489		515	35.1709
1037	0.724616			4	3.5		0.705037		516	35.169
1039	0.728782			4	3.5		0.700883		517	35.1801
1041	0.725142			4	3.5		0.703333		518	35.1762
1043	0.724332			4	3.5		0.701323		519	35.1854
1045	0.724858			4	3.5		0.700838		520	35.1886
1047	0.725265			4	3.5		0.695034		521	35.1953
1049	0.719896			4	3.5		0.700785		522	35.1951
1051	0.717742			4	3.5		0.705723		523	35.1965
1053	0.720831			4	3.5		0.707185		524	35.1969
1055	0.72325			4	3.5		0.707921		525	35.19
1057	0.718772			4	3.5		0.719797		526	35.1859
1059	0.715087			4	3.5		0.715385		527	35.1816
1061	0.717092			4	3.5		0.71583		528	35.1681
1063	0.716637			4	3.5		0.705766		529	35.1731
1065	0.71397			4	3.5		0.704447		530	35.1694
1067	0.711081			4	3.5		0.701169		531	35.1757
1069	0.715097			4	3.5		0.699207		532	35.1703
1071	0.715939			4	3.5		0.701532		533	35.1645
1073	0.71062			4	3.5		0.705193		534	35.1517
1075	0.713017			4	3.5		0.696509		535	35.1381
1077	0.712392			4	3.5		0.697423		536	35.1352
1079	0.711742			4	3.5		0.702499		537	35.1259
1081	0.710682			4	3.5		0.695745		538	35.1264
1083	0.710834			4	3.5		0.697874		539	35.1206
1085	0.714902			4	3.5		0.694146		540	35.129
1087	0.710746			4	3.5		0.700715		541	35.128
1089	0.71335			4	3.5		0.695448		542	35.132
1091	0.712914			4	3.5		0.697829		543	35.1325
1093	0.713827			4	3.5		0.69931		544	35.1325
1095	0.716997			4	3.5		0.698958		545	35.1328
1097	0.711227			4	3.5		0.695248		546	35.13
1099	0.712918			4	3.5		0.699649		547	35.1306
1101	0.715151			4	3.5		0.699294		548	35.127
1103	0.717093			4	3.5		0.697784		549	35.1314
1105	0.716946			4	3.5		0.695347		550	35.1305
1107	0.718439			4	3.5		0.695262		551	35.1311
1109	0.7161			4	3.5		0.70099		552	35.133
1111	0.715235			4	3.5		0.698931		553	35.1364
1113	0.711671			4	3.5		0.701975		554	35.1448
1115	0.722641			4	3.5		0.695359		555	35.1438
1117	0.719331			4	3.5		0.698707		556	35.1507
1119	0.713434			4	3.5		0.692678		557	35.1556
1121	0.713524			4	3.5		0.696414		558	35.1561
1123	0.71727			4	3.5		0.696704		559	35.1527
1125	0.718582			4	3.5		0.702141		560	35.1485
1127	0.714465			4	3.5		0.696419		561	35.1483
1129	0.720517			4	3.5		0.699934		562	35.1426
1131	0.71851			4	3.5		0.701871		563	35.146
1133	0.717173			4	3.5		0.698504		564	35.1396
1135	0.71576			4	3.5		0.707514		565	35.1334
1137	0.716925			4	3.5		0.715025		566	35.125
1139	0.714923			4	3.5		0.706959		567	35.1194
1141	0.722761			4	3.5		0.705907		568	35.1151
1143	0.719008			4	3.5		0.708594		569	35.1101
1145	0.714693			4	3.5		0.709642		570	35.1072
1147	0.718464			4	3.5		0.705338		571	35.1029
1149	0.720601			4	3.5		0.707256		572	35.1
1151	0.719221			4	3.5		0.705288		573	35.0885
1153	0.721859			4	3.5		0.705928		574	35.0925
1155	0.719042			4	3.5		0.709993		575	35.0866
1157	0.722079			4	3.5		0.711565		576	35.085
1159	0.715729			4	3.5		0.701562		577	35.0848
1161	0.714112			4	3.5		0.697526		578	35.0819
1163	0.707564			4	3.5		0.694749		579	35.0766
1165	0.704705			4	3.5		0.680729		580	35.0773
1167	0.712351			4	3.5		0.678869		581	35.071
1169	0.732757			4	3.5		0.675668		582	35.0682
1171	0.797601			4	3.5		0.666508		583	35.0694
1173	0.892642			4	3.5		0.668484		584	35.072
1175	0.956758			4	3.5		0.657499		585	35.0737
1177	0.996469			4	3.5		0.660575		586	35.0779
1179	1.01131			4	3.5		0.653778		587	35.0836
1181	1.01916			4	3.5		0.651138		588	35.0829
1183	1.03625			4	3.5		0.652512		589	35.092
1185	1.03422			4	3.5		0.649503		590	35.0836
1187	1.04794			4	3.5		0.650978		591	35.0828
1189	1.05479			4	3.5		0.650753		592	35.0757
1191	1.05708			4	3.5		0.65423		593	35.0748
1193	1.06424			4	3.5		0.651898		594	35.0644
1195	1.07772			4	3.5		0.649124		595	35.0606
1197	1.07939			4	3.5		0.65035		596	35.0508
1199	1.08455			4	3.5		0.648714		597	35.0409
1201	1.09862			4	3.5		0.648291		598	35.0346
1203	1.09613			4	3.5		0.644766		599	35.0308
1205	1.09457			4	3.5		0.647952		600	35.0668
1207	1.09945			4	3.5		0.646827		601	35.0708
1209	1.10911			4	3.5		0.645948		602	35.0671
1211	1.10732			4	3.5		0.645425		603	35.0605
1213	1.11594			4	3.5		0.645373		604	35.05
1215	1.11302			4	3.5		0.647028		605	35.0447
1217	1.12136			4	3.5		0.645477		606	35.0379
1219	1.12402			4	3.5		0.646639		607	35.0391
1221	1.12932			4	3.5		0.64702		608	35.0306
1223	1.13291			4	3.5		0.641843		609	35.0314
1225	1.13759			4	3.5		0.640503		610	35.0233
1227	1.13313			4	3.5		0.638777		611	35.0198
1229	1.13826			4	3.5		0.642822		612	35.0159
1231	1.13681			4	3.5		0.645364		613	35.0057
1233	1.13388			4	3.5		0.637305		614	35.0074
1235	1.1446			4	3.5		0.645445		615	34.9998
1237	1.14407			4	3.5		0.635271		616	34.9958
1239	1.14617			4	3.5		0.639358		617	34.9936
1241	1.14701			4	3.5		0.64091		618	34.9919
1243	1.14908			4	3.5		0.638058		619	34.9894
1245	1.14133			4	3.5		0.637887		620	34.9832
1247	1.14467			4	3.5		0.644484		621	34.9735
1249	1.14224			4	3.5		0.638388		622	34.8986
1251	1.1403			4	3.5		0.64334		623	34.7059
1253	1.1418			4	3.5		0.632451		624	34.3531
1255	1.14631			4	3.5		0.638101		625	33.8389
1257	1.14366			4	3.5		0.636466		626	33.1957
1259	1.14019			4	3.5		0.636009		627	32.4355
1261	1.13875			4	3.5		0.636191		628	31.6056
1263	1.14016			4	3.5		0.638208		629	30.7092
1265	1.14088			4	3.5		0.636314		630	29.7719
1267	1.13659			4	3.5		0.635271		631	28.8149
1269	1.13947			4	3.5		0.631913		632	27.8273
1271	1.13365			4	3.5		0.633441		633	26.8524
1273	1.13586			4	3.5		0.633524		634	25.8657
1275	1.1379			4	3.5		0.63782		635	24.9115
1277	1.13736			4	3.5		0.637486		636	23.9746
1279	1.14089			4	3.5		0.640922		637	23.0682
1281	1.13464			4	3.5		0.63869		638	22.1923
1283	1.11972			4	3.5		0.642763		639	21.3369
1285	1.11169			4	3.5		0.644221		640	20.5222
1287	1.10958			4	3.5		0.647273		641	19.7234
1289	1.09441			4	3.5		0.646299		642	18.9499
1291	1.08117			4	3.5		0.64783		643	18.1918
1293	1.07087			4	3.5		0.647463		644	17.4534
1295	1.04778			4	3.5		0.645533		645	16.7385
1297	1.03621			4	3.5		0.650075		646	16.0389
1299	1.02424			4	3.5		0.647093		647	15.3618
1301	1.01339			4	3.5		0.649692		648	14.7079
1303	0.993798			4	3.5		0.651841		649	14.081
1305	0.981488			4	3.5		0.656514		650	13.4668
1307	0.970585			4	3.5		0.651279		651	12.8775
1309	0.955839			4	3.5		0.651752		652	12.2993
1311	0.942531			4	3.5		0.650309		653	11.7525
1313	0.934693			4	3.5		0.652477		654	11.2457
1315	0.917365			4	3.5		0.651078		655	10.7824
1317	0.906781			4	3.5		0.656206		656	10.368
1319	0.898567			4	3.5		0.65846		657	9.98768
1321	0.88648			4			0.661824		658	9.64811
1323	0.872804			4			0.661162		659	9.3474
1325	0.86914			4			0.66739		660	9.07566
1327	0.858975			4			0.663748		661	8.82276
1329	0.847094			4			0.668939		662	8.59532
1331	0.838807			4			0.668102		663	8.39148
1333	0.824078			4			0.668691		664	8.19437
1335	0.822412			4			0.670287		665	8.01088
1337	0.814688			4			0.667763		666	7.83683
1339	0.807601			4			0.662222		667	7.67732
1341	0.799874			4			0.669466		668	7.52027
1343	0.793649			4			0.665933		669	7.37916
1345	0.783542			4			0.663003		670	7.24069
1347	0.775164			4			0.662919		671	7.1169
1349	0.769055			4			0.659625		672	7.0075
1351	0.77025			4			0.657203		673	6.89824
1353	0.76362			4			0.660905		674	6.80999
1355	0.76072			4			0.661325		675	6.71465
1357	0.749729			4			0.660563		676	6.6253
1359	0.744193			4			0.658642		677	6.53526
1361	0.742113			4			0.663351		678	6.44873
1363	0.741204			4			0.668581		679	6.36925
1365	0.736174			4			0.661143		680	6.29317
1367	0.733461			4			0.66547		681	6.22367
1369	0.730678			4			0.657845		682	6.14958
1371	0.727279			4			0.658838		683	6.08264
1373	0.720623			4			0.665216		684	5.99893
1375	0.720392			4			0.657515		685	5.95851
1377	0.715459			4			0.664902		686	5.9069
1379	0.714762			4			0.659596		687	5.85995
1381	0.706809			4			0.658351		688	5.81365
1383	0.706075			4			0.657642		689	5.76699
1385	0.705344			4			0.661425		690	5.73353
1387	0.705002			4			0.660918		691	5.68469
1389	0.705632			4			0.663152		692	5.65019
1391	0.698573			4			0.666617		693	5.60651
1393	0.698794			4			0.666098		694	5.56831
1395	0.697894			4			0.668638		695	5.53109
1397	0.696478			4			0.664552		696	5.49478
1399	0.695012			4			0.665243		697	5.465
1401	0.696087			4			0.670075		698	5.42216
1403	0.68682			4			0.664572		699	5.38919
1405	0.685672			4			0.658999		700	5.34708
1407	0.685226			4			0.65718		701	5.31806
1409	0.683859			4			0.66053		702	5.27916
1411	0.684336			4			0.650319		703	5.24891
1413	0.68487			4			0.655527		704	5.2176
1415	0.68153			4			0.660052		705	5.18387
1417	0.681455			4			0.657174		706	5.16232
1419	0.681605			4			0.660149		707	5.13721
1421	0.677485			4			0.65472		708	5.12233
1423	0.68102			4			0.65315		709	5.10106
1425	0.674718			4			0.659096		710	5.07986
1427	0.678375			4			0.660679		711	5.05866
1429	0.679173			4			0.653575		712	5.03549
1431	0.67322			4			0.657641		713	5.01057
1433	0.676029			4			0.652568		714	4.98892
1435	0.675179			4			0.654228		715	4.9661
1437	0.673487			4			0.652167		716	4.93972
1439	0.673988			4			0.653964		717	4.91808
1441	0.672876			4			0.664973		718	4.90839
1443	0.67282			4			0.6642		719	4.88153
1445	0.670216			4			0.665815		720	4.86966
1447	0.667585			4			0.667332		721	4.84717
1449	0.671734			4			0.663665		722	4.82849
1451	0.671454			4			0.664779		723	4.80204
1453	0.668627			4			0.667479		724	4.78246
1455	0.677734			4			0.668201		725	4.76595
1457	0.675896			4			0.664282		726	4.73865
1459	0.667704			4			0.660258		727	4.72824
1461	0.669509			4			0.660149		728	4.70129
1463	0.666316			4			0.662082		729	4.68753
1465	0.668757			4			0.660718		730	4.66782
1467	0.667807			4			0.661616		731	4.66137
1469	0.666792			4			0.658008		732	4.65124
1471	0.674772			4			0.657766		733	4.63667
1473	0.669177			4			0.658395		734	4.63338
1475	0.668786			4			0.666287		735	4.61578
1477	0.667382			4			0.660156		736	4.61469
1479	0.672394			4			0.663867		737	4.60101
1481	0.674581			4			0.663953		738	4.60017
1483	0.671033			4			0.665753		739	4.58394
1485	0.676538			4			0.666111		740	4.56116
1487	0.669807			4			0.666985		741	4.54487
1489	0.673939			4			0.665133		742	4.55798
1491	0.671067			4			0.668051		743	4.71334
1493	0.674986			4			0.660459		744	5.04448
1495	0.673754			4			0.65878		745	5.59882
1497	0.672637			4			0.652277		746	6.35702
1499	0.673236			4			0.659989		747	7.26874
1501	0.67541			4			0.655134		748	8.334
1503	0.674412			4			0.650785		749	9.47118
1505	0.669893			4			0.648138		750	10.7259
1507	0.669283			4			0.652756		751	12.0057
1509	0.668446			4			0.656109		752	13.3597
1511	0.670758			4			0.659324		753	14.751
1513	0.671522			4			0.651933		754	16.1646
1515	0.673675			4			0.655856		755	17.6032
1517	0.66904			4			0.652053		756	18.9586
1519	0.6655			4			0.646702		757	20.2466
1521	0.66583			4			0.649783		758	21.4084
1523	0.659811			4			0.644151		759	22.5023
1525	0.65493			4			0.635611		760	23.4686
1527	0.652127			4			0.627716		761	24.3031
1529	0.649876			4			0.624732		762	25.0633
1531	0.646861			4			0.618034		763	25.7338
1533	0.696498			4			0.611413		764	26.3658
1535	0.731365			4			0.611045		765	26.9296
1537	0.819533			4			0.604805		766	27.457
1539	0.852888			4			0.604991		767	27.9272
1541	0.90118			4			0.602475		768	28.3672
1543	0.909616			4			0.60322		769	28.7759
1545	0.916274			4			0.601232		770	29.1505
1547	0.933226			4			0.602092		771	29.5134
1549	0.936419			4			0.601952		772	29.8336
1551	0.933429			4			0.601369		773	30.1493
1553	0.944242			4			0.594577		774	30.4305
1555	0.94885			4			0.593208		775	30.6925
1557	0.960728			4			0.596107		776	30.9459
1559	0.962212			4			0.594696		777	31.1679
1561	0.969829			4			0.594018		778	31.3929
1563	0.985684			4			0.596817		779	31.6005
1565	0.981932			4			0.592415		780	31.7891
1567	0.988254			4			0.59142		781	31.9482
1569	0.989771			4			0.597484		782	32.0971
1571	0.995602			4			0.596391		783	32.2501
1573	0.996064			4			0.597392		784	32.3866
1575	0.999125			4			0.589379		785	32.5108
1577	1.00793			4			0.592164		786	32.6216
1579	1.00905			4			0.593761		787	32.7234
1581	1.01186			4			0.591971		788	32.8245
1583	1.01391			4			0.594777		789	32.9153
1585	1.00858			4			0.594619		790	32.9969
1587	1.01469			4			0.591754		791	33.0853
1589	1.017			4			0.593881		792	33.1696
1591	1.02295			4			0.588413		793	33.2457
1593	1.0221			4			0.593677		794	33.3139
1595	1.02336			4			0.59155		795	33.3839
1597	1.01557			4			0.592944		796	33.4369
1599	1.02143			4			0.593397		797	33.4856
1601	1.01816			4			0.591289		798	33.5459
1603	1.02363			4			0.592367		799	33.5889
1605	1.02066			4			0.588323		800	33.6366
1607	1.01734			4			0.58769		801	33.6768
1609	1.01313			4			0.588635		802	33.7287
1611	1.01776			4			0.586695		803	33.7774
1613	1.01881			4			0.592118		804	33.8201
1615	1.02055			4			0.588953		805	33.8658
1617	1.00987			4			0.589059		806	33.8974
1619	1.0116			4			0.590686		807	33.9305
1621	1.01374			4			0.589819		808	33.9641
1623	1.01333			4			0.588987		809	33.994
1625	1.01275			4			0.589054		810	34.0198
1627	1.01015			4			0.585598		811	34.0434
1629	1.0098			4			0.585856		812	34.0659
1631	1.01323			4			0.588465		813	34.0857
1633	1.00914			4			0.584082		814	34.0956
1635	1.01622			4			0.585532		815	34.111
1637	1.01792			4			0.586873		816	34.1264
1639	1.01458			4			0.594868		817	34.1457
1641	1.01618			4			0.596845		818	34.1735
1643	1.01265			4			0.596001		819	34.1988
1645	1.00722			4			0.592503		820	34.2234
1647	0.994929			4			0.59657		821	34.2451
1649	0.98873			4			0.6		822	34.2514
1651	0.984033			4			0.59924		823	34.2662
1653	0.970529			4			0.596707		824	34.2813
1655	0.964184			4			0.605408		825	34.289
1657	0.950715			4			0.607414		826	34.2997
1659	0.943245			4			0.60038		827	34.3014
1661	0.934304			4			0.604645		828	34.3064
1663	0.922837			4			0.609283		829	34.3116
1665	0.9159			4			0.607575		830	34.3185
1667	0.90091			4			0.611186		831	34.3239
1669	0.892257			4			0.607975		832	34.3254
1671	0.882306			4			0.606656		833	34.3235
1673	0.872578			4			0.608802		834	34.3272
1675	0.872214			4			0.611048		835	34.3298
1677	0.85922			4			0.611597		836	34.3235
1679	0.846488			4			0.610381		837	34.3303
1681	0.834594						0.610493		838	34.3224
1683	0.826026						0.614146		839	34.3225
1685	0.823342						0.615998		840	34.3222
1687	0.817543						0.617228		841	34.327
1689	0.805973						0.61209		842	34.3403
1691	0.797607						0.618744		843	34.3475
1693	0.791964						0.616668		844	34.3692
1695	0.781698						0.620271		845	34.3831
1697	0.780984						0.618703		846	34.398
1699	0.775708						0.617262		847	34.4103
1701	0.76831						0.613372		848	34.4222
1703	0.765246						0.619144		849	34.4412
1705	0.758686						0.623968		850	34.4473
1707	0.748362						0.62258		851	34.4586
1709	0.74591						0.620693		852	34.4666
1711	0.744871						0.622884		853	34.4652
1713	0.733141						0.61973		854	34.4733
1715	0.729986						0.620881		855	34.4724
1717	0.730184						0.617952		856	34.4747
1719	0.724103						0.624689		857	34.4802
1721	0.720606						0.624042		858	34.4883
1723	0.717774						0.629426		859	34.5004
1725	0.713733						0.623063		860	34.4969
1727	0.70983						0.630705		861	34.4925
1729	0.709463						0.631647		862	34.4246
1731	0.696757						0.633056		863	34.2543
1733	0.700041						0.629387		864	33.9321
1735	0.698832						0.633473		865	33.4742
1737	0.69436						0.632003		866	32.8764
1739	0.68748						0.628765		867	32.1737
1741	0.68627						0.630554		868	31.3968
1743	0.688702						0.631455		869	30.538
1745	0.684538						0.635754		870	29.6566
1747	0.688064						0.631632		871	28.7162
1749	0.681554						0.632345		872	27.7819
1751	0.677772						0.634663		873	26.8335
1753	0.676439						0.635491		874	25.8948
1755	0.675411						0.635013		875	24.976
1757	0.680681						0.627122		876	24.0583
1759	0.668256						0.6359		877	23.1873
1761	0.671651						0.632171		878	22.3123
1763	0.675037						0.634715		879	21.4824
1765	0.66743						0.631281		880	20.6635
1767	0.668191						0.639537		881	19.8707
1769	0.670084						0.639897		882	19.0955
1771	0.663582						0.642236		883	18.3366
1773	0.665392						0.644886		884	17.6098
1775	0.666277						0.647142		885	16.8841
1777	0.666635						0.647708		886	16.1964
1779	0.661657						0.647371		887	15.5144
1781	0.660869						0.647104		888	14.8623
1783	0.661679						0.644524		889	14.2337
1785	0.662075						0.641165		890	13.6184
1787	0.660569						0.64739		891	13.0346
1789	0.662256						0.645911		892	12.4514
1791	0.658769						0.643882		893	11.9066
1793	0.661492						0.648762		894	11.3932
1795	0.660503						0.644543		895	10.9332
1797	0.658488						0.640246		896	10.5104
1799	0.659117						0.639695		897	10.1351
1801	0.655057						0.64212		898	9.78808
1803	0.655963						0.640675		899	9.48146
1805	0.660151						0.639949		900	9.20006
1807	0.657176						0.639905		901	8.94749
1809	0.656069						0.638284		902	8.71505
1811	0.657025						0.644715		903	8.50654
1813	0.653889						0.643197		904	8.30938
1815	0.6574						0.645724		905	8.13142
1817	0.654382						0.650372		906	7.96033
1819	0.656711						0.645499		907	7.79869
1821	0.655301						0.643239		908	7.65357
1823	0.655664						0.647971		909	7.5063
1825	0.654604						0.642024		910	7.37323
1827	0.657476						0.649256		911	7.24496
1829	0.657114						0.645477		912	7.13012
1831	0.657052						0.647663		913	7.0167
1833	0.658217						0.643442		914	6.90687
1835	0.655181						0.65023		915	6.8081
1837	0.656052						0.6508		916	6.71421
1839	0.654257						0.651819		917	6.61994
1841	0.664148						0.652775		918	6.53571
1843	0.655923						0.649749		919	6.45702
1845	0.658792						0.645421		920	6.38559
1847	0.657738						0.64674		921	6.30827
1849	0.660573						0.650365		922	6.24519
1851	0.659314						0.648623		923	6.17458
1853	0.659595						0.652028		924	6.12126
1855	0.657643						0.652844		925	6.0627
1857	0.659123						0.644751		926	6.0111
1859	0.657901						0.638739		927	5.95834
1861	0.654771						0.646636		928	5.90997
1863	0.660174						0.645385		929	5.86504
1865	0.657894						0.645331		930	5.82087
1867	0.66435						0.643168		931	5.78376
1869	0.657521						0.645033		932	5.74443
1871	0.661816						0.649069		933	5.70996
1873	0.659424						0.645119		934	5.67744
1875	0.658568						0.650571		935	5.64314
1877	0.658967						0.64585		936	5.60984
1879	0.66293						0.645568		937	5.57674
1881	0.661762						0.65241		938	5.54901
1883	0.661565						0.650173		939	5.52015
1885	0.662704						0.650397		940	5.49034
1887	0.661913						0.650098		941	5.465
1889	0.663586						0.65858		942	5.42943
1891	0.666109						0.655518		943	5.40735
1893	0.665112						0.650922		944	5.3712
1895	0.664537						0.650156		945	5.34926
1897	0.665193						0.659045		946	5.31831
1899	0.666686						0.658593		947	5.29376
1901	0.671069						0.650433		948	5.26588
1903	0.666568						0.656195		949	5.23681
1905	0.669992						0.657823		950	5.21584
1907	0.669965						0.653119		951	5.18968
1909	0.669515						0.652457		952	5.17815
1911	0.66451						0.657879		953	5.15868
1913	0.667226						0.652134		954	5.14469
1915	0.668474						0.654424		955	5.13032
1917	0.670207						0.650023		956	5.11387
1919	0.666575						0.653847		957	5.09923
1921	0.670897					3.5	0.657207		958	5.0819
1923	0.669251					3.5	0.658515		959	5.06946
1925	0.670114					3.5	0.656196		960	5.05734
1927	0.668876					3.5	0.65021		961	5.04197
1929	0.665562					3.5	0.653981		962	5.03384
1931	0.664942					3.5	0.648563		963	5.01449
1933	0.669615					3.5	0.651883		964	5.00464
1935	0.668675					3.5	0.659696		965	4.97664
1937	0.670817					3.5	0.658779		966	4.96699
1939	0.670019					3.5	0.654595		967	4.94932
1941	0.67478					3.5	0.659993		968	4.93852
1943	0.676925					3.5	0.664328		969	4.92054
1945	0.675893					3.5	0.659587		970	4.90606
1947	0.678142					3.5	0.676068		971	4.88846
1949	0.676892					3.5	0.66817		972	4.87498
1951	0.67911					3.5	0.670422		973	4.86643
1953	0.736364					3.5	0.881507		974	4.85239
1955	1.03187					3.5	1.11658		975	4.83219
1957	1.43076					3.5	1.46755		976	4.82743
1959	1.80602					3.5	1.69119		977	4.809
1961	2.15329					3.5	1.91345		978	4.80833
1963	2.42182					3.5	2.12855		979	4.79163
1965	2.69223					3.5	2.31621		980	4.77211
1967	2.88178					3.5	2.38986		981	4.73907
1969	3.08129					3.5	2.4387		982	4.73916
1971	3.17578					3.5	2.48428		983	4.85256
1973	3.26476					3.5	2.50675		984	5.1332
1975	3.29014					3.5	2.50767		985	5.62931
1977	3.31094					3.5	2.50739		986	6.30585
1979	3.32661					3.5	2.52392		987	7.1663
1981	3.21641						2.48193		988	8.15166
1983	3.1874						2.47893		989	9.25016
1985	3.17468						2.45796		990	10.4364
1987	3.15978						2.45829		991	11.676
1989	3.12517						2.40938		992	12.9853
1991	3.0671						2.41493		993	14.3227
1993	2.97648						2.37684		994	15.699
1995	2.95218						2.37431		995	17.0607
1997	2.98517						2.38744		996	18.3712
1999	3.01906						2.41449		997	19.6214
2001	2.95918						2.43207		998	20.7515
2003	2.92554						2.41616		999	21.7996
2005	2.89899						2.41827		1000	22.6928
2007	2.87942						2.40606		1001	23.5049
2009	2.83755						2.42376		1002	24.2243
2011	2.80853						2.41197		1003	24.8827
2013	2.78325						2.42744		1004	25.4895
2015	2.76135						2.40011		1005	26.0445
2017	2.73804						2.38894		1006	26.5673
2019	2.73483						2.38969		1007	27.0338
2021	2.72829						2.39992		1008	27.4771
2023	2.749						2.40133		1009	27.9179
2025	2.76574						2.40214		1010	28.3273
2027	2.74167						2.40778		1011	28.7294
2029	2.67857						2.41096		1012	29.0944
2031	2.69461						2.38518		1013	29.4354
2033	2.64138						2.39236		1014	29.7522
2035	2.64055						2.3691		1015	30.0704
2037	2.66295						2.3814		1016	30.3513
2039	2.62744						2.34237		1017	30.6012
2041	2.589						2.33505		1018	30.8282
									1019	31.0337
									1020	31.2244
									1021	31.4175
									1022	31.5955
									1023	31.7629
									1024	31.9091
									1025	32.0372
									1026	32.166
									1027	32.2826
									1028	32.4061
									1029	32.5117
									1030	32.6242
									1031	32.7223
									1032	32.8141
									1033	32.8979
									1034	32.9902
									1035	33.0754
									1036	33.149
									1037	33.2224
									1038	33.3231
									1039	33.4034
									1040	33.4708
									1041	33.5191
									1042	33.5664
									1043	33.598
									1044	33.6324
									1045	33.6607
									1046	33.6821
									1047	33.6984
									1048	33.7122
									1049	33.7279
									1050	33.7487
									1051	33.7737
									1052	33.8081
									1053	33.8449
									1054	33.88
									1055	33.9111
									1056	33.9453
									1057	33.9721
									1058	33.9938
									1059	34.0086
									1060	34.0183
									1061	34.0291
									1062	34.043
									1063	34.0634
									1064	34.0795
									1065	34.0947
									1066	34.1123
									1067	34.1141
									1068	34.1263
									1069	34.1342
									1070	34.1513
									1071	34.1544
									1072	34.175
									1073	34.1927
									1074	34.212
									1075	34.224
									1076	34.238
									1077	34.2539
									1078	34.2685
									1079	34.2741
									1080	34.2833
									1081	34.2867
									1082	34.3014
									1083	34.3074
									1084	34.3252
									1085	34.3344
									1086	34.3506
									1087	34.3551
									1088	34.3657
									1089	34.3659
									1090	34.3685
									1091	34.3687
									1092	34.367
									1093	34.3619
									1094	34.3629
									1095	34.3539
									1096	34.3588
									1097	34.3534
									1098	34.356
									1099	34.3589
									1100	34.361
									1101	34.3692
									1102	34.3807
									1103	34.3902
									1104	34.4051
									1105	34.4163
									1106	34.3962
									1107	34.3853
									1108	34.3903
									1109	34.3937
									1110	34.41
									1111	34.4183
									1112	34.4378
									1113	34.4427
									1114	34.4531
									1115	34.4604
									1116	34.4619
									1117	34.4628
									1118	34.4603
									1119	34.4527
									1120	34.4497
									1121	34.4395
									1122	34.4389
									1123	34.4243
									1124	34.4237
									1125	34.4044
									1126	34.4032
									1127	34.3925
									1128	34.3869
									1129	34.3813
									1130	34.3716
									1131	34.3702
									1132	34.3593
									1133	34.3557
									1134	34.346
									1135	34.3444
									1136	34.3352
									1137	34.3354
									1138	34.329
									1139	34.3321
									1140	34.3369
									1141	34.3481
									1142	34.3566
									1143	34.3739
									1144	34.38
									1145	34.3999
									1146	34.4066
									1147	34.4207
									1148	34.4303
									1149	34.4349
									1150	34.4375
									1151	34.4349
									1152	34.4392
									1153	34.4357
									1154	34.4407
									1155	34.4381
									1156	34.4402
									1157	34.4349
									1158	34.431
									1159	34.423
									1160	34.4121
									1161	34.3936
									1162	34.333
									1163	34.1707
									1164	33.8903
									1165	33.4595
									1166	32.923
									1167	32.2546
									1168	31.5258
									1169	30.7152
									1170	29.8666
									1171	28.9913
									1172	28.0851
									1173	27.1826
									1174	26.27
									1175	25.3696
									1176	24.4774
									1177	23.5987
									1178	22.761
									1179	21.9195
									1180	21.1206
									1181	20.3291
									1182	19.5787
									1183	18.8348
									1184	18.1145
									1185	17.4146
									1186	16.724
									1187	16.0651
									1188	15.4227
									1189	14.8042
									1190	14.2054
									1191	13.6175
									1192	13.0578
									1193	12.5159
									1194	12.012
									1195	11.5408
									1196	11.1169
									1197	10.7397
									1198	10.3898
									1199	10.0797
									1200	9.78835
									1201	9.5285
									1202	9.28999
									1203	9.07166
									1204	8.86596
									1205	8.6832
									1206	8.50453
									1207	8.34053
									1208	8.18042
									1209	8.03855
									1210	7.89362
									1211	7.76812
									1212	7.63831
									1213	7.52194
									1214	7.41547
									1215	7.31025
									1216	7.21038
									1217	7.11103
									1218	7.02443
									1219	6.93709
									1220	6.85676
									1221	6.78189
									1222	6.71423
									1223	6.6502
									1224	6.58916
									1225	6.53027
									1226	6.47556
									1227	6.41761
									1228	6.36898
									1229	6.31211
									1230	6.26964
									1231	6.21565
									1232	6.17196
									1233	6.11646
									1234	6.06761
									1235	6.02009
									1236	5.97395
									1237	5.93316
									1238	5.8973
									1239	5.86493
									1240	5.83655
									1241	5.80468
									1242	5.78037
									1243	5.74332
									1244	5.72715
									1245	5.69273
									1246	5.67047
									1247	5.64041
									1248	5.61958
									1249	5.59063
									1250	5.55709
									1251	5.52318
									1252	5.48702
									1253	5.46293
									1254	5.43539
									1255	5.41126
									1256	5.39544
									1257	5.37473
									1258	5.36474
									1259	5.34098
									1260	5.32555
									1261	5.29971
									1262	5.28409
									1263	5.26543
									1264	5.24533
									1265	5.22866
									1266	5.21252
									1267	5.19561
									1268	5.1807
									1269	5.16891
									1270	5.16031
									1271	5.14184
									1272	5.13644
									1273	5.11242
									1274	5.10719
									1275	5.08929
									1276	5.08168
									1277	5.06239
									1278	5.05654
									1279	5.03999
									1280	5.01452
									1281	4.98604
									1282	4.98548
									1283	5.08601
									1284	5.34278
									1285	5.78398
									1286	6.42797
									1287	7.21718
									1288	8.15996
									1289	9.17919
									1290	10.3024
									1291	11.4524
									1292	12.6698
									1293	13.9233
									1294	15.1967
									1295	16.4854
									1296	17.724
									1297	18.9226
									1298	20.0208
									1299	21.0047
									1300	21.897
									1301	22.6859
									1302	23.4166
									1303	24.0652
									1304	24.6627
									1305	25.2216
									1306	25.7382
									1307	26.2396
									1308	26.7135
									1309	27.1693
									1310	27.5926
									1311	27.9886
									1312	28.3529
									1313	28.7
									1314	29.0238
									1315	29.3406
									1316	29.6299
									1317	29.9038
									1318	30.1527
									1319	30.396
									1320	30.626
									1321	30.8369
									1322	31.0268
									1323	31.2068
									1324	31.3691
									1325	31.5228
									1326	31.6626
									1327	31.8013
									1328	31.9176
									1329	32.0311
									1330	32.1305
									1331	32.2302
									1332	32.3141
									1333	32.4026
									1334	32.4748
									1335	32.5392
									1336	32.5946
									1337	32.6352
									1338	32.6574
									1339	32.6937
									1340	32.7263
									1341	32.7582
									1342	32.7866
									1343	32.822
									1344	32.8556
									1345	32.8965
									1346	32.9356
									1347	32.9809
									1348	33.0218
									1349	33.0646
									1350	33.1089
									1351	33.1476
									1352	33.1817
									1353	33.2079
									1354	33.2312
									1355	33.2596
									1356	33.2875
									1357	33.3112
									1358	33.3255
									1359	33.3436
									1360	33.36
									1361	33.3742
									1362	33.3824
									1363	33.4035
									1364	33.421
									1365	33.438
									1366	33.451
									1367	33.4716
									1368	33.4949
									1369	33.5132
									1370	33.5323
									1371	33.5414
									1372	33.5451
									1373	33.5532
									1374	33.5477
									1375	33.5548
									1376	33.5553
									1377	33.5726
									1378	33.5735
									1379	33.5795
									1380	33.5795
									1381	33.5832
									1382	33.591
									1383	33.5969
									1384	33.6058
									1385	33.6065
									1386	33.6135
									1387	33.6254
									1388	33.6403
									1389	33.6608
									1390	33.6682
									1391	33.6827
									1392	33.5537
									1393	33.6265
									1394	33.7438
									1395	33.7816
									1396	33.8055
									1397	33.808
									1398	33.814
									1399	33.816
									1400	33.8225
									1401	33.8288
									1402	33.8369
									1403	33.8416
									1404	33.8408
									1405	33.8485
									1406	33.848
									1407	33.8494
									1408	33.8539
									1409	33.8624
									1410	33.8677
									1411	33.8574
									1412	33.8543
									1413	33.8565
									1414	33.851
									1415	33.8508
									1416	33.8516
									1417	33.8629
									1418	33.8676
									1419	33.8838
									1420	33.8858
									1421	33.8879
									1422	33.8762
									1423	33.866
									1424	33.8507
									1425	33.8242
									1426	33.8025
									1427	33.7861
									1428	33.7926
									1429	33.7937
									1430	33.812
									1431	33.8271
									1432	33.8352
									1433	33.8452
									1434	33.8505
									1435	33.8607
									1436	33.8658
									1437	33.8807
									1438	33.8851
									1439	33.8905
									1440	33.8976
									1441	33.9055
									1442	33.9041
									1443	33.9
									1444	33.8928
									1445	33.8913
									1446	33.8984
									1447	33.902
									1448	33.9099
									1449	33.9263
									1450	33.9321
									1451	33.9316
									1452	33.9356
									1453	33.9311
									1454	33.9217
									1455	33.9053
									1456	33.8885
									1457	33.872
									1458	33.8616
									1459	33.8634
									1460	33.8689
									1461	33.878
									1462	33.888
									1463	33.9006
									1464	33.9093
									1465	33.9128
									1466	33.9038
									1467	33.8805
									1468	33.8729
									1469	33.8603
									1470	33.8623
									1471	33.8477
									1472	33.8401
									1473	33.8367
									1474	33.8328
									1475	33.8408
									1476	33.8434
									1477	33.853
									1478	33.8536
									1479	33.8581
									1480	33.8602
									1481	33.8587
									1482	33.864
									1483	33.8615
									1484	33.8703
									1485	33.8745
									1486	33.8884
									1487	33.8901
									1488	33.899
									1489	33.9062
									1490	33.9104
									1491	33.9133
									1492	33.9174
									1493	33.92
									1494	33.9137
									1495	33.9099
									1496	33.8951
									1497	33.8878
									1498	33.8757
									1499	33.8752
									1500	33.8824
									1501	33.8871
									1502	33.8933
									1503	33.895
									1504	33.8858
									1505	33.8905
									1506	33.8792
									1507	33.8799
									1508	33.8733
									1509	33.8746
									1510	33.8682
									1511	33.8554
									1512	33.8447
									1513	33.8328
									1514	33.8272
									1515	33.8206
									1516	33.822
									1517	33.8118
									1518	33.8071
