# Supplementary material for: STIM1 and ORAI1 form a novel cold transduction mechanism in sensory and sympathetic neurons
Source: EMBO J. 2022 Dec 16;42(3):e111348. doi: 10.15252/embj.2022111348 (PMC9890232; doi:10.15252/embj.2022111348)
Supplement: Supplementary file 9 — Source Data for Figure 4 [file EMBJ-42-e111348-s011.zip › Figure_4/EMBOJ-2022-111348R1_SourceDataForFigure4A.xlsx]

## Sheet: Tabelle1
Time (sec)	temp		Time (sec)	control	stim1orai1	stim1orai2	stim1orai3	stim2orai1	stim2orai2	stim2orai3		ionomycin
5	36.3449		5	0.849177	0.69329	0.910057	1.24954	0.621596	0.899217	1.13478
6	36.3213		7	0.83392	0.693872	0.909895	1.24783	0.624773	0.907994	1.13452
7	36.3035		9	0.841868	0.691375	0.91058	1.24198	0.61961	0.899469	1.12746
8	36.2947		11	0.839225	0.691206	0.908321	1.23661	0.627711	0.911072	1.12168
9	36.2868		13	0.841381	0.686906	0.920455	1.22543	0.61807	0.901667	1.13299
10	36.2779		15	0.84501	0.681564	0.907795	1.22642	0.616573	0.898172	1.11282
11	36.2611		17	0.841713	0.697869	0.914535	1.22025	0.619223	0.927801	1.13301
12	36.2552		19	0.848848	0.68659	0.908056	1.21085	0.620159	0.937877	1.10252
13	36.2436		21	0.843303	0.686118	0.907475	1.22306	0.619712	0.910107	1.13405
14	36.2413		23	0.843338	0.685498	0.908879	1.21534	0.632521	0.908531	1.11509
15	36.233		25	0.848646	0.686721	0.891789	1.19882	0.634829	0.913171	1.11591
16	36.2222		27	0.84013	0.699063	0.905613	1.20764	0.63364	0.913774	1.09974
17	36.2091		29	0.850145	0.688149	0.896301	1.23447	0.630068	0.914573	1.11819
18	36.1977		31	0.847229	0.701501	0.90419	1.2216	0.636749	0.908324	1.09158
19	36.182		33	0.845672	0.699837	0.888575	1.25406	0.63809	0.907171	1.09236
20	36.1709		35	0.846352	0.69735	0.892743	1.20875	0.638872	0.916579	1.08003
21	36.1585		37	0.845826	0.697754	0.906549	1.20882	0.64217	0.910804	1.08673
22	36.1405		39	0.844955	0.694849	0.908063	1.23855	0.651198	0.903598	1.07416
23	36.1349		41	0.846643	0.707481	0.90585	1.2045	0.641791	0.896434	1.07439
24	36.1228		43	0.863206	0.714163	0.905579	1.19888	0.641452	0.91451	1.08732
25	36.1177		45	0.870449	0.715513	0.90962	1.21448	0.6472	0.910538	1.09343
26	36.1033		47	0.873319	0.714345	0.907204	1.18298	0.655208	0.917503	1.08643
27	36.0959		49	0.880304	0.716406	0.900631	1.18987	0.663162	0.915719	1.07572
28	36.0875		51	0.876242	0.710274	0.893328	1.21129	0.667949	0.908943	1.09684
29	36.0772		53	0.875706	0.716082	0.893574	1.21734	0.666129	0.905121	1.06909
30	36.0774		55	0.879004	0.724353	0.891566	1.22498	0.670037	0.908535	1.07775
31	36.0718		57	0.86673	0.727432	0.899222	1.21718	0.671501	0.894082	1.0633
32	36.061		59	0.870994	0.721229	0.90438	1.20774	0.67244	0.89697	1.05138
33	36.0655		61	0.86754	0.724966	0.895332	1.21652	0.676621	0.904548	1.03611
34	36.0585		63	0.871363	0.724501	0.895483	1.21464	0.663716	0.90098	1.04168
35	36.0444		65	0.861967	0.727968	0.883998	1.21217	0.682693	0.899786	1.03187
36	36.0124		67	0.867713	0.729423	0.878342	1.23221	0.680294	0.898085	1.0628
37	36.0033		69	0.847822	0.728676	0.869511	1.20933	0.698268	0.902345	1.04296
38	35.999		71	0.825157	0.708467	0.874821	1.18902	0.683753	0.888279	1.01807
39	35.9966		73	0.812606	0.707248	0.851954	1.18588	0.668713	0.863449	0.987656
40	35.9744		75	0.799748	0.701614	0.83034	1.14469	0.665795	0.855876	0.966499
41	35.9571		77	0.787371	0.700137	0.826175	1.15291	0.647335	0.866379	0.934198
42	35.9511		79	0.776782	0.699403	0.829342	1.12892	0.640723	0.838692	0.911386
43	35.9242		81	0.767268	0.706419	0.821491	1.13539	0.651551	0.828066	0.896813
44	35.9133		83	0.76403	0.704485	0.815351	1.1311	0.634933	0.817245	0.908851
45	35.8829		85	0.764185	0.715241	0.82522	1.11539	0.647714	0.824948	0.884162
46	35.8304		87	0.758477	0.722542	0.823683	1.13977	0.6595	0.808428	0.872852
47	35.8031		89	0.755437	0.729851	0.813842	1.12185	0.644019	0.816924	0.866395
48	35.7934		91	0.754389	0.736822	0.811391	1.13656	0.645887	0.808817	0.85698
49	35.7725		93	0.746983	0.75756	0.818035	1.1255	0.655197	0.811259	0.872579
50	35.727		95	0.763243	0.764163	0.826667	1.13318	0.656257	0.78936	0.850233
51	35.673		97	0.760308	0.777495	0.825466	1.1218	0.664329	0.80725	0.864568
52	35.6356		99	0.76279	0.79574	0.825792	1.12849	0.665179	0.794453	0.862379
53	35.6154		101	0.761512	0.833339	0.83908	1.14671	0.675404	0.789623	0.847938
54	35.5639		103	0.763824	0.852638	0.833031	1.13164	0.684114	0.789435	0.85767
55	35.3014		105	0.764591	0.879966	0.838824	1.13545	0.685286	0.792306	0.86317
56	35.611		107	0.762619	0.900149	0.841883	1.13862	0.699836	0.801319	0.870942
57	35.769		109	0.767771	0.927821	0.850032	1.16033	0.692752	0.80664	0.878149
58	35.8183		111	0.766548	0.954916	0.847919	1.14583	0.716143	0.799214	0.864219
59	35.8337		113	0.772285	0.984451	0.862992	1.16205	0.705961	0.794343	0.879282
60	35.8443		115	0.769395	1.01902	0.862882	1.15762	0.721936	0.791508	0.878449
61	35.818		117	0.77278	1.04966	0.862494	1.16199	0.715542	0.795601	0.882752
62	35.7825		119	0.772323	1.08464	0.868698	1.16666	0.721406	0.795829	0.880875
63	35.7873		121	0.779175	1.12172	0.863826	1.16782	0.724355	0.791447	0.887205
64	35.7033		123	0.778234	1.14953	0.868967	1.16233	0.739394	0.799149	0.895682
65	35.5039		125	0.778242	1.17738	0.870345	1.15627	0.737375	0.798243	0.879421
66	35.1192		127	0.777651	1.22453	0.877795	1.15704	0.738588	0.781693	0.890682
67	34.5825		129	0.777944	1.25796	0.875384	1.14999	0.74971	0.781384	0.884261
68	33.8712		131	0.77547	1.30394	0.869755	1.14588	0.751298	0.787769	0.875373
69	33.0581		133	0.777382	1.3466	0.873143	1.14347	0.758567	0.787925	0.872639
70	32.1462		135	0.781809	1.38972	0.875746	1.16129	0.751	0.772954	0.876406
71	31.1843		137	0.778644	1.4152	0.881805	1.15763	0.762334	0.785026	0.875507
72	30.2069		139	0.782161	1.48569	0.885005	1.17287	0.775074	0.782395	0.879097
73	29.0904		141	0.776878	1.49537	0.876345	1.15459	0.755014	0.76886	0.868317
74	28.0337		143	0.776138	1.56192	0.884055	1.13573	0.769078	0.770854	0.88345
75	26.9697		145	0.773714	1.61195	0.884096	1.13244	0.774727	0.776745	0.874933
76	25.9091		147	0.781065	1.64096	0.887376	1.10984	0.780363	0.767534	0.871165
77	24.8304		149	0.779581	1.68047	0.883682	1.11116	0.797145	0.775864	0.86666
78	23.8131		151	0.780687	1.73053	0.885974	1.12141	0.790114	0.778069	0.870863
79	22.813		153	0.780137	1.77036	0.884672	1.11312	0.79089	0.769651	0.872087
80	21.8483		155	0.774809	1.81604	0.893996	1.10926	0.799234	0.763644	0.860778
81	20.9502		157	0.774291	1.8441	0.886183	1.10981	0.797694	0.758495	0.875789
82	20.0806		159	0.775099	1.9039	0.885401	1.11907	0.806468	0.752075	0.863033
83	19.2638		161	0.780835	1.94566	0.882238	1.12487	0.803434	0.754147	0.859949
84	18.4778		163	0.78188	1.95498	0.885759	1.11577	0.809312	0.753379	0.856919
85	17.7133		165	0.774421	2.0056	0.885966	1.10993	0.824121	0.756579	0.864125
86	16.9758		167	0.776215	2.09382	0.887046	1.11269	0.806612	0.751513	0.855301
87	16.2605		169	0.774141	2.10427	0.882146	1.12095	0.824648	0.747921	0.846917
88	15.5086		171	0.773197	2.16079	0.882348	1.12687	0.814795	0.758332	0.847045
89	14.7129		173	0.772688	2.18332	0.885305	1.11497	0.835062	0.739567	0.834108
90	13.9705		175	0.766843	2.24056	0.881132	1.1191	0.820472	0.743474	0.846233
91	13.254		177	0.771225	2.28334	0.877053	1.1188	0.840369	0.753409	0.840044
92	12.5933		179	0.77177	2.3267	0.883382	1.10783	0.834599	0.751516	0.834921
93	11.994		181	0.77188	2.35341	0.871748	1.11874	0.843762	0.738437	0.833011
94	11.4607		183	0.764379	2.37165	0.872679	1.12678	0.840953	0.734836	0.829667
95	10.9813		185	0.768022	2.44218	0.871214	1.09874	0.836044	0.735691	0.848423
96	10.5624		187	0.76982	2.50322	0.870543	1.11247	0.847704	0.737344	0.839671
97	10.1889		189	0.770746	2.58252	0.873635	1.12281	0.854626	0.739632	0.837463
98	9.87311		191	0.76977	2.67561	0.885148	1.13554	0.867214	0.75115	0.83385
99	9.58188		193	0.766761	2.74185	0.883573	1.14564	0.863572	0.743638	0.828005
100	9.32766		195	0.759593	2.71381	0.878242	1.10111	0.883165	0.741553	0.831079
101	9.0971		197	0.746475	2.6465	0.862499	1.05372	0.860623	0.720857	0.821997
102	8.88229		199	0.740828	2.50473	0.845058	1.01014	0.83795	0.711118	0.793616
103	8.6983		201	0.738628	2.28978	0.829785	0.986712	0.809751	0.716628	0.805818
104	8.52621		203	0.736047	2.02019	0.833608	0.985506	0.795443	0.694278	0.811437
105	8.36219		205	0.73789	1.80876	0.830917	0.957446	0.777656	0.709508	0.825552
106	8.21968		207	0.735874	1.59271	0.837663	0.963585	0.760343	0.715348	0.839747
107	8.10191		209	0.739536	1.39117	0.840948	0.960714	0.745998	0.700978	0.836037
108	7.97731		211	0.743926	1.23192	0.837871	0.955086	0.721354	0.723503	0.870105
109	7.86935		213	0.74652	1.10427	0.83274	0.956837	0.71364	0.726841	0.887863
110	7.76154		215	0.739873	0.998914	0.827688	0.958256	0.698951	0.737773	0.875409
111	7.67694		217	0.745207	0.926274	0.836442	0.949849	0.678985	0.743246	0.894461
112	7.59343		219	0.744132	0.872699	0.815536	0.962697	0.681767	0.746684	0.906899
113	7.51561		221	0.74722	0.825769	0.802774	0.957303	0.669628	0.745318	0.925432
114	7.44616		223	0.750145	0.784262	0.799021	0.952826	0.649679	0.75827	0.907291
115	7.37902		225	0.747283	0.760558	0.793938	0.953023	0.63948	0.768952	0.93492
116	7.3209		227	0.750101	0.737626	0.776657	0.955496	0.639602	0.76601	0.948916
117	7.25324		229	0.752528	0.725232	0.766128	0.959034	0.633033	0.773093	0.960001
118	7.19377		231	0.752571	0.705189	0.771121	0.973418	0.631238	0.789356	0.958698
119	7.14587		233	0.752355	0.68837	0.76274	0.973243	0.62373	0.7779	0.969903
120	7.09177		235	0.753366	0.675816	0.745374	0.952336	0.626881	0.783438	0.972186
121	7.04652		237	0.753693	0.669409	0.735723	0.922298	0.622867	0.781966	1.00483
122	6.99721		239	0.756323	0.671042	0.737858	0.917224	0.621396	0.778752	0.999569
123	6.9518		241	0.755305	0.656062	0.739007	0.933744	0.621407	0.778414	0.994649
124	6.89043		243	0.757639	0.662509	0.739332	0.925023	0.628521	0.777578	1.03805
125	6.85832		245	0.753683	0.649959	0.728245	0.924132	0.622445	0.798517	1.03788
126	6.80931		247	0.757971	0.65093	0.732121	0.917212	0.641258	0.787955	1.0274
127	6.77008		249	0.758386	0.649074	0.731804	0.920947	0.626906	0.773924	1.0292
128	6.72042		251	0.756572	0.650877	0.719591	0.929673	0.621572	0.790526	1.01366
129	6.68718		253	0.765634	0.641677	0.729206	0.947562	0.629933	0.774829	1.03817
130	6.64758		255	0.766001	0.651477	0.719609	0.932884	0.633566	0.781762	1.0415
131	6.6029		257	0.766404	0.646699	0.714654	0.93332	0.628523	0.784103	1.05321
132	6.57517		259	0.759379	0.645313	0.721395	0.926136	0.635011	0.786464	1.06107
133	6.54022		261	0.767429	0.649257	0.71571	0.938641	0.666189	0.789833	1.05374
134	6.51379		263	0.771927	0.653988	0.718575	0.94247	0.652195	0.784601	1.04161
135	6.47855		265	0.766856	0.652643	0.708155	0.924872	0.66063	0.796007	1.02813
136	6.44375		267	0.77189	0.654501	0.715962	0.937789	0.6637	0.798302	1.0212
137	6.41168		269	0.779719	0.653377	0.718019	0.921323	0.667961	0.826671	1.03685
138	6.38643		271	0.771455	0.667814	0.714886	0.946292	0.67773	0.814674	1.05596
139	6.36365		273	0.780313	0.66919	0.712442	0.945629	0.693022	0.839382	1.03262
140	6.33003		275	0.775828	0.656638	0.707421	0.948501	0.702288	0.823449	1.03816
141	6.30185		277	0.780852	0.6642	0.704673	0.950563	0.706494	0.814891	1.03913
142	6.27775		279	0.780363	0.673863	0.711775	0.960273	0.678475	0.81467	1.03583
143	6.25243		281	0.774253	0.673894	0.71406	0.971901	0.695735	0.798917	1.03113
144	6.22801		283	0.780812	0.68546	0.715553	0.961562	0.699701	0.80159	1.02968
145	6.20387		285	0.782543	0.68778	0.712951	0.973851	0.713811	0.810808	1.04289
146	6.18797		287	0.787529	0.691742	0.712132	0.958321	0.697815	0.812073	1.04405
147	6.1625		289	0.782859	0.68902	0.714269	0.979904	0.718753	0.815589	1.04206
148	6.14047		291	0.786294	0.694198	0.706773	0.961768	0.716293	0.813304	1.01437
149	6.11939		293	0.78221	0.694473	0.718625	0.964194	0.721392	0.808421	1.03833
150	6.10429		295	0.785	0.698421	0.708487	0.966171	0.734219	0.834566	1.03931
151	6.08251		297	0.791588	0.701696	0.718013	0.930575	0.726782	0.82352	1.04848
152	6.06262		299	0.792062	0.697509	0.716358	0.919369	0.724124	0.839629	1.02609
153	6.04567		301	0.792168	0.719259	0.714405	0.905029	0.730885	0.844927	1.04381		8
154	6.02456		303	0.790391	0.715171	0.727138	0.911756	0.741928	0.86414	1.02911		8
155	6.01017		305	0.788904	0.715982	0.721409	0.914672	0.761984	0.849833	1.03526		8
156	5.99153		307	0.801624	0.731616	0.730248	0.905469	0.758997	0.847386	1.0101		8
157	5.98439		309	0.812236	0.726241	0.721404	0.921885	0.750414	0.839327	0.983228		8
158	5.96153		311	0.825207	0.724221	0.732182	0.916602	0.735951	0.845041	1.00026		8
159	5.94851		313	0.831867	0.729468	0.740667	0.926366	0.75009	0.850685	0.98765		8
160	5.94232		315	0.966584	0.730864	0.73479	0.936962	0.7366	0.856812	0.9879		8
161	5.9242		317	1.18175	0.729178	0.75444	0.98179	0.751287	0.848677	1.00062		8
162	5.91216		319	1.34379	0.751661	0.851147	1.07898	0.760806	0.853605	0.985078		8
163	5.88865		321	1.48259	0.81305	0.980128	1.25079	0.781985	0.878019	0.967367		8
164	5.88095		323	1.59526	0.905701	1.06657	1.35489	0.876471	0.903405	1.00965		8
165	5.86879		325	1.71641	1.03289	1.15647	1.45904	1.03666	1.07998	1.19493		8
166	5.85782		327	1.82173	1.27516	1.23248	1.50764	1.2069	1.19719	1.42274		8
167	5.84544		329	1.93931	1.58793	1.2917	1.57773	1.40497	1.31085	1.61112		8
168	5.83624		331	2.09301	1.92149	1.39221	1.66817	1.60693	1.45046	1.79614		8
169	5.83018		333	2.30966	2.2602	1.43945	1.73343	1.85064	1.5476	1.89377		8
170	5.82586		335	2.59789	2.56064	1.48225	1.87686	2.00982	1.70701	1.99784		8
171	5.82398		337	2.86673	2.8991	1.52841	1.96628	2.20815	1.82347	2.22849		8
172	5.81902		339	3.17676	3.30287	1.54796	2.20668	2.32868	1.93959	2.31982		8
173	5.81748		341	3.31481	3.59751	1.53848	2.41219	2.47277	2.09749	2.4989		8
174	5.81293		343	3.56036	3.77181	1.56179	2.76698	2.48912	2.2207	2.71761		8
175	5.81223		345	3.6836	3.87207	1.62635	3.1027	2.62796	2.32991	2.84139		8
176	5.80742		347	3.84896	4.17096	1.68775	3.49756	2.66502	2.42649	2.97462		8
177	5.8053		349	3.98436	4.33009	1.76008	3.93763	2.83221	2.59962	3.12545		8
178	5.80718		351	4.10031	4.61354	1.9538	4.19483	2.94175	2.78643	3.42211		8
179	5.79588		353	4.25844	4.65868	2.18831	4.43048	3.13411	2.95322	3.45024		8
180	5.79509		355	4.39181	4.78893	2.42796	4.69225	3.17148	3.1512	3.56923		8
181	5.79515		357	4.42083	4.96139	2.64265	4.83539	3.23224	3.31826	3.7623		8
182	5.80257		359	4.59984	5.0516	2.79869	5.01979	3.37504	3.4627	3.92985		8
183	5.79711		361	4.66322	5.30615	2.91344	5.26002	3.50562	3.67021	4.16252
184	5.83866		363	4.74453	5.47152	3.08224	5.50382	3.50658	3.95922	4.37899
185	6.02177		365	4.88942	5.80062	3.2392	5.64722	3.70509	4.11155	4.63899
186	6.39384		367	5.09882	6.03907	3.42758	6.01053	3.68922	4.2986	4.71703
187	7.02152		369	5.16619	6.21153	3.75309	6.19295	3.9141	4.52349	5.06156
188	7.86015		371	5.37821	6.40254	4.29567	6.6706	4.09238	4.72149	5.53216
189	8.89318		373	5.5453	6.64	5.07945	6.99133	4.15804	4.9046	6.10971
190	10.0712		375	5.82322	6.93883	5.62403	7.10211	4.31847	5.03897	5.99335
191	11.3924		377	6.25183	6.76134	6.15006	7.33912	4.37707	5.14687	6.2955
192	12.88		379	6.51024	6.9228	6.48942	7.5316	4.64731	5.38986	6.34337
193	14.4962		381	6.63144	6.83588	6.87162	7.86635	5.03448	5.64092	6.31322
194	16.2926		383	6.68913	6.99272	6.80816	7.64723	5.26775	5.53533	6.35235
195	18.139		385	6.69531	6.69023	6.95507	7.89342	5.69972	6.1632	6.62195
196	20.0207		387	6.68474	6.52905	7.05641	7.62679	6.00876	6.48325	6.54971
197	21.8413		389	6.60092	6.70076	6.87825	7.5263	5.90084	6.45208	6.53112
198	23.5365		391	6.66877	6.60469	6.93748	7.57793	6.14486	6.50011	6.72003
199	25.0446		393	6.62806	6.67219	6.86061	7.52218	6.32242	6.80224	6.67143
200	26.3231		395	6.50666	6.53206	6.66109	7.26364	6.12394	7.19607	6.74953
201	27.4049		397	6.45976	6.3838	6.67996	6.74105	6.34982	7.05778	6.62719
202	28.2954		399	6.46335	6.34508	6.73136	6.69901	6.21132	6.97437	6.79802
203	29.0436		401	6.48879	6.43317	6.73304	6.64328	6.28285	7.04899	6.53655
204	29.6676		403	6.29717	6.21296	6.60633	6.46657	5.94494	7.13582	6.87627
205	30.2055		405	6.21928	6.21496	6.59604	6.63594	6.18593	7.01434	6.62762
206	30.6752		407	6.23387	6.13646	6.54705	6.65291	6.18586	6.99771	6.65141
207	31.0833		409	6.2586	6.13493	6.46064	6.68652	5.93656	7.14649	6.55998
208	31.4398		411	6.29899	6.11568	6.28282	6.83073	6.19606	7.16752	6.6559
209	31.7662		413	6.21261	5.96288	6.38491	7.07939	5.96428	6.90276	6.57617
210	32.0447		415	6.26228	6.05079	6.28308	6.94177	6.21018	6.77449	6.47295
211	32.2981		417	6.1378	5.92922	6.32154	6.91344	6.03173	7.18225	6.24783
212	32.5318		419	6.17729	5.85935	6.32747	7.10713	6.44372	6.89542	5.99578
213	32.7439
214	32.9407
215	33.1281
216	33.2968
217	33.4683
218	33.6273
219	33.7681
220	33.9152
221	34.0524
222	34.1855
223	34.3055
224	34.4232
225	34.5442
226	34.6679
227	34.743
228	34.8424
229	34.9367
230	35.0266
231	35.1179
232	35.1961
233	35.2764
234	35.3469
235	35.4203
236	35.4902
237	35.5536
238	35.6164
239	35.6711
240	35.7182
241	35.7677
242	35.8184
243	35.8584
244	35.8897
245	35.9283
246	35.9598
247	35.9853
248	36.0077
249	36.0292
250	36.0598
251	36.0778
252	36.1047
253	36.1209
254	36.1445
255	36.1557
256	36.1687
257	36.1889
258	36.2086
259	36.2201
260	36.2256
261	36.2424
262	36.2364
263	36.2579
264	36.2748
265	36.2943
266	36.3104
267	36.3141
268	36.3235
269	36.3138
270	36.3111
271	36.3172
272	36.3235
273	36.3206
274	36.3111
275	36.2972
276	36.2878
277	36.2758
278	36.2132
279	36.1728
280	36.1594
281	36.1606
282	36.1611
283	36.1564
284	36.1575
285	36.1577
286	36.2025
287	36.2213
288	36.1865
289	36.1704
290	36.28
291	36.3432
292	36.3474
293	36.3553
294	36.3527
295	36.3476
296	36.3364
297	36.3244
298	36.3014
299	36.2634
300	36.1814
301	35.9
302	35.709
303	35.5919
304	35.5422
305	35.4941
306	35.4773
307	35.458
308	35.4407
309	35.4321
310	35.4289
311	35.4363
312	35.4447
313	35.4497
314	35.4521
315	35.4481
316	35.4521
317	35.4498
318	35.4429
319	35.4405
320	35.43
321	35.4245
322	35.4274
323	35.4302
324	35.4313
325	35.4223
326	35.3965
327	35.3767
328	35.3454
329	35.3122
330	35.2805
331	35.248
332	35.2162
333	35.1826
334	35.1364
335	35.0675
336	35.0329
337	35.015
338	35.0007
339	34.9911
340	34.9783
341	34.9745
342	34.9567
343	34.9518
344	34.9569
345	34.9701
346	34.9811
347	34.9847
348	34.9899
349	34.993
350	35.0091
351	35.025
352	35.0417
353	35.0482
354	35.0388
355	35.0284
356	34.9488
357	34.9637
358	34.9899
359	35.0069
360	35.0401
361	35.218
362	35.329
363	35.385
364	35.4031
365	35.4074
366	35.407
367	35.386
368	35.3694
369	35.3546
370	35.3277
371	35.305
372	35.2797
373	35.2638
374	35.2505
375	35.2353
376	35.2372
377	35.2146
378	35.2081
379	35.1954
380	35.1751
381	35.1682
382	35.1616
383	35.133
384	35.0351
385	35.0501
386	35.0536
387	35.0424
388	35.0093
389	34.9776
390	34.9375
391	34.8978
392	34.8738
393	34.8609
394	34.846
395	34.8337
396	34.8159
397	34.8023
398	34.7921
399	34.7773
400	34.7706
401	34.7665
402	34.7616
403	34.7752
404	34.7757
405	34.7715
406	34.7632
407	34.7534
408	34.7342
409	34.7073
410	34.6733
411	34.6345
412	34.6027
413	34.5812
414	34.571
415	34.5748
416	34.5982
417	34.6192
418	34.6356
419	34.6685
420	34.6841
421	34.7098
422	34.6835
423	34.6307
424	34.6508
425	34.6339
426	34.6319
427	34.6457
428	34.6357
429	34.6612
430	34.3791
431	34.3723
432	34.8012
433	34.9456
434	35.0207
435	35.0585
436	35.0385
437	34.9811
438	34.9916
439	35.0667
440	35.0936
441	35.0945
442	35.0844
443	35.0651
444	35.064
445	35.0598
446	35.0558
447	35.0444
448	35.0456
449	35.0323
450	35.021
451	35.0182
452	35.0093
453	35.0029
454	35.0088
455	35.0005
456	34.9933
457	34.9949
458	34.996
459	34.9956
460	34.9922
461	34.9895
462	34.9883
463	34.9903
464	34.9954
465	34.9903
466	34.9818
467	34.9851
468	34.9844
469	34.9848
470	34.9868
471	34.9888
472	34.9875
473	34.9771
474	34.9794
475	34.9741
476	34.9582
477	34.942
478	34.9319
479	34.9229
480	34.9063
481	34.8935
482	34.8701
483	34.8612
484	34.8402
485	34.832
486	34.8127
487	34.8108
488	34.8029
489	34.7893
490	34.7872
491	34.7816
492	34.7817
493	34.7705
494	34.7686
495	34.7561
496	34.7518
497	34.7536
498	34.7407
499	34.7347
500	34.724
501	34.7336
502	34.7464
503	34.7473
504	34.7528
505	34.737
506	34.7356
507	34.7332
508	34.7304
509	34.7165
510	34.6722
511	34.6543
512	34.6581
513	34.6624
514	34.7029
515	34.7268
516	34.7446
517	34.7456
518	34.7532
519	34.7518
520	34.7559
521	34.7644
522	34.7557
523	34.7439
524	34.7471
525	34.7776
526	34.8487
527	34.8826
528	34.8899
529	34.8803
530	34.8447
531	34.7612
532	34.7915
533	34.8089
534	34.8141
535	34.8109
536	34.8063
537	34.7947
538	34.7775
539	34.7595
540	34.7515
541	34.7365
542	34.7228
543	34.7181
544	34.7138
545	34.7197
546	34.7149
547	34.7244
548	34.7237
549	34.7356
550	34.7452
551	34.763
552	34.7704
553	34.7816
554	34.7974
555	34.8071
556	34.8184
557	34.8232
558	34.8358
559	34.837
560	34.7673
561	34.7937
562	34.8076
563	34.8104
564	34.804
565	34.8084
566	34.8275
567	34.8327
568	34.8336
569	34.8357
570	34.8326
571	34.8277
572	34.8268
573	34.83
574	34.8349
575	34.834
576	34.8396
577	34.8429
578	34.8209
579	34.8126
580	34.7987
581	34.7859
582	34.7741
583	34.7692
584	34.7579
585	34.752
586	34.746
587	34.7251
588	34.7158
589	34.7041
590	34.6969
591	34.68
592	34.6711
593	34.6632
594	34.6542
595	34.6527
596	34.6356
597	34.6294
598	34.6165
599	34.6137
600	34.6037
601	34.5896
602	34.5853
603	34.5735
604	34.5729
605	34.5688
606	34.566
607	34.5618
608	34.5612
609	34.5475
610	34.5382
611	34.5311
612	34.4419
613	34.4412
614	34.4699
615	34.4825
616	34.4862
617	34.4989
618	34.5139
619	34.5208
620	34.5255
621	34.5205
622	34.5284
623	34.5191
624	34.5144
625	34.5023
626	34.5034
627	34.4943
628	34.4733
629	34.4803
630	34.4735
631	34.4753
632	34.4657
633	34.459
634	34.4591
635	34.4567
636	34.4522
637	34.4489
638	34.4423
639	34.4465
640	34.447
641	34.4408
642	34.4269
643	34.4249
644	34.4192
645	34.4033
646	34.37
647	34.3521
648	34.3397
649	34.3322
650	34.3254
651	34.3312
652	34.3295
653	34.316
654	34.3138
655	34.3095
656	34.3057
657	34.3005
658	34.301
659	34.3052
660	34.3095
661	34.3151
662	34.3187
663	34.3249
664	34.3293
665	34.3338
666	34.3404
667	34.3375
668	34.333
669	34.328
670	34.3353
671	34.3237
672	34.3074
673	34.2756
674	34.2526
675	34.2278
676	34.1963
677	34.1698
678	34.1467
679	34.1262
680	34.1075
681	34.0932
682	34.0814
683	34.0677
684	34.048
685	34.0411
686	34.0428
687	34.0387
688	34.04
689	34.0372
690	33.965
691	33.7695
692	33.6733
693	33.6999
694	33.5589
695	33.1646
696	33.8008
697	34.0839
698	34.1788
699	34.2954
700	34.3619
701	34.3931
702	34.4109
703	34.4213
704	34.4256
705	34.4214
706	34.4224
707	34.4155
708	34.4099
709	34.4021
710	34.4058
711	34.4159
712	34.4233
713	34.436
714	34.4374
715	34.4341
716	34.4444
717	34.4519
718	34.4588
719	34.4552
720	34.4534
721	34.4575
722	34.4548
723	34.4454
724	34.4042
725	34.307
726	34.0872
727	33.7392
728	33.2484
729	32.6543
730	31.962
731	31.1969
732	30.3862
733	29.545
734	28.6433
735	27.7157
736	26.7982
737	25.8593
738	24.9279
739	24.0144
740	23.1198
741	22.2653
742	21.421
743	20.6268
744	19.8768
745	19.1495
746	18.4237
747	17.708
748	17.0201
749	16.3378
750	15.6776
751	15.0225
752	14.3877
753	13.768
754	13.1768
755	12.6002
756	12.0102
757	11.4901
758	11.0292
759	10.6401
760	10.2947
761	9.98679
762	9.71572
763	9.4752
764	9.24932
765	9.04443
766	8.85559
767	8.68018
768	8.5198
769	8.37211
770	8.22868
771	8.0987
772	7.98158
773	7.86528
774	7.7575
775	7.65969
776	7.5679
777	7.47738
778	7.39576
779	7.3168
780	7.24977
781	7.17955
782	7.11432
783	7.0551
784	6.99042
785	6.93551
786	6.87867
787	6.82742
788	6.77334
789	6.72504
790	6.68627
791	6.63926
792	6.60005
793	6.56708
794	6.53247
795	6.49317
796	6.45791
797	6.42523
798	6.38969
799	6.36108
800	6.33065
801	6.31141
802	6.2829
803	6.26494
804	6.23908
805	6.21478
806	6.19317
807	6.17213
808	6.15644
809	6.12915
810	6.10332
811	6.07898
812	6.05789
813	6.0417
814	6.01822
815	5.99708
816	5.97166
817	5.95982
818	5.93344
819	5.92125
820	5.90227
821	5.88584
822	5.8744
823	5.85544
824	5.84402
825	5.82093
826	5.81618
827	5.7988
828	5.78404
829	5.77241
830	5.75448
831	5.74537
832	5.73044
833	5.72061
834	5.70475
835	5.68634
836	5.67415
837	5.66127
838	5.6509
839	5.63771
840	5.63194
841	5.61249
842	5.60185
843	5.58788
844	5.59028
845	5.64635
846	5.84241
847	6.2257
848	6.80438
849	7.58242
850	8.50551
851	9.57449
852	10.7581
853	12.0794
854	13.5581
855	15.1221
856	16.7963
857	18.4257
858	20.0064
859	21.4374
860	22.7049
861	23.8008
862	24.7324
863	25.5601
864	26.2767
865	26.9217
866	27.4744
867	27.972
868	28.4045
869	28.8058
870	29.1575
871	29.4691
872	29.7632
873	30.0265
874	30.2669
875	30.4957
876	30.7095
877	30.9149
878	31.1118
879	31.2996
880	31.4806
881	31.6596
882	31.8301
883	31.9805
884	32.1326
885	32.2914
886	32.434
887	32.5718
888	32.6949
889	32.8276
890	32.9453
891	33.0609
892	33.1706
893	33.2792
894	33.3803
895	33.4818
896	33.5877
897	33.6696
898	33.7538
899	33.8457
900	33.9718
901	34.2512
902	34.4421
903	34.564
904	34.6583
905	34.7478
906	34.8122
907	34.8644
908	34.9108
909	34.9454
910	34.9828
911	35.0248
912	35.0654
913	35.1013
914	35.1399
915	35.1742
916	35.2139
917	35.2595
918	35.2966
919	35.312
920	35.3223
921	35.3413
922	35.3616
923	35.3839
924	35.4033
925	35.4518
926	35.4879
927	35.5074
928	35.5328
929	35.5483
930	35.5677
931	35.5808
932	35.5985
933	35.6072
934	35.6171
935	35.6298
936	35.6312
937	35.633
938	35.6251
939	35.6279
940	35.6306
941	35.6016
942	35.5739
943	35.5673
944	35.574
945	35.5782
946	35.5849
947	35.5864
948	35.5951
949	35.6001
950	35.6098
951	35.5874
952	35.5094
953	35.4862
954	35.4987
955	35.6115
956	35.6283
957	35.6191
958	35.4928
959	34.7739
960	35.2946
961	34.1838
962	32.824
963	31.9371
964	31.358
965	30.939
966	30.6062
967	30.3392
968	30.1052
969	29.9106
970	29.7311
971	29.5706
972	29.4185
973	29.2827
974	29.1586
975	29.0402
976	28.9277
977	28.8192
978	28.7216
979	28.6212
980	28.5241
981	28.4309
982	28.3408
983	28.2457
984	28.1558
985	28.0693
986	27.9784
987	27.8978
988	27.8093
989	27.726
990	27.6432
991	27.5561
992	27.4777
993	27.3982
994	27.3184
995	27.235
996	27.1583
997	27.0789
998	27.0035
999	26.9274
1000	26.8513
1001	26.7752
1002	26.7032
1003	26.6307
1004	26.5536
1005	26.485
1006	26.4144
1007	26.3403
1008	26.2746
1009	26.2042
1010	26.1371
1011	26.0724
1012	26.0063
1013	25.9401
1014	25.8744
1015	25.8119
1016	25.7509
1017	25.6918
1018	25.6285
1019	25.5711
1020	25.5102
1021	25.4532
1022	25.3936
1023	25.3351
1024	25.282
1025	25.2237
1026	25.1681
1027	25.1114
1028	25.0577
1029	25.0035
1030	24.95
1031	24.8971
1032	24.8429
1033	24.791
1034	24.7371
1035	24.6868
1036	24.6384
1037	24.588
1038	24.5391
1039	24.4914
1040	24.4431
1041	24.3958
1042	24.349
1043	24.3008
1044	24.2552
1045	24.2077
1046	24.1657
1047	24.1237
1048	24.0775
1049	24.0355
1050	23.9924
1051	23.9514
1052	23.9129
1053	23.8743
1054	23.8338
1055	23.7915
1056	23.751
1057	23.7117
1058	23.674
1059	23.6387
1060	23.5994
1061	23.5641
1062	23.5294
1063	23.4902
1064	23.4563
1065	23.4192
1066	23.3864
1067	23.352
1068	23.3155
1069	23.2843
1070	23.2476
1071	23.2144
1072	23.1823
1073	23.1471
1074	23.1117
1075	23.0815
1076	23.0519
1077	23.0181
1078	22.9891
1079	22.9622
1080	22.9293
1081	22.8988
1082	22.8697
1083	22.8378
1084	22.8091
1085	22.7821
1086	22.7554
1087	22.7273
1088	22.702
1089	22.6746
1090	22.6517
1091	22.6238
1092	22.6002
1093	22.5757
1094	22.5545
1095	22.5295
1096	22.5051
1097	22.483
1098	22.4582
1099	22.4365
1100	22.4151
1101	22.394
1102	22.3697
1103	22.3499
1104	22.3264
1105	22.3078
1106	22.2854
1107	22.2646
1108	22.2459
1109	22.2229
1110	22.2028
1111	22.184
1112	22.1634
1113	22.1392
1114	22.1222
1115	22.1044
1116	22.0819
1117	22.0662
1118	22.0469
1119	22.0263
1120	22.0084
1121	21.9882
1122	21.9701
1123	21.9507
1124	21.9348
1125	21.9176
1126	21.8982
1127	21.8839
1128	21.8615
1129	21.8465
1130	21.83
1131	21.8117
1132	21.797
1133	21.7783
1134	21.7666
1135	21.7504
1136	21.7344
1137	21.7192
1138	21.7062
1139	21.6882
1140	21.6759
1141	21.6598
1142	21.6486
1143	21.6315
1144	21.6186
1145	21.6016
1146	21.586
1147	21.5791
1148	21.5649
1149	21.5482
1150	21.5389
1151	21.5266
1152	21.5106
1153	21.4998
1154	21.488
1155	21.4779
1156	21.4626
1157	21.451
1158	21.4394
1159	21.4286
1160	21.4161
1161	21.4036
1162	21.3943
1163	21.3826
1164	21.3707
1165	21.359
1166	21.3498
1167	21.3407
1168	21.3312
1169	21.3184
1170	21.3091
1171	21.2984
1172	21.286
1173	21.2791
1174	21.2672
1175	21.2586
1176	21.2501
1177	21.2395
1178	21.2294
1179	21.22
1180	21.2116
1181	21.2035
1182	21.1917
1183	21.1829
1184	21.1745
1185	21.1674
1186	21.1604
1187	21.1515
1188	21.1409
1189	21.1332
1190	21.1247
1191	21.1187
1192	21.1089
1193	21.0979
1194	21.0928
1195	21.0873
1196	21.0813
1197	21.0736
1198	21.0646
1199	21.0613
1200	21.0506
