# Supplementary material for: STIM1 and ORAI1 form a novel cold transduction mechanism in sensory and sympathetic neurons
Source: EMBO J. 2022 Dec 16;42(3):e111348. doi: 10.15252/embj.2022111348 (PMC9890232; doi:10.15252/embj.2022111348)
Supplement: Supplementary file 9 — Source Data for Figure 4 [file EMBJ-42-e111348-s011.zip › Figure_4/EMBOJ-2022-111348R1_SourceDataForFigure4B.xlsx]

## Sheet: Tabelle1
control	S1+O1	S1+O2	S1+O3	S2+O1	S2+O2	S2+O3
0.0953878	0.026835	0.048928	0.017872	0.0298393	0.0465991	0.055162
0.30078	2.69383	0.01555	0.003509	0.219218	0.19685	0.236513
0.310873	0.05498	0.042514	-0.01788	0.0304977	0.0815612	0.10796
0.209791	0.025202	0.024224	0.02268	0.190018	0.0763427	0.111407
0.233045	1.39781	0.009147	0.008416	0.193509	0.102293	0.037631
0.211645	2.78521	0.040105	0.083549	0.09684	0.101368	0.057352
0.17528	1.35749	0.012815	0.008857	0.133278	0.0640572	0.381573
0.440237	1.5275	0.023452	0.003395	0.279806	0.156483	0.060657
0.205704	0.648839	0.015771	0.011383	0.106781	0.0697742	0.089952
0.128708	0.769212	0.030462	0.029361	0.0679753	0.0880426	0.119842
0.0971178	2.72056	0.218834	0.098094	0.0313908	0.148247	0.064591
0.079535	3.1477	0.292232	0.049599	0.0914837	0.110353	0.125618
0.050469	4.1048	0.046009	-0.00091	0.113767	0.0558958	0.498698
0.0614498	7.15509	0.031544	0.002432	0.165621	0.111259	0.103087
0.134144	1.84063	0.02508	0.00633	0.343488	0.0578539	0.233266
0.100178	4.47572	0.187959	0.022104	0.139294	0.0892893	0.190258
0.278755	0.273458	-0.00537	-0.00249	0.113256	0.0610942	0.050726
0.311075	0.100497	0.074714	-0.0072	0.263393	0.03486	0.067088
0.25945	0.145302	0.02237	0.007787	0.58448	0.154585	0.052223
0.513516	1.4224	0.02203	0.005365	0.327244	0.114492	0.067914
0.722728	1.9034	0.019111	-9.4e-05	0.169946	0.219217	0.161855
0.369489	0.636594	0.018016	0.008353	0.170547	0.0523712	0.383392
0.0313376	0.580436	0.01965	0.002814	0.235383	0.135017	0.426095
0.390686	0.273402	0.00388	0.000332	0.473149	0.0598543	0.319646
0.120661	1.24375	0.020872	0.007548	0.389618	0.179079	0.154098
0.258051	1.06743	-0.00226	0.003298	0.407437	0.0494752	0.103879
0.205738	1.86574	0.008307	0.012776	0.412104	0.208439	0.285156
0.205496	0.630521	0.013078	0.001125	0.355462	0.140185	0.232943
0.158854	3.2851	0.020091	0.001273	0.2568	0.101808	0.249082
0.134358	0.8192	0.01104	0.008713	0.302377	0.0524268	0.151052
0.300385	4.04049	0.014046	-0.01789	0.218899	0.0784795	0.107971
0.3016	4.23982	0.00058	0.003111	1.32519	0.0536095	0.066702
0.0818758	3.92375	0.005489	0.00089	0.180221	0.164772	0.137857
0.336637	4.225	0.020879	-0.009	0.0589124	0.125878	0.204238
0.182925	0.663781	-0.00308	0.218225	1.16126	0.0651357	0.149512
0.11219	0.022089	-0.00111	0.008619	0.131997	0.0357328	0.101559
0.311843	4.03327	0.011236	0.017517	0.57557	0.0585709	0.09454
0.272358	5.67499	-0.00246	0.002721	0.51435	0.0734144	0.241011
0.223706	0.47729	0.000151	0.001125	2.73802	0.0430086	0.205534
0.196801	4.677	0.013257	0.013117	0.900818	0.100232	0.183643
0.194548	0.492034	0.00161	-0.00233	0.446726	0.138059	0.229829
0.035142	33.4907	0.015203	0.307987	0.32907	0.326135	0.259378
0.037486	1.452	-0.00889	0.004099	0.0873173	0.129059	0.074358
0.106841	0.473536	0.358305	0.622788	0.247968	0.078886	0.237199
0.040545	3.31161	0.171973	0.010018	0.559642	0.109091	0.168296
0.033819	0.789514	0.047472	0.000901	0.337623	0.190801	0.081905
0.045983	4.94619	-0.00128	0.0032	0.482758	0.0833086	0.072751
0.025334	0.110538	0.015226	0.007137	0.342297	0.0407815	0.701074
0.044409	0.124721	0.017457	-0.00078	0.360064	0.0685041	0.224063
0.019039	0.365259	0.061899	0.000605	1.21113	0.152564	0.334858
0.0666	1.38053	0.013343	0.026184	0.244613	0.0295694	0.266801
0.033218	3.59479	0.020859	-0.00632	0.914232	0.0387718	0.110671
-0.00687	3.14171	0.008787	0.010395	0.339625	0.0676726	0.265117
0.00691	0.006683	0.011026	0.025615	2.68562	0.0929449	0.18426
0.027261	3.26505	0.011743	0.016903	0.949258	0.0713913	0.058468
0.044266	0.010055	0.014805	0.012667	1.19743	0.0743083	0.055784
0.037846	0.16239	0.024942	0.01139	1.01858	0.0580451	0.013731
0.054013	0.096755	0.032729	0.004047	0.309141	0.0478016	0.021439
0.019391	2.19006	0.088745	5.3e-05	0.257786	0.087542	0.013875
0.033972	0.213027	0.062835	0.026038	0.377929	0.116775	-0.00625
0.072151	0.009773	0.095125	0.025587	0.362543	0.025125	0.006156
0.074812	0.235714	0.021126	0.012343	0.627611	0.62467	0.272697
0.084104	0.124082	0.023024	0.005828	0.273425	0.016629	-0.00031
0.33546	3.62815	0.089146	0.026735	0.528705	0.763366	0.120134
0.088566	0.712976	0.062418	-0.00303	0.237711	0.080068	0.049105
0.063144	4.12341	0.103525	0.003305	0.041002	0.123223	0.009816
0.172306	3.85884	0.069451	-0.01074	0.120374	0.206365	0.084372
0.416294	3.03071	0.107686	0.087699	0.083998	0.083698	0.057219
0.235579	21.4698	0.14734	0.036795	0.040859	0.345335	0.010105
0.154498	3.04002	0.038368	0.032765	0.028398	0.108797	0.048173
0.129488	1.36612	0.045326	0.001962	0.061528	0.000445	0.086802
0.178681	1.9287	-0.01745	0.017537	0.057879	0.09209	0.17133
0.078925	0.372977	0.037973	0.036371	0.074883	0.123875	0.03481
0.097685	3.56237	0.030051	0.040521	0.004714	0.074482	0.108063
0.045647	4.01577	0.074993	0.015508	0.011495	0.620664	0.058598
0.099611	3.23449	0.058506	0.087939	0.099618	0.172847	0.150994
0.063983	0.068697	0.082263	0.022499	0.14008	0.063213	0.103686
0.219644	3.87651	0.01227	0.008894	0.108263	1.42054	0.06609
0.16317	0.248146	0.064453	0.036989	0.129006	0.063626	0.06075
0.110539	0.079397	0.026926	0.214012	0.196383	3.17726	0.05954
0.136664	44.3055	0.132826	0.011702	0.163281	0.089516	0.043819
0.219723	4.27093	0.135207	0.013528	0.089068	1.33476	0.013608
0.15886	0.427119	0.133039	0.012015	0.089068	0.047175	0.007688
0.155712	1.01454	0.286148	-0.00326	0.037807	0.052573	0.003551
0.118782	26.7812	0.1818	0.011991	0.043663	0.560812	0.023353
0.112936	0.872762	0.074069	0.057047	0.068949	0.055686	-0.0012
0.287627	0.637801	0.098992	0.006786	0.169717	0.065932	0.039
0.270063	0.084786	0.085713	0.016125	0.020536	0.326575	0.024738
0.164241	0.07918	0.039423	0.064883	0.048385	0.143308	0.004847
0.13128	0.173119	0.006311	0.063126	-0.00236	0.333903	0.008942
0.203853	0.0206	0.053917	0.062729	0.090496	0.053733	0.128814
0.24476	0.042885	0.058057	0.096873	0.065863	2.7456	0.154998
0.22918	2.8086	0.094088	0.143401	0.053334	0.085104	0.319694
0.206601	2.76137	0.082833	0.055408	0.068739	0.391557	0.122742
0.15653	0.039114	0.028683	0.064488	0.02928	0.016331	0.088127
0.204472	0.199525	0.069479	0.112832	0.043619	0.022246	0.184847
0.133947	20.7043	0.05745	0.082269	0.174663	0.022871	0.677683
0.192576	20.4919	-0.01185	0.424915	0.061998	0.039018	0.044038
0.145273	11.6524	0.015465	0.048629	0.06529	0.038593	0.030237
0.155376	1.72275	0.056162	0.036108	0.140845	0.033743	0.11636
0.141235	0.222613	0.133034	0.052292	0.119658	0.146108	0.09277
0.206211	0.066552	0.099226	0.039264	0.15055	0.026293	0.040435
0.146512	0.044708	0.056745	0.033592	0.119366	0.046051	0.683663
0.186718	0.00041	0.264348	0.037407	0.036028	0.036877	0.075153
0.159875	1.05849	0.211645	0.090789	0.167665	0.148022	0.026133
0.181238	0.006467	0.038502	0.087363	0.292756	0.03794	0.73036
0.164321	3.21051	0.122016	0.082201	0.255432	0.060655	0.288094
0.042953	0.552153	0.171128	0.085443	0.02099	0.208147	0.061537
0.030871	0.951439	0.066147	0.072655	0.082838	0.144889	0.224277
0.022926	3.99802	0.146913	0.158836	0.129193	0.082377	0.02386
0.119839	0.03643	0.042506	0.02655	0.259055	0.100504	0.51157
0.031773	0.046045	0.005135	0.017599	0.467759	0.003253	0.40499
0.006512	0.097531	0.064459	0.05221	0.047883	0.088433	0.326275
0.004975	1.4066	-0.00019	0.07777	0.035981	0.303933	0.299017
-0.01599	0.047302	0.092935	0.037665	0.075696	-0.01333	1.92133
0.010899	0.041351	0.006192	0.006476	0.027605	0.020871	0.120275
0.01872	0.098004	-0.00226	0.015595	0.451164	1.76393	0.079837
0.019453	0.687096	0.004002	0.032979	0.27649	0.023846	0.114696
0.035058	0.809831	0.011252	0.00898	0.153846	0.013734	0.235257
0.115316	0.647676	0.065247	0.533196	0.360582	0.028055	0.318905
0.040302	0.389209	0.183279	1.4983	0.052742	0.02993	0.313651
0.023327	0.116951	0.017876	0.11938	0.134006	0.023728	0.202216
0.017346	0.071397	0.029457	0.112019	0.290578	0.01763	0.214795
0.01509	0.848587	0.02011	0.29094	0.117955	0.047751	0.303735
0.254124	0.273883	0.068843	0.058667	0.194597	0.028016	0.121535
0.134363	0.292694	0.932552	0.124711	0.420808	0.033262	0.080656
0.088905	2.56676	0.027763	0.072916	0.182951	0.52468	0.299992
0.012178	3.44244	0.235767	0.096429	0.036463	0.033383	0.176179
0.008638	2.04605	0.096837	0.021566	0.430511	0.045941	0.224326
0.030441	1.54931	0.076824	0.060441	0.273209	0.050209	0.031274
0.027072	1.41292	0.032665	0.160196	0.233198	0.014878	1.21005
0.077992	0.515873	-0.0037	0.014229	0.076992	0.216838	0.419651
0.026183	0.221247	0.180439	0.073082	0.040136	0.056379	0.09716
0.013181	0.033309	0.461101	0.157049	0.11266	0.224792	0.240089
0.022917	0.058721	0.037604	0.143035	0.128302	0.065085	0.489761
0.004033	0.014488	0.110404	0.17781	0.059482	0.06453	0.388131
0.000238	0.052835	0.053103	0.111755	0.04236	0.036486	0.009218
0.058579	0.001642	0.177233	0.440549	0.115899	0.030142	0.085205
0.048584	0.070318	0.385428	0.132602	0.055786	0.069946	0.008207
0.066255	0.513524	1.28968	0.067186	0.207101	0.055985	0.019211
0.113266	0.713566	0.345517	0.005388	0.165528	0.007312	0.317123
0.06525	-0.00411	0.152385	0.110692	0.026759	0.027663	0.484912
0.041064	0.003691	0.178116	0.043135	0.046208	0.043733	0.001736
0.057597	0.027192	0.348642	0.039419	0.10102	0.0171	0.005445
0.056648	0.207805	0.173536	0.03063	0.143028	0.006677	0.020943
0.008312	1.93107	0.151005	0.146611	0.205247	0.057546	-0.01231
0.038243	0.34972	0.617184	0.486452	0.352414	0.053597	0.003694
0.023966	0.282896	0.474743	0.501406	0.073172	0.04038	-0.00597
0.034789	0.383978	0.954671	0.608235	0.005659	0.107749	0.03431
0.104724	0.824175	0.480277	0.20304	0.086073	0.086369	0.14996
0.011309	3.08503	0.704603	0.467406	0.126744	0.068135	0.011535
-0.01816	1.0242	0.48667	0.334134	0.156427	0.040563	0.111717
-0.00976	0.416579	0.166939	0.517264	0.05511	0.056135	0.074502
0.054339	0.198261	0.136356	0.751206	0.310911	0.236177	0.267081
0.054157	0.014548	0.207238	0.150244	0.413361	0.396885	0.276619
0.064672	0.500599	0.148539	0.167712	0.235932	0.042641	0.000532
-0.00169	0.75056	0.157115	0.437238	0.30088	0.929611	0.025247
0.118326	0.018533	0.097335	0.157314	0.099234	0.093257	-0.00128
0.000432	0.055641	0.056559	0.198208	0.420398	0.081022	0.010987
0.085712	0.199471	0.014729	0.11114	0.298725	0.065835	0.0029
0.012472	3.24368	0.061907	0.413107	0.31905	0.069103	-0.00076
0.006728	0.131782	0.003104	0.222191	0.298554	0.083798	0.001337
0.014151	0.180555	0.015805	0.962441	0.034645	0.062196	0.024453
0.020827	0.208199	0.148659	0.779302	0.015885	0.079228	-0.01794
0.005778	0.028	0.031217	0.285098	0.038694	2.61502	0.010755
0.012165	0.241804	0.258903	0.846351	0.53404	0.061129	0.009558
0.015078	0.206811	0.1869	0.146878	0.080634	0.046136	0.024842
-0.02046	0.073669	-0.00289	0.325446	0.16225	0.050339	0.111151
0.046494	0.012766	0.00849	0.651942	0.16225	0.055007	0.004883
0.031173	0.983928	0.010331	0.31408	0.047752	0.077874	0.012814
0.052977	0.817365	0.01871	0.11706	0.108374	0.155702	0.040132
0.059102	0.058459	0.004065	0.947515	0.053498	0.077294	0.079829
0.05504	0.376366		0.08484	0.155657	0.114019	0.00331
0.037343	0.229585		0.020315	0.135156	0.113452	0.008928
0.036268	0.134355		0.074624	0.194639	0.088723	0.011068
0.017967	0.209105		0.169512	0.258665	0.083584	0.323595
0.059355	0.033648		0.049225	0.039669	0.035228	-0.005
0.05812	0.315868		0.052453	0.001487	1.55741	0.446265
-0.00082	0.511298		0.031415	0.019255	0.047875	0.367187
0.909915	0.248429		0.05964	0.14199	0.095376	0.007804
0.086076	0.473784		0.325798	0.240624	0.06061	0.001856
0.077132	0.242416		0.06334	0.46247	0.089026	0.014713
0.069899	0.152584		0.098949	0.061395	0.10979	0.351856
0.007541	0.978954		0.182716	0.639965	0.078889	0.106014
0.263068	0.437679		0.1447	0.131537	0.052617	-0.00193
0.070268	0.193668		0.082164	0.138894	0.073765	-0.01481
0.034703	2.7939		0.07348	0.137877	0.082473	0.038549
0.035942	5.53977		0.324149	0.101704	0.104581	0.014814
0.072193	5.53388		0.0673	0.12056	0.087005	0.017048
0.05866	4.8014		0.034089	0.263078	0.114926	0.025053
0.058641	4.02657		0.052093	0.14747	0.080094	0.006498
0.068164	1.98559		0.038223	0.174047	0.072247	0.30484
0.098221	7.06822		0.03847	0.105967	0.107545	0.261911
0.107405	4.94606		0.047273	0.248637	0.061268	-0.06092
0.08386	7.36934		0.06809	0.162132	0.123403	0.65661
0.043187	4.3715		0.17587	0.142171	0.086979	0.060707
0.13026	4.88759		0.044959	0.052727	0.338918	-0.0972
0.090372	18.8913		0.372212	0.314309	0.21347	0.109938
0.044166	6.26154		0.372212	0.134378	0.042811	0.026295
0.032615	4.77019		0.441005	0.075362	0.054293	0.007987
0.069907	5.12316			0.280339	0.091904	0.028292
0.085721	1.21955			0.086066	0.104644	0.102172
0.037028	5.01824			0.110042	0.083418	0.01415
0.005055	6.22449			0.126421	0.045877	0.097307
0.020386	12.5928			0.192954	0.079635	0.042617
0.048416	4.91199			0.075803	0.042911	0.026722
0.02738	0.21007			0.203127	0.043599	0.021339
0.065414	0.549616			0.345617	0.159997	0.034291
0.035581	0.00086			0.298194	0.10377	0.233555
0.145642	2.53368			0.616418	0.006185	0.23139
0.052267	4.56055			0.247337	0.097701	0.018828
0.318214	2.88829			0.229001	0.113003	0.054272
0.047079	0.119263			0.063648	0.086085	0.020405
0.039493	0.468094			0.050753	0.441492	0.008037
0.015679	0.31334			0.036461	0.061973	0.01547
0.008045	2.06029			0.260556	0.037434	0.10406
0.076068	1.04975			0.18817	0.047267	0.153668
0.003126	0.746689			0.061461	0.28309	0.247277
0.003627	1.68169			0.023845	0.089052	0.01357
0.01684	1.81497			0.043208	0.100528	0.081372
0.010608				0.069023	0.032933	0.247595
-0.00017				0.650938	0.005041	0.014476
0.062686				0.202377	0.012657	0.015085
0.034343				0.109802	0.003318	0.017786
0.046136				0.081279	0.018935	0.025908
0.246384				0.116326	0.045124	0.032745
0.019982				3.16011	0.038487	0.013939
0.015883				0.073971	0.05114	0.012705
0.004502				0.131203	0.03654	0.274608
0.029939				0.053569	0.072313	0.037714
0.032046				0.139898	0.119292	0.61011
0.008986				0.088173	0.308822	0.028652
0.067253				0.221534	0.066974	0.01719
0.013184				0.397614	0.088595	0.022959
0.018175				0.159783	0.018737	0.012233
0.107425				0.071382	0.085902	0.042616
0.024316				0.105633	0.043528	0.216018
0.015704				0.118645	0.058531	0.374933
0.101593				0.171661	0.053039	0.371709
0.076105				0.126051	0.090258	-0.00335
0.179665				0.098386	0.055835	0.463923
0.128005				1.72599	0.07273	0.038761
0.077754				0.128533	0.084637	0.131618
-0.00021				0.100533	0.069907	0.080386
0.013549				0.104556	0.072331	0.143258
0.07247				0.057103	0.010827	0.082393
0.019733				0.151702	0.070409	0.015444
0.016399				0.713887	0.033062	0.017888
0.009936				0.812914	0.030184	0.224943
0.019101				0.024265	0.061722	0.012026
0.026168				0.352262	0.085486	0.301632
-0.00186				0.131629		0.315939
0.002618				0.071012		0.245093
0.032624				0.083858		0.013822
0.094644				0.083858		0.018101
0.063994				0.075807		0.007146
-0.00849				0.215245		0.320522
0.049748				0.717564		0.03136
0.031797				0.182464		0.069238
0.080391				0.021699		0.069366
0.056825				0.562927		0.062645
0.014376				0.031662		0.06336
-0.01478				0.179167		0.087056
0.060702				0.136568		0.174415
0.034572				0.034832		0.170063
0.003687				0.062799		0.286259
0.031263				0.043427		0.321177
0.046058				0.077676		0.011608
0.058881				0.034087		0.018466
0.032106				0.047177		0.007675
0.024909				0.044597		0.03391
0.027543				0.032262		-0.01097
0.064138				0.02573		0.226311
0.042638				0.011678		0.026791
-0.00758				0.025638		0.455066
0.027341				0.06477		0.011156
0.011232				0.016543		-0.00502
-0.00822				0.062473		0.020455
-0.00815				0.067353		0.181831
-0.01122				0.041378		0.103375
-0.02579				0.016489		0.173598
0.017172				0.028801		0.159992
-0.00469				0.180292		0.258476
0.013282				0.035288		0.011582
0.001726				0.048608		0.009212
-0.00052				0.052544		0.240664
-0.00759				0.037781		0.001933
-0.00712				0.023947		0.187559
0.018554				0.029549		0.175552
0.008847				0.034667		0.197091
-0.02123				0.07649		0.028828
-0.02068				0.062921		0.020817
0.014246				0.318595		0.133083
0.002148				0.229988		0.376581
-0.00233				0.352707		0.132328
-0.02377				0.125169		0.008144
0.014205				0.033136		0.121051
-0.02466				0.02922		0.043231
0.000739				0.031695		0.010134
-0.02565				0.03212		0.125255
0.009717				0.037819		0.763777
0.0342				0.025313		0.037244
0.060123				0.026011		-0.01804
				0.036736		0.013092
				0.022356		0.272623
				0.005453		0.931969
				0.034444		0.220707
				2.69735		0.309639
				0.050831		0.130285
				0.234563		0.117951
				0.024728		0.077496
				0.053169		0.065522
				0.020726		0.06445
				0.005156		0.034076
				0.028325		0.026932
				0.033881		0.017778
				0.017636		0.236739
				0.008748		0.016616
				0.024992		0.127392
				0.012061		0.127614
				0.023983		0.300498
				0.223514		0.322309
				0.197109		0.274126
				0.027614		0.175195
				0.054326		0.138507
				0.038234		0.065943
				0.025116		0.062459
				0.112121		0.077707
				0.088986		0.034284
				0.041801		0.026107
				0.046233		0.059338
				0.0382		0.062472
				0.031119		0.098967
				0.022905		0.035233
				0.142325		0.014144
				0.034974		0.04142
				0.015181		0.245076
				0.025813		0.019583
				0.021508		0.013606
				0.002541		0.016301
				0.064662		0.013745
				0.447824		0.028612
				0.067785		0.006189
				0.044053		0.158029
				0.047898		0.039781
				0.089049		-0.008
				1.16484		0.211425
				0.049917		0.008659
				0.021649		0.186696
				0.048525		0.250107
				0.036197		0.090362
				0.047043		0.023182
				0.017915		-0.00377
				0.033631		0.047556
				0.388794		0.025146
				0.02892		0.030222
				0.017248		0.054887
				0.054373		0.034732
				0.015505		0.08393
				0.016902		0.688663
				0.027703		0.084428
				0.029625		0.281485
				0.042723		0.075624
				0.206582		0.038486
				0.075965		0.038547
				0.028817		0.044123
				0.0545		0.294508
				0.07941		0.382727
				0.063627		0.627128
				0.065796		0.007957
				0.064859		0.043164
				0.069223		0.064846
				0.054079		0.000193
				0.040295		0.35993
				0.041249		0.577256
				0.114582		0.011124
				0.036491		0.093827
				0.053737		0.025334
				0.078263		0.075257
				0.132269		0.190426
				0.04659		0.011525
				0.050418		0.165712
				0.081677		0.074055
				0.029888		0.0873
				0.05836		0.413743
				0.073359		-0.01136
				0.039951		0.056769
				0.037659		0.21409
				0.086514		0.216505
				0.066496		0.273804
				0.145728		0.01844
				0.043181		0.031989
				0.017109		0.138005
				0.033834		0.339123
				0.056932		0.344933
				0.033993		0.127187
				0.093394		0.437333
				0.035202		0.183053
				0.072105		0.120555
				0.096044		0.518875
				0.206625		0.399266
				0.095113		0.439579
				0.03304		0.24386
				0.224594
				0.280305
				0.061468
				0.067886
				0.094489
				0.240676
				0.131553
				0.438021
				0.416289
				0.127694
				0.035527
				0.13729
				0.058437
				0.076835
				0.235375
				0.25152
				0.078046
				0.233414
				0.289122
				2.63953
				0.331816
				0.135152
				0.225355
				0.368325
				0.476444
				0.404548
				0.507818
				2.94463
				0.173347
				0.146253
				0.250603
				0.009394
				0.221483
				0.433601
				0.285071
				0.098709
				0.266592
				0.268268
				0.304719
				0.277603
				0.034214
				0.109293
				1.31102
				0.270138
				0.463465
				0.114005
				0.313735
				0.332234
				1.15294
				0.082793
				0.147168
				0.062953
				0.240693
				0.329363
				0.201248
				0.606665
				0.757883
				0.512662
				0.127934
				0.140747
				0.116158
				0.702196
				0.603751
				1.56475
				1.24909
				0.049083
				0.059903
				0.958729
				1.06826
				0.323309
				0.272938
				0.634552
				1.52826
				0.023695
				0.454923
				0.32649
				0.025279
				0.512889
				0.32057
				0.243662
				0.610579
				0.31321
				1.04089
				0.476825
				0.06672
				2.73622
				0.496401
				0.179804
				1.73772
				0.041863
				0.059427
				0.078025
				0.127631
				0.01299
				0.110246
				0.383188
				0.101837
				0.490828
				0.522294
				0.270059
				0.654091
				0.10788
				1.86611
				0.388765
				0.090663
				0.039239
				0.184895
				0.091096
				0.091397
				0.11231
				0.200193
				0.08276
				0.047493
				0.10577
				0.134126
				0.23824
				0.058591
				0.038187
				0.053484
				0.044963
				0.35668
				0.67411
				0.211257
				0.249102
				-0.00266
				1.35313
				1.1515
				0.123253
				0.565006
				0.144275
				0.82555
				0.157331
				0.35938
				0.202582
				0.508614
				0.204773
				0.118643
				0.073984
				0.068133
				0.035094
				0.119825
				0.334541
				0.089875
				0.259166
				0.086574
				0.094996
				0.180093
				0.341109
				0.35198
				0.222315
				0.18768
				0.174323
				0.58753
				0.125263
				0.124678
				0.180657
				0.137262
				0.165301
				0.254106
				0.118404
				0.178194
				0.192307
				1.01901
				0.081761
				0.303079
				0.212198
				0.143056
				0.124225
				0.508696
				0.280864
				0.053406
				0.085451
				0.043029
				0.040038
				-0.00137
				0.104814
				0.0114
				0.336988
				0.069787
				0.390049
				0.017864
				0.076578
				0.06526
				0.042484
				0.076194
				0.202568
				0.044675
				0.070327
				0.049863
				0.296826
				0.330771
				0.339941
				0.039809
				0.047941
				0.055475
				0.172582
				0.096545
				0.016579
				0.013884
				0.134515
				0.249823
				0.058325
				0.028271
				0.130092
				0.029481
				0.056721
				0.045346
				0.040069
				0.293157
				0.353109
				0.573887
				0.040743
				0.073839
				0.130712
				0.156351
				0.070056
				0.038892
				0.155472
				0.12179
				0.294923
				0.17666
				0.344185
				0.088781
				0.024204
				0.086596
				0.094358
				0.118162
				0.073958
				1.02116
				0.067228
				0.094484
				0.130001
				0.117703
				0.096828
				0.070801
				0.210997
				0.060146
