# Supplementary material for: STIM1 and ORAI1 form a novel cold transduction mechanism in sensory and sympathetic neurons
Source: EMBO J. 2022 Dec 16;42(3):e111348. doi: 10.15252/embj.2022111348 (PMC9890232; doi:10.15252/embj.2022111348)
Supplement: Supplementary file 9 — Source Data for Figure 4 [file EMBJ-42-e111348-s011.zip › Figure_4/EMBOJ-2022-111348R1_SourceDataForFigure4C.xlsx]

## Sheet: Tabelle1
temp threshold
29.3855
29.3855
25.9824
12.3328
29.3855
19.7259
30.937
25.9824
10.8008
25.9824
21.1439
18.3548
7.4073
33.3085
24.273
27.7092
18.3548
24.273
24.273
12.3328
24.273
22.6391
22.6391
14.4736
32.2831
17.0115
27.7092
24.273
30.937
22.6391
15.7112
24.273
18.3548
21.1439
24.273
22.6391
25.9824
15.7112
19.7259
15.7112
17.0115
30.937
24.273
25.9824
15.7112
29.3855
24.273
25.9824
13.3363
21.1439
7.11952
10.8008
9.80405
25.9824
33.3085
19.7259
22.6391
22.6391
13.3363
17.0115
9.61485
18.8916
18.8916
26.1971
8.22401
12.7489
15.4957
12.0046
20.0301
14.4823
20.0301
8.41024
12.7489
14.4823
21.1962
13.5471
13.5471
30.5617
18.8916
21.1962
24.9239
20.0301
24.9239
7.35275
24.9239
27.4209
8.41024
24.9239
8.41024
14.4823
8.63099
22.4097
10.0774
24.9239
31.8565
18.8916
23.6632
24.9239
17.7155
23.6632
21.1962
22.4097
26.1971
23.6632
22.4097
22.4097
28.5838
12.0046
16.581
12.0046
23.6632
23.6632
24.9239
29.6479
27.4209
20.0301
8.41024
13.5471
24.9239
12.7489
14.4823
14.4823
23.6632
9.22854
21.1962
10.0774
17.7155
17.7155
8.41024
21.1962
15.4957
10.9902
11.7838
9.29349
9.17999
12.2761
28.5047
25.7947
30.296
12.8356
13.479
9.29349
10.6726
11.3542
29.6046
8.57943
9.17999
12.2761
10.9902
8.79489
9.06642
22.4727
12.2761
11.7838
9.57509
9.57509
9.42854
11.7838
8.17304
25.7947
9.73736
7.6363
4.30979
16.4497
19.2657
9.73736
