# Supplementary material for: STIM1 and ORAI1 form a novel cold transduction mechanism in sensory and sympathetic neurons
Source: EMBO J. 2022 Dec 16;42(3):e111348. doi: 10.15252/embj.2022111348 (PMC9890232; doi:10.15252/embj.2022111348)
Supplement: Supplementary file 9 — Source Data for Figure 4 [file EMBJ-42-e111348-s011.zip › Figure_4/EMBOJ-2022-111348R1_SourceDataForFigure4E.xlsx]

## Sheet: Tabelle1
Time (sec)	control	knockdown	K+		seconds	temp
5	1.23702	1.01411			5	32.297
7	1.22731	0.999571			6	32.3376
9	1.24341	0.99586			7	32.3747
11	1.26231	0.997156			8	32.4046
13	1.25151	0.988794			9	32.4223
15	1.25233	0.990513			10	32.4325
17	1.24458	0.98231			11	32.4405
19	1.24044	0.973068			12	32.4494
21	1.24392	0.977986			13	32.4528
23	1.28031	0.974108			14	32.4614
25	1.29413	0.967873			15	32.4676
27	1.28982	0.963041			16	32.4678
29	1.2911	0.961461			17	32.4755
31	1.30112	0.96421			18	32.4811
33	1.30862	0.957787			19	32.4898
35	1.29997	0.960241			20	32.4988
37	1.29196	0.952339			21	32.4911
39	1.3036	0.952785			22	32.4435
41	1.30695	0.945718			23	32.3828
43	1.29747	0.947774			24	32.3227
45	1.2992	0.938835			25	32.2875
47	1.29471	0.945212			26	32.273
49	1.29967	0.943198			27	32.2775
51	1.3006	0.934555			28	32.2785
53	1.29847	0.941611			29	32.2819
55	1.29826	0.935216			30	32.2812
57	1.29946	0.940582			31	32.2794
59	1.29063	0.942306			32	32.2785
61	1.29779	0.943407			33	32.2781
63	1.29986	0.946038			34	32.2854
65	1.29878	0.93825			35	32.2859
67	1.29941	0.942069			36	32.2868
69	1.30803	0.935398			37	32.2845
71	1.30969	0.933861			38	32.2869
73	1.30215	0.9338			39	32.2871
75	1.30276	0.928617			40	32.3031
77	1.29058	0.920622			41	32.3112
79	1.29695	0.923312			42	32.3075
81	1.3018	0.922126			43	32.2793
83	1.30845	0.914819			44	32.2389
85	1.31406	0.917863			45	32.2214
87	1.32089	0.913894			46	32.2127
89	1.32128	0.916658			47	32.2489
91	1.32517	0.911502			48	32.3102
93	1.3355	0.914183			49	32.3615
95	1.34038	0.911871			50	32.4051
97	1.35098	0.909367			51	32.4208
99	1.36035	0.906665			52	32.3916
101	1.36208	0.905312			53	32.3657
103	1.36929	0.910408			54	32.3759
105	1.37949	0.899603			55	32.4111
107	1.37752	0.904279			56	32.4558
109	1.39043	0.901126			57	32.4954
111	1.39373	0.898832			58	32.5265
113	1.38576	0.903208			59	32.5498
115	1.3848	0.898435			60	32.5656
117	1.36347	0.895994			61	32.5715
119	1.36348	0.90117			62	32.5717
121	1.35407	0.893632			63	32.5715
123	1.35123	0.895906			64	32.5611
125	1.34958	0.90301			65	32.5335
127	1.34082	0.894887			66	32.5
129	1.3378	0.890549			67	32.4978
131	1.33462	0.899752			68	32.5024
133	1.32448	0.890266			69	32.5141
135	1.32827	0.887824			70	32.534
137	1.32235	0.892306			71	32.5476
139	1.2999	0.873364			72	32.5645
141	1.30219	0.878977			73	32.5753
143	1.29238	0.873762			74	32.5739
145	1.30379	0.86577			75	32.5538
147	1.30631	0.855815			76	32.5293
149	1.33015	0.853932			77	32.5047
151	1.35443	0.852935			78	32.495
153	1.35203	0.845453			79	32.4902
155	1.38827	0.843026			80	32.4965
157	1.39302	0.835363			81	32.4993
159	1.41881	0.837994			82	32.4944
161	1.45812	0.830726			83	32.467
163	1.4994	0.831391			84	32.4424
165	1.51459	0.827601			85	32.4255
167	1.57985	0.838196			86	32.3929
169	1.63589	0.82993			87	32.3596
171	1.67009	0.834613			88	32.3182
173	1.72596	0.833427			89	32.2813
175	1.77111	0.832403			90	32.2419
177	1.827	0.835292			91	32.2087
179	1.8831	0.839608			92	32.1784
181	1.93656	0.842574			93	32.1523
183	1.96365	0.845671			94	32.1335
185	2.02703	0.846638			95	32.1185
187	2.07058	0.844665			96	32.1108
189	2.10734	0.854632			97	32.1056
191	2.16318	0.849707			98	32.1042
193	2.17788	0.853373			99	32.0977
195	2.1834	0.857302			100	32.0991
197	2.19636	0.853071			101	32.0989
199	2.20861	0.853602			102	32.0976
201	2.20474	0.856879			103	32.0976
203	2.1886	0.86405			104	32.0998
205	2.1583	0.869903			105	32.1019
207	2.14862	0.86505			106	32.0914
209	2.11179	0.867386			107	32.0916
211	2.10722	0.869012			108	32.1012
213	2.0911	0.867804			109	32.1218
215	2.06378	0.876553			110	32.143
217	2.01905	0.873418			111	32.1669
219	2.00355	0.880056			112	32.185
221	1.96253	0.882548			113	32.2057
223	1.92986	0.886253			114	32.2272
225	1.90179	0.886601			115	32.2504
227	1.84986	0.885936			116	32.2751
229	1.82059	0.882951			117	32.2937
231	1.78887	0.883632			118	32.3147
233	1.7619	0.887626			119	32.3229
235	1.73875	0.893592			120	32.322
237	1.7214	0.89267			121	32.3254
239	1.68497	0.886241			122	32.3466
241	1.6575	0.893752			123	32.3711
243	1.62319	0.885519			124	32.3978
245	1.6005	0.895801			125	32.4226
247	1.5653	0.887412			126	32.4416
249	1.55905	0.888068			127	32.4645
251	1.52586	0.894111			128	32.4852
253	1.4903	0.898543			129	32.5072
255	1.44291	0.899917			130	32.5219
257	1.40493	0.907583			131	32.521
259	1.35027	0.908713			132	32.5121
261	1.31342	0.904636			133	32.4755
263	1.28972	0.909828			134	32.4076
265	1.26385	0.910505			135	32.212
267	1.25594	0.90462			136	31.7618
269	1.24563	0.904992			137	31.0203
271	1.22726	0.896529			138	30.0532
273	1.21088	0.89027			139	28.9356
275	1.20812	0.889362			140	27.7856
277	1.21011	0.890967			141	26.5984
279	1.19975	0.889724			142	25.4101
281	1.19774	0.877374			143	24.4135
283	1.1909	0.878493			144	23.5875
285	1.19913	0.881582			145	22.5283
287	1.18763	0.878836			146	21.2131
289	1.18651	0.881941			147	20.0516
291	1.19331	0.872381			148	19.0272
293	1.18308	0.87622			149	18.1159
295	1.19322	0.876883			150	17.2823
297	1.18587	0.872387			151	16.4916
299	1.18869	0.87204			152	15.7609
301	1.19699	0.879021			153	15.0598
303	1.18685	0.880059			154	14.4054
305	1.19171	0.880495			155	13.7604
307	1.19501	0.880314			156	13.1453
309	1.20653	0.886311			157	12.5537
311	1.19732	0.884783			158	11.9826
313	1.19302	0.883215			159	11.4399
315	1.19676	0.886978			160	10.9206
317	1.20183	0.887039			161	10.4333
319	1.20177	0.888174			162	9.9663
321	1.1998	0.888572			163	9.53756
323	1.1998	0.885127			164	9.13857
325	1.20607	0.889016			165	8.78965
327	1.19809	0.887489			166	8.4911
329	1.19794	0.887762			167	8.23052
331	1.20035	0.892375			168	8.02041
333	1.20821	0.889067			169	7.8484
335	1.20608	0.892514			170	7.71769
337	1.2029	0.887581			171	7.62228
339	1.19711	0.897367			172	7.5439
341	1.18844	0.891425			173	7.49139
343	1.18689	0.891026			174	7.44567
345	1.19641	0.884799			175	7.41763
347	1.19684	0.883315			176	7.38412
349	1.19462	0.886629			177	7.36431
351	1.18583	0.892874			178	7.34003
353	1.18472	0.881781			179	7.32236
355	1.18331	0.884626			180	7.30669
357	1.18005	0.886278			181	7.28744
359	1.18449	0.881479			182	7.27898
361	1.1862	0.881492			183	7.27188
363	1.18947	0.879498			184	7.27006
365	1.18323	0.88376			185	7.26653
367	1.18668	0.882			186	7.25915
369	1.1938	0.879412			187	7.2468
371	1.21607	0.877559			188	7.23755
373	1.22206	0.88228			189	7.22718
375	1.23655	0.877143			190	7.21322
377	1.23139	0.879495			191	7.20339
379	1.24445	0.876146			192	7.1893
381	1.23103	0.880428			193	7.18279
383	1.23364	0.874651			194	7.1716
385	1.24111	0.87936			195	7.16863
387	1.23141	0.875332			196	7.1541
389	1.22588	0.87375			197	7.13998
391	1.23225	0.874015			198	7.13161
393	1.23696	0.872242			199	7.12842
395	1.2361	0.87128			200	7.12093
397	1.23181	0.866272			201	7.11907
399	1.23716	0.86187			202	7.11332
401	1.23559	0.867526			203	7.10662
403	1.24145	0.863228			204	7.1
405	1.23303	0.870149			205	7.09163
407	1.2423	0.860054			206	7.0935
409	1.24278	0.856528			207	7.08804
411	1.23518	0.863477			208	7.08795
413	1.23657	0.862205			209	7.08523
415	1.23887	0.856822			210	7.08471
417	1.23645	0.858141			211	7.08133
419	1.23188	0.861058			212	7.07662
421	1.23711	0.860689	2.9		213	7.07136
423	1.2361	0.85836	2.9		214	7.06246
425	1.23596	0.861032	2.9		215	7.06653
427	1.24193	0.856721	2.9		216	7.06291
429	1.24373	0.860253	2.9		217	7.06624
431	1.24406	0.858727	2.9		218	7.06283
433	1.42403	0.855162	2.9		219	7.06342
435	1.65299	0.856097	2.9		220	7.06287
437	1.89275	0.853226	2.9		221	7.05949
439	2.44333	0.853413	2.9		222	7.06003
441	2.21187	0.861884	2.9		223	7.05627
443	2.59184	0.860397	2.9		224	7.05633
445	2.81744	0.853956	2.9		225	7.04971
447	2.76747	0.87124	2.9		226	7.05251
449	2.70404	0.886368	2.9		227	7.04789
451	2.62491	0.930764			228	7.049
453	2.60342	0.993647			229	7.05015
455	2.52946	1.06001			230	7.0479
457	2.42664	1.13511			231	7.04411
459	2.31024	1.21579			232	7.04374
461	2.21478	1.30431			233	7.04739
463	2.07188	1.41348			234	7.04569
465	1.88142	1.5217			235	7.04796
467	1.74488	1.64451			236	7.04789
469	1.69576	1.7576			237	7.04795
471	1.68372	1.83589			238	7.05083
473	1.70165	1.87391			239	7.05765
475	1.76483	1.88634			240	7.06348
477	1.87298	1.92836			241	7.0648
479	1.93292	1.979			242	7.06649
481	1.92802	2.04085			243	7.06558
483	1.90343	2.09993			244	7.06364
485	1.88303	2.13992			245	7.05401
487	1.82561	2.2591			246	7.0597
489	1.79215	2.36351			247	7.06153
491	1.77029	2.40604			248	7.07111
493	1.76912	2.38723			249	7.075
495	1.73972	2.30565			250	7.07401
497	1.72801	2.2011			251	7.07496
499	1.73681	2.17413			252	7.09773
501	1.72006	2.22576			253	7.19931
503	1.7243	2.18828			254	7.3883
505	1.73228	2.12073			255	7.66607
507	1.74886	2.06644			256	7.99561
509	1.7263	1.96314			257	8.38377
511	1.7328	1.83782			258	8.8187
513	1.73212	1.76076			259	9.29466
515	1.76049	1.706			260	9.7912
517	1.75883	1.67973			261	10.2714
519	1.78122	1.71983			262	10.7636
521	1.80187	1.77294			263	11.2582
523	1.78451	1.85428			264	11.8228
525	1.78303	1.88709			265	12.439
527	1.79134	1.89539			266	13.1257
529	1.79869	1.87363			267	13.8664
531	1.78784	1.88391			268	14.6513
533	1.79552	1.85692			269	15.4622
535	1.82798	1.81807			270	16.2722
537	1.82772	1.79879			271	17.0919
539	1.82511	1.75636			272	17.8652
541	1.78776	1.70536			273	18.623
543		1.65317			274	19.3212
545		1.62467			275	20.0018
547		1.62282			276	20.6617
549		1.5841			277	21.3069
551		1.56329			278	21.9295
553		1.54675			279	22.5075
555		1.53563			280	23.0461
557		1.53007			281	23.5388
559		1.50973			282	24.0036
561		1.47613			283	24.4319
563		1.47923			284	24.8364
565		1.46832			285	25.2184
567		1.45945			286	25.583
569		1.44022			287	25.9312
571		1.43487			288	26.2714
573		1.43045			289	26.5909
575		1.42326			290	26.898
577		1.41109			291	27.1906
579		1.39832			292	27.4645
581		1.39801			293	27.7291
583		1.37835			294	27.9725
585		1.37416			295	28.2003
587		1.3764			296	28.4181
589		1.36734			297	28.6247
591		1.36399			298	28.8296
593		1.37369			299	29.0217
595		1.35569			300	29.2101
597		1.35776			301	29.3866
599		1.3573			302	29.5527
601		1.35363			303	29.7062
					304	29.8603
					305	30.0019
					306	30.1331
					307	30.257
					308	30.3773
					309	30.4916
					310	30.5975
					311	30.6964
					312	30.7944
					313	30.8855
					314	30.9681
					315	31.0428
					316	31.1203
					317	31.1895
					318	31.2525
					319	31.3143
					320	31.3704
					321	31.4302
					322	31.4906
					323	31.5499
					324	31.6011
					325	31.6552
					326	31.6979
					327	31.7431
					328	31.784
					329	31.8244
					330	31.8639
					331	31.8917
					332	31.9254
					333	31.952
					334	31.9806
					335	32.0082
					336	32.0374
					337	32.066
					338	32.0924
					339	32.1255
					340	32.1621
					341	32.2012
					342	32.2312
					343	32.2494
					344	32.2578
					345	32.2787
					346	32.3022
					347	32.3298
					348	32.3555
					349	32.3677
					350	32.3796
					351	32.3963
					352	32.4149
					353	32.4276
					354	32.4386
					355	32.4506
					356	32.4575
					357	32.4686
					358	32.465
					359	32.4578
					360	32.4507
					361	32.4468
					362	32.4451
					363	32.448
					364	32.4507
					365	32.4544
					366	32.4603
					367	32.4661
					368	32.4712
					369	32.4776
					370	32.484
					371	32.4896
					372	32.4966
					373	32.5093
					374	32.5203
					375	32.5326
					376	32.5419
					377	32.5498
					378	32.5574
					379	32.5643
					380	32.5684
					381	32.572
					382	32.5727
					383	32.5809
					384	32.5825
					385	32.593
					386	32.6039
					387	32.6163
					388	32.6302
					389	32.6408
					390	32.6576
					391	32.671
					392	32.6841
					393	32.6995
					394	32.7101
					395	32.7188
					396	32.729
					397	32.7354
					398	32.7459
					399	32.7615
					400	32.7729
					401	32.7924
					402	32.8051
					403	32.8263
					404	32.8464
					405	32.8659
					406	32.8864
					407	32.9073
					408	32.9322
					409	32.9512
					410	32.972
					411	32.9899
					412	33.006
					413	33.0199
					414	33.0298
					415	33.0339
					416	33.0391
					417	33.0379
					418	33.0374
					419	33.0336
					420	33.0311
					421	33.0267
					422	33.0167
					423	33.0148
					424	33.0097
					425	33.0092
					426	33.0052
					427	33.0082
					428	33.0092
					429	33.0078
					430	33.0041
					431	33
					432	32.9986
					433	33.0001
					434	33.0001
					435	33
					436	33.0019
					437	33.0078
					438	33.0043
					439	33.0094
					440	33.0096
					441	33.0131
					442	33.0116
					443	33.0189
					444	33.0246
					445	33.0265
					446	33.0311
					447	33.032
					448	33.0422
					449	33.0489
					450	33.0622
					451	33.0727
					452	33.0829
					453	33.0927
					454	33.1146
					455	33.1296
					456	33.121
					457	33.1143
					458	33.0968
					459	33.0898
					460	33.0756
					461	33.0591
					462	33.0428
					463	33.0273
					464	33.0086
					465	32.9878
					466	32.9644
					467	32.9355
					468	32.9052
					469	32.878
					470	32.8609
					471	32.8459
					472	32.8366
					473	32.8201
					474	32.8077
					475	32.7952
					476	32.7781
					477	32.7656
					478	32.7525
					479	32.7468
					480	32.7349
					481	32.7317
					482	32.7265
					483	32.7223
					484	32.7195
					485	32.7133
					486	32.711
					487	32.7082
					488	32.7037
					489	32.7009
					490	32.7018
					491	32.6888
					492	32.6859
					493	32.6757
					494	32.6673
					495	32.6601
					496	32.6504
					497	32.6503
					498	32.6408
					499	32.6436
					500	32.6423
