# Supplementary material for: STIM1 and ORAI1 form a novel cold transduction mechanism in sensory and sympathetic neurons
Source: EMBO J. 2022 Dec 16;42(3):e111348. doi: 10.15252/embj.2022111348 (PMC9890232; doi:10.15252/embj.2022111348)
Supplement: Supplementary file 9 — Source Data for Figure 4 [file EMBJ-42-e111348-s011.zip › Figure_4/EMBOJ-2022-111348R1_SourceDataForFigure4F.xlsx]

## Sheet: Tabelle1
mCherry -ve	mCherry +ve
0.048006	0.013941
1.17504	0.037026
0.182078	0.057583
0.110744	0.062038
0.019171	0.011431
0.026759	0.091231
0.013226	0.051942
0.028865	0.008103
0.144995	0.081619
0.0428	0.013945
0.283246	0.057379
2.96672	0.136362
0.008178	0.096175
0.081378	0.075089
0.259022	0.05638
0.018336	0.05666
0.050343	0.0658
0.013936	0.068723
0.139987	0.061223
0.001002	0.049699
0.002007	0.090931
-4.7e-05	0.037299
0.015708	0.042176
0.859412	0.15248
0.083592	0.033706
0.10831	0.180295
0.965963	0.138314
0.004978	0.234666
0.011841	0.066095
0.044421	0.073214
0.079431	0.002085
0.042197	0.06902
5.1368	0.032821
0.00506	0.121168
0.082052	0.08536
0.001004	0.057499
0.006605	0.073316
0.012946	0.053984
0.081171	0.097689
0.014017	0.077668
0.010753	0.186238
0.160679	0.020697
0.086493	0.278844
1.29534	0.081361
0.002528	0.058126
0.664964	0.071216
0.004007	0.007423
0.016431	0.049469
0.031304	0.045588
0.025936	0.100648
10.4286	0.022302
0.034257	0.080512
0.021932	0.099269
0.036203	0.085544
0.062631	0.114693
0.076147	0.01868
0.02533	0.149395
0.072603	0.118963
0.899113	0.218306
0.06039	0.082067
0.009862	0.056556
0.218372	0.11592
0.161117	0.051671
0.068317	0.001362
0.487397	0.017147
0.028405	0.120889
0.024819	0.044049
0.080858	-0.00041
0.064883	0.127126
0.008301	0.062289
0.110195	0.037533
0.030706	0.067355
0.09778	0.020862
0.09662	0.022639
0.220415	0.119312
0.040407	0.038905
0.049709	0.073576
0.041933	0.06438
0.020803	0.168756
1.02553	0.046791
0.562836	0.078288
0.9813	0.089492
0.087178	0.01739
0.097691	0.044391
0.06241	0.009458
3.77693	0.229869
0.00335	0.05347
0.073543	0.074858
0.012458	0.0525
0.047721	0.074306
0.00375	0.110498
0.018554	0.019159
0.014858	0.073643
0.014388	0.153126
0.013308	0.08176
1.43931	0.092794
0.007	0.089808
0.006093	0.082639
0.011073	0.033976
0.021135	0.092937
5.23355	0.082498
0.020245	0.07298
0.026892	0.104647
0.017604	0.226192
	0.02668
	0.068495
	0.059893
	0.007033
	0.089842
	0.074728
	0.014511
