# Supplementary material for: STIM1 and ORAI1 form a novel cold transduction mechanism in sensory and sympathetic neurons
Source: EMBO J. 2022 Dec 16;42(3):e111348. doi: 10.15252/embj.2022111348 (PMC9890232; doi:10.15252/embj.2022111348)
Supplement: Supplementary file 10 — Source Data for Figure 5 [file EMBJ-42-e111348-s012.zip]

Archive with 5 entries (5 files):
- Figure_5/EMBOJ-2022-111348R1_SourceDataForFigure5B.xlsx
- Figure_5/EMBOJ-2022-111348R1_SourceDataForFigure5C.xlsx
- Figure_5/EMBOJ-2022-111348R1_SourceDataForFigure5D.xlsx
- Figure_5/EMBOJ-2022-111348R1_SourceDataForFigure5E.xlsx
- Figure_5/EMBOJ-2022-111348R1_SourceDataForFigure5F.xlsx
