# Supplementary material for: STIM1 and ORAI1 form a novel cold transduction mechanism in sensory and sympathetic neurons
Source: EMBO J. 2022 Dec 16;42(3):e111348. doi: 10.15252/embj.2022111348 (PMC9890232; doi:10.15252/embj.2022111348)
Supplement: Supplementary file 10 — Source Data for Figure 5 [file EMBJ-42-e111348-s012.zip › Figure_5/EMBOJ-2022-111348R1_SourceDataForFigure5B.xlsx]

## Sheet: Tabelle1
baseline	cold	rewarm
5	3	1
72	87	21
50	80	5
1	0	3
1	15	3
0	15	22
6	19	40
0	22	1
2	6	5
5	8	2
4	33	11
3	3	5
6	35	22
5	33	18
2	5	2
6	15	16
0	4	3
40	68	39
1	19	0
0	46	0
6	97	7
5	84	26
52	90	77
0	18	0
0	8	0
32	80	16
33	124	47
61	0	2
77	1	13
0	111
0	13	0
6	60	16
13	45	29
0	2	0
