# Supplementary material for: STIM1 and ORAI1 form a novel cold transduction mechanism in sensory and sympathetic neurons
Source: EMBO J. 2022 Dec 16;42(3):e111348. doi: 10.15252/embj.2022111348 (PMC9890232; doi:10.15252/embj.2022111348)
Supplement: Supplementary file 10 — Source Data for Figure 5 [file EMBJ-42-e111348-s012.zip › Figure_5/EMBOJ-2022-111348R1_SourceDataForFigure5C.xlsx]

## Sheet: Tabelle1
baseline	cold	rewarm
2.731	1.951	0.52
3.695	5.242	0.763
2.521	4.293	0.236
0.65	0	2.927
0.057	1.855	0.229
0	1.144	1.553
0.733	2.198	4.1
0	1.836	0.046
0.252	1.469	0.923
0.492	1.662	0.246
0.288	3.247	1.114
1.765	3.088	4.853
0.655	3.626	1.981
0.396	3.779	0.106
0.106	0.271	0.141
0.811	3.109	3.008
0	0.375	0.375
1.714	3.019	1.441
0.054	1.644	0
0	1.957	0
0.093	1.797	0.089
0.286	5.557	1.747
2.504	5.737	5.009
0	0.68	0
0	0.924	0
1.294	4.029	0.647
1.12	4.597	1.455
0.991	0	0.027
2.014	0.035	0.293
0	1.614
0	0.71	0
0.166	2.216	0.531
0.284	1.248	0.747
0	0.134	0
