# Supplementary material for: STIM1 and ORAI1 form a novel cold transduction mechanism in sensory and sympathetic neurons
Source: EMBO J. 2022 Dec 16;42(3):e111348. doi: 10.15252/embj.2022111348 (PMC9890232; doi:10.15252/embj.2022111348)
Supplement: Supplementary file 10 — Source Data for Figure 5 [file EMBJ-42-e111348-s012.zip › Figure_5/EMBOJ-2022-111348R1_SourceDataForFigure5D.xlsx]

## Sheet: Tabelle1
	Orai1-CFP			STIM1-YFP
	Mean	SD	N	Mean	SD	N
baseline	14.53	22.74	34	28.85	27.07	34
cold	36.74	36.98	34	19	28.47	34
rewarm	13.7	17.27	33	21.58	22.94	33
