# Supplementary material for: STIM1 and ORAI1 form a novel cold transduction mechanism in sensory and sympathetic neurons
Source: EMBO J. 2022 Dec 16;42(3):e111348. doi: 10.15252/embj.2022111348 (PMC9890232; doi:10.15252/embj.2022111348)
Supplement: Supplementary file 10 — Source Data for Figure 5 [file EMBJ-42-e111348-s012.zip › Figure_5/EMBOJ-2022-111348R1_SourceDataForFigure5E.xlsx]

## Sheet: Tabelle1
	Orai1-CFP			STIM1-YFP
	Mean	SD	N	Mean	SD	N
baseline	0.7551	0.972	34	1.511	0.9627	34
cold	2.207	1.654	34	0.9483	0.8408	34
rewarm	1.064	1.414	33	1.416	1.188	33
