# Supplementary material for: STIM1 and ORAI1 form a novel cold transduction mechanism in sensory and sympathetic neurons
Source: EMBO J. 2022 Dec 16;42(3):e111348. doi: 10.15252/embj.2022111348 (PMC9890232; doi:10.15252/embj.2022111348)
Supplement: Supplementary file 11 — Source Data for Figure 6 [file EMBJ-42-e111348-s001.zip]

Archive with 1 entries (1 files):
- Figure_6/EMBOJ-2022-111348R1_SourceDataForFigure6.pdf
